# Supplementary material for: Combining Targeted Metabolites Analysis and Transcriptomics to Reveal Chemical Composition Difference and Underlying Transcriptional Regulation in Maca (Lepidium Meyenii Walp.) Ecotypes
Source: Genes (Basel). 2018 Jul 3;9(7):335. doi: 10.3390/genes9070335 (PMC6071217; doi:10.3390/genes9070335)
Supplement: Supplementary file 1 [file genes-09-00335-s001.zip]

Archive with 11 entries (10 files):
- Supplementary files - revision/
- Supplementary files - revision/File A1.xlsx
- Supplementary files - revision/File A2.xlsx
- Supplementary files - revision/File A3 B vs. V.xlsx
- Supplementary files - revision/File A4 Y vs. B.xlsx
- Supplementary files - revision/File A5 Y vs. V.xlsx
- Supplementary files - revision/File A6.xlsx
- Supplementary files - revision/File A7.xlsx
- Supplementary files - revision/Supplementary Figures.doc
- Supplementary files - revision/Supplementary tables.doc
- Supplementary files - revision/~WRL1976.tmp
