# Supplementary material for: Combining Targeted Metabolites Analysis and Transcriptomics to Reveal Chemical Composition Difference and Underlying Transcriptional Regulation in Maca (Lepidium Meyenii Walp.) Ecotypes
Source: Genes (Basel). 2018 Jul 3;9(7):335. doi: 10.3390/genes9070335 (PMC6071217; doi:10.3390/genes9070335)
Supplement: Supplementary file 1 [file genes-09-00335-s001.zip › Supplementary files - revision/File A1.xlsx]

## Sheet: sheet1
Number	Compound	Content in black Maca (mg/g)						Content in yellow Maca (mg/g)						Content in violet Maca (mg/g)
		black1	black2	black3	black4	black5	black6	yellow1	yellow2	yellow3	yellow4	yellow5	yellow6	violet1	violet2	violet3	violet4	violet5	violet6
1	α-Linolenic acid	1.07164	1.11129	1.38461	0.809055	1.1973	1.26847	1.25678	1.19927	1.52976	1.30953	1.55192	1.12799	0.97406	1.22477	1.11815	0.980178	1.01384	1.11944
2	β-Alanine	0.036695	0.0328599	0.0306106	0.035271	0.034714	0.0321144	0.0254526	0.0291773	0.0287975	0.027436	0.0281391	0.0305918	0.0378085	0.0345548	0.0380314	0.0418152	0.0339787	0.0298268
3	1,5-Anhydrohexitol	0.0830558	0.0661895	0.0823855	0.213656	0.175113	0.0821314	0.236211	0.0911861	0.0991042	0.0578395	0.112382	0.182667	0.0583357	0.10683	0.0810109	0.0470942	0.0838744	0.0850419
4	10,12-Docosadiynedioic acid	0.0319824	0.0405024	0.0413243	0.0400548	0.050382	0.0212406	0.00906127	0.030667	0.0105067	0.0150541	0.00919827	0.0164472	0.0128774	0.0296084	0.0352829	0.0274388	0.01586	0.0219498
5	1-Linolenoylglycerol	0.0152715	0.0197227	0.0218697	0.00976095	0.0164046	0.0231617	0.0178803	0.0158948	0.0213592	0.0161971	0.0315621	0.0133596	0.0110913	0.0119768	0.0127839	0.00886127	0.0103397	0.013435
6	1-Monolinolein	0.0205538	0.0207046	0.0287045	0.0120789	0.0187396	0.0257972	0.0249712	0.0233548	0.0305528	0.0195088	0.0427172	0.0194639	0.0123157	0.0147353	0.0147604	0.0103793	0.0113779	0.017182
7	2-Aminoadipic acid	0.0283961	0.0280836	0.0408577	0.0303438	0.0548729	0.0388225	0.0242613	0.0194221	0.0201167	0.0272605	0.0248361	0.0237197	0.023595	0.0298276	0.0230736	0.0240819	0.0282172	0.0267918
8	2-Butenedioic acid	0.146074	0.125447	0.144366	0.138678	0.123761	0.149617	0.0698452	0.0895246	0.0836713	0.0839156	0.0993762	0.102089	0.0990282	0.106989	0.114239	0.105366	0.10304	0.116429
9	2-Pyrrolidinone	0.54316	0.550514	0.574722	0.613654	0.552293	0.607925	0.666456	0.685271	0.678606	0.67759	0.796672	0.736742	0.608617	0.510147	0.597663	0.453135	0.590117	0.485085
10	3-Amino-2-piperidone	0.215741	0.177233	0.19151	0.183084	0.136911	0.201786	0.137547	0.153028	0.127625	0.129661	0.161912	0.160961	0.162238	0.171956	0.173338	0.19439	0.168179	0.156413
11	3-Aminobutyric acid	0.0073059	0.00490271	0.0140755	0.00864541	0.0118173	0.00989243	0.0165062	0.0134365	0.0127256	0.0138063	0.0141719	0.0161689	0.0132973	0.0103339	0.0119812	0.012493	0.0115646	0.0129753
12	3-α-Mannobiose	2.31507	2.24143	2.34438	2.09518	1.9602	2.44978	3.54663	3.6867	3.55151	3.4377	4.05441	4.08558	2.43492	3.15572	2.54668	2.7105	2.63244	3.03028
13	4-Aminobutanoic acid	3.0096	2.57453	3.00184	2.90225	2.73867	3.01606	3.41576	3.49882	3.40095	3.1322	3.76238	3.58532	3.05117	2.67694	2.97216	2.89313	2.78375	2.83507
14	4-Hydroxybutanoic acid	0.00792102	0.0046543	0.00446883	0.00618002	0.00976063	0.00814717	0.0336931	0.0413705	0.0408709	0.0470438	0.0550721	0.0418613	0.0476429	0.0302046	0.0415329	0.0374568	0.0338021	0.0319637
15	5,5-Dimethylhydantoin	0.0225988	0.0294519	0.0174775	0.0356418	0.031405	0.0237675	0.0259065	0.0167545	0.0161048	0.0239697	0.014221	0.0230798	0.0174582	0.0217191	0.0266264	0.0273408	0.039127	0.023803
16	9,12,15-Octadecatrienal	0.0430793	0.0519166	0.0552902	0.0363113	0.0561015	0.0672099	0.0691127	0.0560238	0.0625393	0.0551841	0.0567472	0.0860274	0.0467449	0.0411299	0.052898	0.0330813	0.0329815	0.0417087
17	9,12-Octadecadienoic acid	0.592167	0.622836	0.794185	0.475642	0.739679	0.709823	0.768348	0.75351	0.983998	0.818278	0.924648	0.733166	0.501305	0.64781	0.592126	0.507791	0.52219	0.605059
18	Adenine	0.0243017	0.0284622	0.023283	0.0222377	0.0207224	0.0261473	0.0184003	0.0197896	0.0247396	0.0201503	0.0274511	0.019812	0.0127471	0.010828	0.0122534	0.0127774	0.0112785	0.0120337
19	Arabio-Hexoic acid	0.181173	0.166081	0.165839	0.185786	0.111504	0.182082	0.140281	0.204317	0.198131	0.156812	0.225793	0.174907	0.133022	0.149444	0.158865	0.135634	0.131745	0.13139
20	Asparagine	1.10598	1.0524	1.28468	1.14519	1.30287	1.23666	1.42447	1.19468	1.21856	1.19965	1.21057	1.22535	1.30297	1.30598	1.1568	1.33419	1.26558	1.18555
21	Butanedioic acid	1.9566	0.290186	0.319116	0.330407	0.312754	0.327827	0.494076	0.529364	0.510047	0.494786	0.608912	0.535323	0.521642	0.417935	0.489468	0.475108	0.46514	0.460356
22	Butanoic acid	1.92644	1.70047	1.84553	1.85729	1.73152	1.92453	1.26851	1.28012	1.2256	1.25297	1.42628	1.3466	2.10212	1.85116	2.04236	2.03715	2.00308	1.92163
23	Campesterol	0.110279	0.115162	0.145122	0.0845029	0.129317	0.13138	0.157409	0.15737	0.216137	0.200198	0.203878	0.145933	0.116481	0.158652	0.134513	0.114858	0.122067	0.127823
24	Citric acid	2.38506	2.46859	3.12772	2.45952	2.77174	3.07173	3.09197	2.58252	2.31223	2.61021	2.29732	2.99201	1.45782	1.64606	1.18853	1.43703	1.44075	1.45578
25	Citrulline	1.93469	2.05355	2.08665	1.98817	1.81944	2.25317	1.68171	1.57637	1.30559	1.44827	1.1476	1.75969	1.44188	1.72738	1.65204	1.59366	1.69407	1.45637
26	Cysteine	0.00420205	0.00654364	0.00753159	0.00736491	0.00713961	0.0076205	0.00338846	0.00588312	0.0069273	0.00495212	0.00864072	0.00723431	0.00312001	0.00538517	0.00539198	0.00641546	0.00505808	0.00631094
27	Fructose	0.312406	0.265413	0.316803	0.288521	0.298343	0.311742	0.304183	0.266492	0.327513	0.290284	0.36355	0.343095	0.35536	0.310683	0.342841	0.335145	0.301635	0.308092
28	Ribose	0.239506	0.209865	0.289044	0.230554	0.186265	0.254845	0.492865	0.389967	0.396364	0.364968	0.452011	0.430821	0.285074	0.342059	0.289636	0.335258	0.249227	0.332241
29	Talose	0.164959	0.176313	0.24139	0.17319	0.214415	0.233301	0.284609	0.207501	0.259464	0.208765	0.203666	0.26917	0.130047	0.139217	0.105088	0.126504	0.116915	0.128386
30	Turanose	7.48412	6.81545	10.4709	7.35751	6.63748	9.33416	26.3815	18.1452	23.1971	19.5657	17.7271	12.9852	7.48639	10.0829	6.58568	6.29926	8.12327	8.25515
31	Allose	0.181549	0.212089	0.265918	0.218224	0.248792	0.27903	0.373115	0.334934	0.352695	0.400276	0.331452	0.360725	0.222812	0.210729	0.200078	0.1846	0.194176	0.214489
32	Erytho-Pentose	0.0658717	0.156635	0.0671683	0.063206	0.0523229	0.0586712	0.101769	0.0861457	0.093702	0.0654185	0.0709498	0.0833558	0.0313423	0.0341174	0.0438559	0.0467218	0.0447968	0.0369277
33	Galactose	1.79032	1.56517	1.69994	1.70076	2.64219	1.84061	1.77775	1.71489	1.78506	1.66722	1.93593	1.85703	1.71301	1.46796	1.73333	1.75164	1.66689	1.77689																			0.521601
34	Glucose	3.13385	2.64828	3.26486	2.88749	2.99426	3.07072	3.76315	3.55563	3.50251	3.42596	4.16353	4.5858	2.24911	2.15235	2.0077	2.07829	1.89421	2.00114
35	Dithioerythritol	0.0457846	0.0446697	0.066376	0.0413574	0.071855	0.0526173	0.0662679	0.0572583	0.0668868	0.0700215	0.0488192	0.0679958	0.0440554	0.0541395	0.0439257	0.0433006	0.0479414	0.0492574
36	Phenylalanine	0.0104552	0.00466294	0.0158703	0.00434575	0.00995859	0.0115866	0.0119336	0.0103755	0.017647	0.00639825	0.0191749	0.00824634	0.00964474	0.00809967	0.00742085	0.00808396	0.00625773	0.0144489
37	Glycerol	0.455931	0.221458	0.42165	0.252753	0.21382	0.420623	0.350286	0.321184	0.654365	0.489909	0.808789	0.60399	1.07882	0.769559	0.977856	0.955581	0.945187	0.859861
38	Glycidyl palmitate	0.0172976	0.0243291	0.0234759	0.0175596	0.0222574	0.0234583	0.0238061	0.0267789	0.0306306	0.0242425	0.0282948	0.0204262	0.0169169	0.0245368	0.0203701	0.0175014	0.0171108	0.0199347
39	Glycine	0.399478	0.326671	0.363561	0.37451	0.346052	0.370807	0.285288	0.295306	0.263132	0.265802	0.274458	0.29986	0.585318	0.494449	0.573291	0.56204	0.540282	0.521601
40	Glycylglutamic acid	0.0110617	0.0118992	0.0122668	0.0106869	0.0129024	0.013437	0	0	0	0	0	0	0.0057863	0.00731794	0.00544761	0.00639325	0.00656793	0.00880423
41	Hexonic acid	1.04534	0.734908	0.825247	0.982456	0.974027	1.06839	0.659588	0.693198	0.642803	0.657784	0.807841	0.822511	0.673821	0.596201	0.633252	0.623184	0.86087	0.605559
42	Homoserine	0.00462043	0.00481536	0.00410939	0.00545884	0.00350629	0.0128377	0.0026652	0.00140096	0.0026652	0.00152973	0.00390816	0.000870048	0.00529824	0.00226236	0.00495746	0.00451154	0.00638474	0.00453775
43	Hydroxylysine	0.260098	0.331121	0.425949	0.272864	0.685617	0.471441	0.560361	0.358959	0.372974	0.548751	0.273811	0.437867	0.241477	0.390932	0.230296	0.215086	0.329099	0.283813
44	Oxoproline	3.39809	2.72312	3.15439	3.13656	3.07089	3.26122	2.18232	2.29755	2.34545	2.03637	3.12124	2.34999	3.53696	2.71627	3.06019	3.07702	3.04348	3.32107
45	Lactic Acid	1.40883	1.11165	1.32717	1.3286	1.41676	1.33014	2.04255	2.02253	2.30506	2.09886	2.52581	1.96893	1.08124	0.851151	0.984025	0.975937	0.95487	0.900794
46	Alanine	7.31571	6.18004	6.69134	7.01132	6.58598	6.96252	5.91199	6.23734	5.60167	5.96481	6.14209	6.3354	9.0721	7.19848	8.7275	8.46711	8.13917	7.73543
47	Aspartic acid	2.87024	2.47069	2.72399	2.71985	2.47628	2.79023	2.28528	2.42036	2.06546	1.99952	2.07941	2.52828	1.69089	1.6759	1.80328	1.80601	1.76331	1.7333
48	Glutamic acid	7.13723	6.25318	6.94935	6.94603	6.39628	7.16088	6.26179	6.34836	5.54251	5.59003	5.98816	6.56501	6.50246	5.83199	6.53707	6.47471	6.29751	6.22632
49	Glutamine	13.0478	11.1181	12.5963	12.3856	11.787	12.4932	11.0389	10.3786	10.4587	9.73396	10.545	9.79754	14.9904	14.9735	14.9213	14.8967	14.2561	14.1422
50	Histidine	1.29633	1.26453	1.35181	1.27051	1.09721	1.40723	0.683067	0.796905	0.599624	0.639668	0.549472	0.853698	1.17876	1.25019	1.27938	1.26557	1.24391	1.16766
51	Hydroxyproline	0.596964	0.534804	0.539803	0.586354	0.518918	0.582832	0.43645	0.504658	0.527421	0.485103	0.617055	0.511767	0.535195	0.453148	0.526896	0.497011	0.511953	0.470722
52	Isoleucine	2.18234	1.73227	2.08426	2.07387	2.10942	2.12796	1.60867	1.63807	1.78894	1.6811	2.156	1.6845	1.97438	1.64452	1.8353	1.87754	1.85241	1.68952
53	Leucine	0.796949	0.681705	0.764847	0.767479	0.7946	0.791461	0.763949	0.754781	0.859849	0.827687	1.02922	0.801407	0.915901	0.732045	0.837037	0.837126	0.845912	0.735774
54	Lysine	0.356552	0.32978	0.35594	0.338147	0.287181	0.36307	0.254547	0.271045	0.22699	0.220739	0.224034	0.289473	0.281569	0.293636	0.301424	0.301186	0.287931	0.293334
55	Ornithine	18.4609	19.0086	19.4923	18.7741	17.0744	20.7636	15.9334	14.9584	13.147	13.94	11.7246	16.1156	14.1904	16.1858	15.7237	15.4159	16.1059	14.1561
56	Proline	104.803	89.4282	97.3595	100.16	95.5561	102.482	105.403	108.259	109.992	102.066	126.44	109.524	105.806	86.65	103.739	101.435	100.693	93.3941
57	Serine	2.31294	2.02502	2.24248	2.22018	2.10569	2.28108	1.80723	1.84491	1.74944	1.71566	1.96843	1.91529	2.51665	2.15437	2.41251	2.35318	2.34892	2.29635
58	Threonine	4.04163	3.52963	3.84757	3.90643	3.70807	4.02297	2.65926	2.73072	2.58495	2.6303	3.01998	2.85887	4.40782	3.83654	4.29329	4.24344	4.22246	4.0164
59	Tryptophan	0.214131	0.214523	0.248953	0.225971	0.233807	0.240941	0.180527	0.175219	0.170847	0.2242	0.0965105	0.200336	0.140151	0.14758	0.144024	0.145369	0.145024	0.120359
60	Tyrosine	0.366219	0.344064	0.378698	0.356349	0.324242	0.381373	0.335623	0.335134	0.369309	0.336526	0.384257	0.348445	0.235654	0.217551	0.229308	0.238314	0.225205	0.22832
61	Valine	5.89134	5.00513	5.5603	5.63252	5.5498	5.7494	3.42703	3.48398	3.60189	3.55565	4.22309	3.63547	4.40511	3.73621	4.19898	4.2049	4.14141	3.90943
62	Malic acid	10.6808	9.00193	10.5559	10.1135	9.85436	10.5334	9.09659	9.65667	8.25635	8.37509	8.76352	10.0273	14.9748	13.9706	14.9924	14.9483	14.6841	14.809
63	Maltose	0.0526979	0.032293	0.0284258	0.0382214	0.0407672	0.0394261	0.0716824	0.0596913	0.0594666	0.0577808	0.0852863	0.0561844	0.0524177	0.0372299	0.0547987	0.0461877	0.0593749	0.0407498
64	Mannoic acid	0.106166	0.662987	0.11879	0.132887	0.113151	0.137574	0.103979	0.0333046	0.0448551	0.115319	0.0527265	0.153732	0.0985364	0.101412	0.0881919	0.130928	0.0821124	0.0860706
65	Methyl glucofuranoside	0.782947	0.746858	0.883891	0.711492	0.76055	0.848475	0.896401	0.811426	0.808225	0.768211	0.831272	1.17152	0.494686	0.467904	0.447105	0.470645	0.402579	0.450545
66	Methylmalonic acid	0.0441081	0.0316682	0.0433936	0.0421633	0.0381173	0.039333	0.0327403	0.0402621	0.0352867	0.0388748	0.0415654	0.0466717	0.0388406	0.0383516	0.0383785	0.828796	0.0437365	0.0427106
67	Myo-Inositol	3.79098	3.394	3.43293	3.55121	3.04865	3.84734	2.44702	2.79976	2.53643	2.51036	3.35052	3.50308	2.76499	2.38537	2.91954	2.7942	2.56981	2.78965
68	Myristic acid	0.00585423	0.00622175	0.0088888	0.006233	0.00632035	0.00841702	0.0160237	0.00691207	0.010856	0.00796143	0.00823571	0.00839046	0.006485	0.0074119	0.00877361	0.00630992	0.00639952	0.00733487
69	N-Acetylglutamine	8.18863	0.639014	0.701238	0.590828	0.688916	0.741055	0.8124	0.653529	0.824916	0.778258	0.761281	0.856216	6.79432	0.722291	7.81291	8.27221	8.11189	0.640754
70	Oleic Acid	0.350925	0.350557	0.466886	0.294135	0.411506	0.407402	0.436268	0.406528	0.543071	0.442975	0.496606	0.409711	0.32865	0.419748	0.356886	0.326015	0.333991	0.380844
71	Palmitic Acid	1.27976	1.25987	1.61588	1.08921	1.46956	1.44488	1.66929	1.57438	1.97714	1.66532	1.85866	1.56605	1.11197	1.39688	1.25968	1.14009	1.16444	1.30506
72	Parabanic acid	0.638862	0.54912	0.539757	0.591973	0.439992	0.598801	0.243561	0.338489	0.264398	0.244674	0.296817	0.386972	0.470854	0.490078	0.581958	0.508425	0.510993	0.557286
73	Phosphoric acid	0.301195	0.255077	0.303792	0.273885	0.266341	0.287529	0.274222	0.2849	0.316146	0.275864	0.307604	0.287723	0.342777	0.366771	0.356413	0.346519	0.342326	0.361357
74	Ribonic acid	0.469622	0.435248	0.418838	0.445235	0.544664	0.524959	0.279764	0.401193	0.499154	0.259808	0.431692	0.491793	0.456354	0.349814	0.347076	0.326214	0.397395	0.44642
75	Stearic acid	0.11941	0.119096	0.156588	0.097177	0.147599	0.140578	0.157994	0.146019	0.18207	0.165649	0.172957	0.151929	0.0945135	0.112951	0.107258	0.0915871	0.0973581	0.1058
76	Sucrose	191.999	208.029	235.969	212.976	213.011	241.035	241.861	205.926	248.853	241.407	229.323	226.359	188.527	185.222	190.531	191.135	192.059	187.69
77	Mannose	0.857587	0.747868	0.797558	0.811257	0.636663	0.923215	0.476922	0.522508	0.487002	0.47187	0.636796	0.78445	0.46645	0.452736	0.46658	0.434228	0.411609	0.428217
78	β-Sitosterol	0.27029	0.2855	0.387083	0.216197	0.339398	0.340637	0.394276	0.374574	0.514272	0.476281	0.458179	0.358944	0.293235	0.399819	0.351034	0.294178	0.313016	0.317437
79	Pipecolic acid	0.0465666	0.0318446	0.064182	0.0334362	0.0461429	0.0447577	0.199315	0.135503	0.120315	0.113269	0.127743	0.0896692	0.0593604	0.0561913	0.041071	0.0572584	0.0409462	0.069187
