# Supplementary material for: Combining Targeted Metabolites Analysis and Transcriptomics to Reveal Chemical Composition Difference and Underlying Transcriptional Regulation in Maca (Lepidium Meyenii Walp.) Ecotypes
Source: Genes (Basel). 2018 Jul 3;9(7):335. doi: 10.3390/genes9070335 (PMC6071217; doi:10.3390/genes9070335)
Supplement: Supplementary file 1 [file genes-09-00335-s001.zip › Supplementary files - revision/File A2.xlsx]

## Sheet: black vs. yellow
Var ID (Primary)	M2.VIP[2]	1.89456 * M2.VIP[2]cvSE	Weight Value.VIP
Glycylglutamic acid	1.47299	0.309818	-0.165702
3-α-Mannobiose	1.42515	0.40489	0.160359
Valine	1.41907	0.41488	-0.160461
4-Hydroxybutanoic acid	1.41887	0.256797	0.161217
Butanoic acid	1.40305	0.336463	-0.159999
Threonine	1.39935	0.339935	-0.159659
Histidine	1.37497	0.267691	-0.157776
Lactic Acid	1.36421	0.212171	0.156433
2-Butenedioic acid	1.34557	0.410943	-0.15394
Parabanic acid	1.33032	0.304495	-0.152732
Glycine	1.32069	0.295287	-0.151675
Allose	1.31991	0.288797	0.151265
Serine	1.2919	0.475002	-0.147953
Glutamine	1.28177	0.577435	-0.145025
2-Pyrrolidinone	1.2817	0.36469	0.144749
Turanose	1.27577	0.31932	0.14654
4-Aminobutanoic acid	1.2698	0.459518	0.142672
Talose	1.26903	0.438236	0.086066
Lysine	1.26262	0.430702	-0.1449
Pipecolic acid	1.25889	0.349998	0.144337
Ornithine	1.25391	0.3865	-0.144026
Citrulline	1.21059	0.425373	-0.139024
Maltose	1.20818	0.397116	0.137284
β-Alanine	1.2079	0.342216	-0.138298
Glucose	1.18608	0.525293	0.131564
Campesterol	1.17832	0.435784	0.131751
Oxoproline	1.17661	0.677394	-0.131818
10,12-Docosadiynedioic acid	1.17347	0.606422	-0.13401
Aspartic acid	1.15735	0.418016	-0.131082
Alanine	1.14553	0.288283	-0.129688
Palmitic Acid	1.13793	0.548399	0.124148
2-Aminoadipic acid	1.13065	0.745342	-0.116733
β-Sitosterol	1.12559	0.444373	0.122923
Mannose	1.09342	0.635722	-0.125182
Hexonic acid	1.08925	0.469596	-0.124969
Stearic acid	1.08833	0.534102	0.116688
3-Aminobutyric acid	1.06628	0.393284	0.122476
Glutamic acid	1.06094	0.44196	-0.119693
9,12-Octadecadienoic acid	1.05722	0.621562	0.11005
3-Amino-2-piperidone	1.02313	0.627613	-0.116546
Isoleucine	1.01311	0.814231	-0.109557

## Sheet: black vs. violet
Var ID (Primary)	M2.VIP[2]	1.89456 * M2.VIP[2]cvSE	Weight Value.VIP
Malic acid	1.49358	0.307705	0.169437
Tyrosine	1.48495	0.232855	-0.168671
Aspartic acid	1.48151	0.308441	-0.168198
Tryptophan	1.47746	0.223381	-0.167842
Talose	1.46924	0.357648	-0.148531
Methyl glucofuranoside	1.4672	0.15514	-0.166697
4-Hydroxybutanoic acid	1.46156	0.252891	0.166019
Glycine	1.45968	0.298943	0.165803
Adenine	1.4573	0.332856	-0.165489
Glycerol	1.44749	0.362634	0.164211
Valine	1.44553	0.4533	-0.163875
Glucose	1.44221	0.2779	-0.16375
Citric acid	1.43249	0.167572	-0.162713
Mannose	1.42963	0.287672	-0.162429
Phosphoric acid	1.42099	0.477018	0.160728
Glycylglutamic acid	1.41981	0.171713	-0.161281
Glutamine	1.40971	0.375401	0.159999
Lactic Acid	1.37748	0.567125	-0.155874
Ornithine	1.3424	0.17352	-0.152292
2-Butenedioic acid	1.33916	0.466768	-0.15206
Myo-Inositol	1.32953	0.577072	-0.151024
Citrulline	1.32396	0.226348	-0.15007
Pyroglutamic acid	1.25957	0.556865	0.141069
β-Alanine	1.24175	0.566774	0.0610836
Hexonic acid	1.2033	0.536171	-0.136602
3-α-Mannobiose	1.18994	0.705109	0.132905
Lysine	1.1735	0.496272	-0.133148
Sucrose	1.17087	0.392206	-0.131692
Hydroxyproline	1.09779	0.73558	-0.124103
1-Linolenoylglycerol	1.06094	0.572454	-0.118093
1-Monolinolein	1.05921	0.61541	-0.118293
Stearic acid	1.052	0.620304	-0.118231
Butanoic acid	1.04943	0.714562	0.11916
Isoleucine	1.03354	0.813581	-0.116782
Threonine	1.01197	0.764259	0.114956

## Sheet: yellow vs. violet
Var ID (Primary)	M2.VIP[2]	1.89456 * M2.VIP[2]cvSE	Weight Value.VIP
Malic acid	1.49358	0.307705	0.151251
Tyrosine	1.48495	0.232855	-0.149778
Aspartic acid	1.48151	0.308441	-0.132317
Tryptophan	1.47746	0.223381	-0.07898
Talose	1.46924	0.357648	-0.14126
Methyl glucofuranoside	1.4672	0.15514	-0.139705
4-Hydroxybutanoic acid	1.46156	0.252891	-0.0682715
Glycine	1.45968	0.298943	0.151269
Adenine	1.4573	0.332856	-0.138533
Glycerol	1.44749	0.362634	0.125537
Valine	1.44553	0.4533	0.104101
Glucose	1.44221	0.2779	-0.145391
Citric acid	1.43249	0.167572	-0.143316
Mannose	1.42963	0.287672	-0.0909881
Phosphoric acid	1.42099	0.477018	0.141819
Glycylglutamic acid	1.41981	0.171713	0.149759
Glutamine	1.40971	0.375401	0.151188
Lactic Acid	1.37748	0.567125	-0.149365
Ornithine	1.3424	0.17352	0.0568874
2-Butenedioic acid	1.33916	0.466768	0.114338
Myo-Inositol	1.32953	0.577072	-0.0357963
Citrulline	1.32396	0.226348	0.0466536
Pyroglutamic acid	1.25957	0.556865	0.0318476
Alanine	1.24175	0.566774	0.141178
Hexonic acid	1.2033	0.536171	-0.0433391
3-α-Mannobiose	1.18994	0.705109	-0.136189
Tryptophan	1.18122	0.607236	-0.07898
Lysine	1.1735	0.496272	0.117791
Sucrose	1.17087	0.392206	-0.139256
Ribofurance	1.12364	0.653291	-0.0212068
Hydroxyproline	1.09779	0.73558	-0.0253204
Stearic acid	1.08833	0.534102	-0.145838
3-Aminobutyric acid	1.06628	0.393284	-0.107579
1-Linolenoylglycerol	1.06094	0.572454	-0.103785
Glutamic acid	1.06094	0.44196	0.0584298
1-Monolinolein	1.05921	0.61541	-0.114769
9,12-Octadecadienoic acid	1.05722	0.621562	-0.133492
Stearic acid	1.052	0.620304	-0.145838
Butanoic acid	1.04943	0.714562	0.150205
Isoleucine	1.03354	0.813581	0.0260063
3-Amino-2-piperidone	1.02313	0.627613	0.108365
Isoleucine	1.01311	0.814231	0.0260063
Threonine	1.01197	0.764259	0.14951
Ribonic acid	1.01118	0.414701	-0.00681052
