# Supplementary material for: Combining Targeted Metabolites Analysis and Transcriptomics to Reveal Chemical Composition Difference and Underlying Transcriptional Regulation in Maca (Lepidium Meyenii Walp.) Ecotypes
Source: Genes (Basel). 2018 Jul 3;9(7):335. doi: 10.3390/genes9070335 (PMC6071217; doi:10.3390/genes9070335)
Supplement: Supplementary file 1 [file genes-09-00335-s001.zip › Supplementary files - revision/File A3 B vs. V.xlsx]

## Sheet: black maca-VS-violet maca
geneID	black-3.FPKM	black-4.FPKM	violet-1.FPKM	violet-2.FPKM	log2FoldChange	Regulation	Nr-annotation	Swissprot-annotation	GO_annotation
c13374_g1_i1	12.6	13.13	0	0	#NAME?	Down	--	--	biological_process : DNA recombination ( GO:0006310 )
c14029_g1_i1	13.71	0	0	0	#NAME?	Down	--	--
c17301_g1_i1	1.42	1.08	0	0	#NAME?	Down	--	--
c20825_g2_i1	12.47	13.18	0	0	#NAME?	Down	--	--	cellular_component : chloroplast envelope ( GO:0009941 )
c27277_g1_i2	5.55	7.32	0	0	#NAME?	Down	--	--
c30788_g1_i2	4.9	6.59	0	0	#NAME?	Down	--	--	biological_process : DNA recombination ( GO:0006310 )
c30788_g1_i3	1.45	1.08	0	0	#NAME?	Down	--	--	biological_process : oxidation-reduction process ( GO:0055114 )
c30788_g1_i4	2.15	1.69	0	0	#NAME?	Down	--	--	molecular_function : zinc ion binding ( GO:0008270 )
c30788_g1_i5	2.29	2.32	0	0	#NAME?	Down	--	--	biological_process : response to cadmium ion ( GO:0046686 )
c30936_g1_i1	0.78	1.7	0	0	#NAME?	Down	--	--	cellular_component : membrane ( GO:0016020 )
c32488_g1_i4	2.15	4.86	0	0	#NAME?	Down	--	--	biological_process : response to sucrose ( GO:0009744 )
c33991_g1_i2	4.3	6.36	0	0	#NAME?	Down	--	--
c34272_g1_i2	12.24	9.78	0	0	#NAME?	Down	--	--
c35388_g1_i6	0	3.1	0	0	#NAME?	Down	--	--	biological_process : response to hypoxia ( GO:0001666 )
c36349_g1_i1	0	2.44	0	0	#NAME?	Down	--	--	cellular_component : cell wall ( GO:0005618 )
c37240_g1_i5	1.22	1.91	0	0	#NAME?	Down	--	--	molecular_function : catalytic activity ( GO:0003824 )
c37870_g1_i10	0	1.04	0	0	#NAME?	Down	--	--	molecular_function : protein dimerization activity ( GO:0046983 )
c39619_g1_i14	0.86	1.44	0	0	#NAME?	Down	--	--
c62019_g1_i1	2.18	3.13	0	0	#NAME?	Down	--	--	cellular_component : intracellular part ( GO:0044424 )
c76260_g1_i1	6.33	7.98	0	0	#NAME?	Down	--	--
c10109_g1_i1	0	0	1.85	1.91	Inf	Ups	--	--
c20798_g1_i3	0	0	0.84	1.26	Inf	Ups	--	--
c21100_g1_i1	0	0	5.37	7	Inf	Ups	--	--	biological_process : brassinosteroid biosynthetic process ( GO:0016132 )
c25040_g1_i2	0	0	2.14	1.33	Inf	Ups	--	--	cellular_component : nucleus ( GO:0005634 )
c26742_g1_i4	0	0	1.05	0.75	Inf	Ups	--	--
c34798_g1_i3	0	0	5.85	12.02	Inf	Ups	--	--	biological_process : microtubule-based movement ( GO:0007018 )
c35388_g1_i4	0	0	5.57	3.47	Inf	Ups	--	--	biological_process : response to nematode ( GO:0009624 )
c36101_g2_i1	0	0	6.87	6.84	Inf	Ups	--	--	cellular_component : cytosol ( GO:0005829 )
c40067_g1_i17	0	0	1.46	1.29	Inf	Ups	--	--	molecular_function : hydrolase activity, hydrolyzing O-glycosyl compounds ( GO:0004553 )
c40067_g1_i7	0	0	2.57	1.69	Inf	Ups	--	--	cellular_component : cytosol ( GO:0005829 )
c40874_g1_i1	0	0	0.99	1.12	Inf	Ups	--	--	molecular_function : zinc ion binding ( GO:0008270 )
c9734_g1_i1	0	0	5.27	2.41	Inf	Ups	--	--	biological_process : response to stimulus ( GO:0050896 )
c34798_g1_i1	0	0.19	8.76	7.32	6.52587	Ups	--	--
c34003_g1_i2	0	0.04	2.39	0.15	6.08548	Ups	--	--
c51055_g4_i1	0.34	0	7.1	5.96	5.31473	Ups	--	--
c20965_g2_i1	0	0.18	2.46	3.06	5.03738	Ups	--	--
c56379_g1_i1	0.6	0.16	10.25	10.2	4.82868	Ups	--	--
c28293_g1_i2	0.07	0.05	1.06	1.24	4.34835	Ups	--	--
c39372_g2_i1	0.11	0.39	4.15	2.79	3.88459	Ups	--	--
c38912_g1_i3	0.27	0.93	7.84	7.27	3.77634	Ups	--	--
c41551_g2_i3	0.28	0.34	3.23	3.53	3.56133	Ups	--	--
c72432_g1_i1	0.34	1.17	8.33	7.39	3.47729	Ups	--	--
c41551_g2_i10	0.53	0.2	3.78	3.98	3.44806	Ups	--	--
c51055_g2_i2	2.48	3.44	24.36	31.65	3.33343	Ups	--	--
c38914_g2_i1	0.32	0.87	5.31	5.02	3.31425	Ups	--	--
c62606_g1_i1	5.26	5.36	39.52	28.83	2.77617	Ups	--	--
c38458_g1_i4	1.37	0	2.58	5.27	2.60262	Ups	--	--
c38094_g1_i12	0.22	0.78	3.93	1.45	2.55221	Ups	--	--
c28415_g1_i1	1.55	4.23	15.14	16.39	2.54259	Ups	--	--
c36197_g1_i5	0	2.83	8.92	6.16	2.52504	Ups	--	--
c28699_g1_i1	1.17	1.11	5.79	6.31	2.50163	Ups	--	--
c31605_g1_i1	0.37	0.35	1.59	2.03	2.41872	Ups	--	--
c39326_g2_i1	1	2.82	7.44	8.98	2.20393	Ups	--	--
c36155_g1_i1	4.43	5.82	22.4	20.92	2.16125	Ups	--	--
c36784_g1_i2	2.38	4.12	14.06	12.62	2.14574	Ups	--	--
c23789_g1_i1	34.73	49.36	164	152.69	2.00192	Ups	--	--
c20798_g1_i1	1.01	1.32	4.85	3.32	1.90724	Ups	--	--
c27167_g2_i1	3.35	3.08	12.75	8.86	1.83684	Ups	--	--
c38785_g1_i3	2.67	2.84	10.62	7.83	1.83614	Ups	--	--
c20937_g1_i1	235.57	267.05	881.27	775.78	1.81116	Ups	--	--
c13013_g1_i1	11.34	15.98	47.7	39.66	1.76322	Ups	--	--
c51055_g1_i2	6.14	6.25	20.5	17.86	1.73661	Ups	--	--
c39575_g1_i2	12.11	11.49	37.66	34.12	1.69386	Ups	--	--
c39312_g3_i1	105.56	152.56	406.14	362.45	1.66039	Ups	--	--
c7135_g1_i1	3.69	3.57	11.29	9.69	1.62648	Ups	--	--
c9432_g1_i1	11.96	16.73	47.55	34.58	1.60991	Ups	--	--
c36349_g1_i5	5.66	5.64	14.98	17.15	1.59622	Ups	--	--
c3140_g2_i1	11.91	14.14	41.28	31.06	1.56052	Ups	--	--
c34618_g1_i2	9.18	13	29.07	31.81	1.54654	Ups	--	--
c52310_g1_i1	16.39	15.39	42.74	43.68	1.53414	Ups	--	--
c45048_g4_i5	6.23	3.55	13.16	13.44	1.53004	Ups	--	--
c73652_g1_i1	18.12	22.21	58.92	49.47	1.51283	Ups	--	--
c30862_g1_i1	24.35	20.29	64.02	55.11	1.5002	Ups	--	--
c53097_g1_i1	7.88	6.04	16.26	19.97	1.46437	Ups	--	--
c1426_g1_i1	4.51	5.09	13.18	10.91	1.41868	Ups	--	--
c38299_g1_i1	16.31	18.13	43.2	40.61	1.37293	Ups	--	--
c39312_g1_i2	144.69	184.2	416.33	350.4	1.30987	Ups	--	--
c62454_g1_i1	17.66	18.87	40.1	42.23	1.26469	Ups	--	--
c17162_g1_i1	209.76	234.45	513.67	446.63	1.20213	Ups	--	--
c28290_g1_i1	171.68	214.16	459.68	368.75	1.19339	Ups	--	--
c45048_g4_i3	19.48	15.71	45.8	29.78	1.18865	Ups	--	--
c38707_g1_i2	16.46	21.94	38.88	39.63	1.12805	Ups	--	--
c44352_g1_i1	53.49	49.45	96.84	102.44	1.03757	Ups	--	--
c42761_g1_i2	74.98	68.94	134.94	142.67	1.03294	Ups	--	--
c42761_g1_i1	105.59	103.81	178.6	223.88	1.02909	Ups	--	--
c10957_g1_i1	48.14	61.87	24.28	22.38	-1.14581	Down	--	--
c73645_g1_i1	7.89	10.79	3.92	3.52	-1.23231	Down	--	--
c37193_g2_i1	250.2	262	99.58	87.27	-1.36794	Down	--	--
c5735_g1_i1	25.97	23.85	10.51	7.36	-1.3943	Down	--	--
c73895_g1_i1	10.34	20.14	5.62	4.08	-1.55197	Down	--	--
c32301_g1_i1	63.28	68.21	14.28	27.63	-1.57761	Down	--	--
c30905_g1_i2	32.02	32.13	8.79	11.33	-1.59435	Down	--	--
c12520_g1_i1	14.82	16.34	4.6	4.78	-1.64313	Down	--	--
c42337_g2_i2	1.06	3.79	0.94	0.29	-1.83845	Down	--	--
c31670_g1_i1	8.46	8.05	1.78	2.52	-1.86978	Down	--	--
c23789_g2_i1	52.9	67.53	15.18	13.03	-2.00513	Down	--	--
c20571_g1_i1	23.91	33.13	7.51	5.68	-2.02881	Down	--	--
c62283_g1_i1	13.83	15.77	2.27	4.03	-2.15014	Down	--	--
c82725_g1_i1	8.73	12.32	1.41	2.56	-2.32184	Down	--	--
c49882_g2_i1	11.31	15.96	5.21	0	-2.32497	Down	--	--
c5735_g1_i2	9.01	8.91	1.42	1.65	-2.41802	Down	--	--
c36197_g1_i1	9.57	9.59	0	3.15	-2.52891	Down	--	--
c28379_g1_i2	10.09	11.54	1.8	1.58	-2.58877	Down	--	--
c6412_g1_i1	18.45	16.56	1.77	3.08	-2.77159	Down	--	12 kDa heat shock protein OS=Saccharomyces cerevisiae (strain ATCC 204508 / S288c) GN=HSP12 PE=1 SV=1
c35564_g1_i1	36.4	30.98	3.38	3.99	-3.10774	Down	--	--
c36705_g1_i2	4.52	5.51	0.4	0.66	-3.15894	Down	--	--
c34120_g2_i1	21.25	21.31	1.22	2.76	-3.34504	Down	--	--
c41593_g1_i1	2.33	1.64	0	0.33	-3.38867	Down	--	--
c36984_g1_i7	1.19	2.03	0	0.24	-3.5635	Down	--	--
c35220_g1_i1	29.84	26.36	2.38	2.09	-3.57259	Down	--	--
c46735_g1_i1	3.31	1.26	0	0.37	-3.57808	Down	--	--
c40058_g1_i1	7.85	7.23	0.76	0.15	-3.97007	Down	--	--
c30929_g1_i1	3.21	3.24	0.36	0	-4.05047	Down	--	--
c79660_g1_i1	206.99	171.42	9.36	11.86	-4.08643	Down	--	--
c30788_g1_i1	4.71	2.56	0.25	0.15	-4.13127	Down	--	--
c45054_g1_i4	17.67	21.08	1.2	0.72	-4.23585	Down	--	--
c28664_g1_i2	1.91	1.29	0.05	0.1	-4.29671	Down	--	--
c34120_g1_i1	24.18	22.78	0	1.96	-4.50882	Down	--	--
c35932_g1_i2	1.87	2.22	0	0.16	-4.60846	Down	--	--
c29661_g1_i1	7.15	7.01	0.49	0	-4.76824	Down	--	--
c36297_g1_i1	22.53	20.87	0.51	0.83	-4.94098	Down	--	--
c31611_g1_i2	20.39	0	0.46	0	-5.4178	Down	--	--
c38585_g1_i2	83.34	79.89	1.92	1.66	-5.42063	Down	--	--
c39543_g1_i1	3.66	6.74	0	0.2	-5.64037	Down	--	--
c22565_g1_i1	1.79	1.47	0.05	0	-5.79209	Down	--	--
c44567_g1_i4	1.47	2.5	0	0.06	-6.06219	Down	--	--
c48163_g3_i1	7.12	7.38	0	0.18	-6.22295	Down	--	--
c51495_g1_i1	11.43	14.85	0	0.2	-6.96087	Down	--	--
c42211_g1_i3	2.07	1.5	0	0	#NAME?	Down	1, 4-alpha-glucan branching enzyme protein soform SBE2.2 precursor [Arabidopsis lyrata subsp. lyrata]	1,4-alpha-glucan-branching enzyme 2-2, chloroplastic/amyloplastic OS=Arabidopsis thaliana GN=SBE2.2 PE=2 SV=1
c35960_g1_i1	165.98	147.37	333.81	280.01	1.05872	Ups	17.6 kDa class I small heat shock protein [Arabidopsis lyrata subsp. lyrata]	17.4 kDa class I heat shock protein OS=Arabidopsis thaliana GN=HSP17.4A PE=2 SV=2	biological_process : response to heat ( GO:0009408 )
c41683_g1_i1	5.19	1.74	10.12	6.93	1.38133	Ups	1-phosphatidylinositol phosphodiesterase-related protein [Arabidopsis thaliana]	--	cellular_component : extracellular region ( GO:0005576 )
c42513_g1_i4	0	2.33	0	0.21	-3.32637	Down	3-oxo-5-alpha-steroid 4-dehydrogenase family protein [Arabidopsis lyrata subsp. lyrata]	Polyprenol reductase 2 OS=Arabidopsis thaliana GN=At2g16530 PE=1 SV=2	cellular_component : integral component of membrane ( GO:0016021 )
c50003_g2_i14	0	1.69	0.13	0	-3.64604	Down	3'-phosphoinositide-dependent protein kinase 1 [Arabidopsis thaliana]	3-phosphoinositide-dependent protein kinase 1 OS=Arabidopsis thaliana GN=PDPK1 PE=1 SV=1	biological_process : protein autophosphorylation ( GO:0046777 )
c41219_g1_i1	1.39	0.68	2.62	5.47	2.06226	Ups	6-phosphofructokinase 5 [Arabidopsis thaliana]	ATP-dependent 6-phosphofructokinase 5, chloroplastic OS=Arabidopsis thaliana GN=PFK5 PE=1 SV=1	biological_process : proteasomal protein catabolic process ( GO:0010498 )
c41994_g1_i3	21.02	28.18	9.16	6.49	-1.55713	Down	AAA-type ATPase family protein [Arabidopsis thaliana]	Mitochondrial chaperone BCS1 OS=Saccharomyces cerevisiae (strain ATCC 204508 / S288c) GN=BCS1 PE=1 SV=2	biological_process : response to hypoxia ( GO:0001666 )
c41994_g1_i1	17.44	19.47	3.46	3.62	-2.29289	Down	AAA-type ATPase family protein [Arabidopsis thaliana]	Probable mitochondrial chaperone BCS1-B OS=Dictyostelium discoideum GN=bcsl1b PE=3 SV=1	biological_process : response to hypoxia ( GO:0001666 )
c41994_g1_i2	5.32	4.56	0	0.23	-5.33436	Down	AAA-type ATPase family protein [Arabidopsis thaliana]	--	biological_process : sepal formation ( GO:0048453 )
c44534_g1_i2	4.61	3.03	7.5	11.55	1.40446	Ups	ABC transporter A family member 1 [Arabidopsis thaliana]	ABC transporter A family member 1 OS=Arabidopsis thaliana GN=ABCA1 PE=2 SV=2	cellular_component : vacuolar membrane ( GO:0005774 )
c44737_g1_i2	6.78	6.1	2.34	2.85	-1.21891	Down	ABC transporter G family member 29 [Arabidopsis thaliana]	ABC transporter G family member 29 OS=Arabidopsis thaliana GN=ABCG29 PE=2 SV=2	biological_process : indole glucosinolate catabolic process ( GO:0042344 )
c44737_g3_i1	5.85	6.49	1.37	2.17	-1.70293	Down	ABC transporter G family member 29 [Arabidopsis thaliana]	ABC transporter G family member 29 OS=Arabidopsis thaliana GN=ABCG29 PE=2 SV=2	biological_process : response to wounding ( GO:0009611 )
c42949_g1_i6	1.77	0.37	13.35	13.72	3.76277	Ups	ABC transporter I family member 6 [Arabidopsis thaliana]	ABC transporter I family member 6, chloroplastic OS=Arabidopsis thaliana GN=ABCI6 PE=1 SV=1	biological_process : embryo development ending in seed dormancy ( GO:0009793 )
c42427_g1_i4	0	0	1.71	2.35	Inf	Ups	ABC1 family protein [Arabidopsis lyrata subsp. lyrata]	Uncharacterized aarF domain-containing protein kinase 1 OS=Xenopus tropicalis GN=adck1 PE=2 SV=1
c39372_g1_i2	3.21	2.91	7.51	10.56	1.64921	Ups	abscisic acid 8'-hydroxylase 1 [Arabidopsis thaliana]	Abscisic acid 8'-hydroxylase 1 OS=Arabidopsis thaliana GN=CYP707A1 PE=2 SV=1	biological_process : oxidation-reduction process ( GO:0055114 )
c11536_g1_i1	0	0.09	6.39	4.95	7.06736	Ups	abscisic acid receptor PYL6 [Arabidopsis thaliana]	Abscisic acid receptor PYL6 OS=Arabidopsis thaliana GN=PYL6 PE=1 SV=1	molecular_function : protein binding ( GO:0005515 )
c48901_g1_i2	2.15	2.27	6.96	10.39	2.09425	Ups	acyl carrier protein, putative [Arabidopsis thaliana]	Acyl carrier protein 2, mitochondrial OS=Arabidopsis thaliana GN=MTACP2 PE=1 SV=1	biological_process : very long-chain fatty acid metabolic process ( GO:0000038 )
c50814_g3_i2	9.47	9.67	19.48	20.12	1.14052	Ups	acyl-[acyl-carrier-protein] desaturase [Arabidopsis thaliana]	Acyl-[acyl-carrier-protein] desaturase 3, chloroplastic OS=Arabidopsis thaliana GN=S-ACP-DES3 PE=1 SV=3	biological_process : fatty acid biosynthetic process ( GO:0006633 )
c50007_g1_i1	0.34	0.6	2.11	2.68	2.46795	Ups	acyl-CoA N-acyltransferase with RING/FYVE/PHD-type zinc finger domain-containing protein [Arabidopsis thaliana]	Increased DNA methylation 1 OS=Arabidopsis thaliana GN=IDM1 PE=1 SV=1	molecular_function : zinc ion binding ( GO:0008270 )
c50007_g1_i3	1.01	0.77	4.52	3.29	2.22332	Ups	acyl-CoA N-acyltransferase with RING/FYVE/PHD-type zinc finger domain-containing protein [Arabidopsis thaliana]	Increased DNA methylation 1 OS=Arabidopsis thaliana GN=IDM1 PE=1 SV=1	molecular_function : zinc ion binding ( GO:0008270 )
c36881_g1_i1	0	0.17	2.02	2.23	4.77084	Ups	adenine nucleotide alpha hydrolases-like protein [Arabidopsis thaliana]	--	biological_process : response to molecule of fungal origin ( GO:0002238 )
c43039_g1_i7	0.11	0	1.51	0.71	4.29467	Ups	adenosine deaminase [Arabidopsis thaliana]	Adenosine deaminase-like protein OS=Homo sapiens GN=ADAL PE=2 SV=2	molecular_function : adenosine deaminase activity ( GO:0004000 )
c37340_g1_i1	4.5	5.7	0.34	0	-4.78476	Down	adenylate isopentenyltransferase 3 [Arabidopsis thaliana]	Adenylate isopentenyltransferase 3, chloroplastic OS=Arabidopsis thaliana GN=IPT3 PE=1 SV=1	molecular_function : ADP dimethylallyltransferase activity ( GO:0052623 )
c42248_g1_i5	0	0	2.28	3.46	Inf	Ups	adenylylsulfate kinase [Arabidopsis thaliana]	Adenylyl-sulfate kinase 3 OS=Arabidopsis thaliana GN=APK3 PE=1 SV=1	cellular_component : nucleus ( GO:0005634 )
c43794_g1_i2	9.03	8.54	0	0.33	-5.67221	Down	agamous-like MADS-box protein AGL14 [Arabidopsis thaliana]	Agamous-like MADS-box protein AGL14 OS=Arabidopsis thaliana GN=AGL14 PE=1 SV=2	biological_process : vernalization response ( GO:0010048 )
c44119_g1_i2	2.15	0	0	0	#NAME?	Down	agenet domain-containing protein [Arabidopsis thaliana]	--
c43017_g1_i1	86.1	81.83	33.13	37.38	-1.16044	Down	AHG3/ATPP2CA [Arabidopsis lyrata subsp. lyrata]	Protein phosphatase 2C 37 OS=Arabidopsis thaliana GN=PP2CA PE=1 SV=1	biological_process : negative regulation of abscisic acid-activated signaling pathway ( GO:0009788 )
c33415_g1_i1	6.22	6.43	0.96	0.89	-2.68118	Down	alcohol dehydrogenase-like 7 [Arabidopsis thaliana]	Alcohol dehydrogenase-like 7 OS=Arabidopsis thaliana GN=At5g42250 PE=2 SV=1	cellular_component : cytoplasm ( GO:0005737 )
c37273_g1_i1	1.12	0.6	0.1	0	-4.0242	Down	alcohol oxidase [Coccomyxa subellipsoidea C-169]	Alcohol oxidase 1 OS=Komagataella pastoris (strain GS115 / ATCC 20864) GN=AOX1 PE=1 SV=2
c40961_g2_i1	0	0	0.99	0.42	Inf	Ups	aldo/keto reductase family protein [Arabidopsis lyrata subsp. lyrata]	Aldo-keto reductase family 4 member C11 OS=Arabidopsis thaliana GN=AKR4C11 PE=1 SV=1
c39622_g1_i9	0	0	2.81	1.56	Inf	Ups	alpha/beta-hydrolase domain-containing protein [Arabidopsis thaliana]	Caffeoylshikimate esterase OS=Arabidopsis thaliana GN=CSE PE=1 SV=1
c39622_g1_i1	0	0.93	4.61	0.89	2.64032	Ups	alpha/beta-hydrolase domain-containing protein [Arabidopsis thaliana]	Caffeoylshikimate esterase OS=Arabidopsis thaliana GN=CSE PE=1 SV=1	molecular_function : hydrolase activity ( GO:0016787 )
c45857_g1_i3	3.51	2.15	0.12	0.13	-4.41123	Down	alpha/beta-hydrolase domain-containing protein [Arabidopsis thaliana]	Protein VARIATION IN COMPOUND TRIGGERED ROOT growth response OS=Arabidopsis thaliana GN=VICTR PE=1 SV=1	cellular_component : cytoplasm ( GO:0005737 )
c42750_g1_i6	0.51	1.4	3.71	4.51	2.25079	Ups	alpha-galactosidase 2 [Arabidopsis lyrata subsp. lyrata]	Alpha-galactosidase 2 OS=Arabidopsis thaliana GN=AGAL2 PE=1 SV=1	biological_process : leaf morphogenesis ( GO:0009965 )
c42179_g1_i1	8.83	7.99	0.68	0.82	-3.40907	Down	alpha-L-arabinofuranosidase [Raphanus sativus]	Beta-D-xylosidase 4 OS=Arabidopsis thaliana GN=BXL4 PE=1 SV=1	molecular_function : xylan 1,4-beta-xylosidase activity ( GO:0009044 )
c34809_g2_i1	4.29	3.77	10.51	12.3	1.58854	Ups	aluminum induced protein with YGL and LRDR motif [Arabidopsis thaliana]	Stem-specific protein TSJT1 OS=Nicotiana tabacum GN=TSJT1 PE=2 SV=1	biological_process : response to hypoxia ( GO:0001666 )
c46611_g1_i1	18.54	20.49	6.31	6.64	-1.49907	Down	amino acid permease 1 [Arabidopsis thaliana]	Amino acid permease 1 OS=Arabidopsis thaliana GN=AAP1 PE=1 SV=1	biological_process : response to nematode ( GO:0009624 )
c47584_g2_i5	0	0	2.01	0	Inf	Ups	amino acid transporter family protein [Arabidopsis lyrata subsp. lyrata]	Putative sodium-coupled neutral amino acid transporter 7 OS=Danio rerio GN=slc38a7 PE=2 SV=1	biological_process : embryonic pattern specification ( GO:0009880 )
c47584_g2_i4	4.15	2.03	8.9	6.79	1.43553	Ups	amino acid transporter family protein [Arabidopsis lyrata subsp. lyrata]	Putative sodium-coupled neutral amino acid transporter 7 OS=Danio rerio GN=slc38a7 PE=2 SV=1	biological_process : response to sucrose ( GO:0009744 )
c37361_g1_i1	17.69	21.14	60.3	51.35	1.61716	Ups	aminocyclopropanecarboxylate oxidase [Arabidopsis thaliana]	1-aminocyclopropane-1-carboxylate oxidase 5 OS=Arabidopsis thaliana GN=At1g77330 PE=2 SV=1	biological_process : brassinosteroid biosynthetic process ( GO:0016132 )
c79644_g1_i1	7.79	5.99	17.12	17.49	1.41484	Ups	aminotransferase class I and II family protein [Arabidopsis lyrata subsp. lyrata]	Probable aminotransferase TAT4 OS=Arabidopsis thaliana GN=At4g23590 PE=2 SV=1	cellular_component : cytoplasm ( GO:0005737 )
c42266_g1_i7	15.8	20.78	5.14	3.83	-1.93433	Down	ANAC001 [Arabidopsis lyrata subsp. lyrata]	NAC domain-containing protein 1 OS=Arabidopsis thaliana GN=NAC001 PE=2 SV=2	biological_process : amino acid import ( GO:0043090 )
c38832_g2_i1	3.55	4.35	11.98	12.62	1.7247	Ups	ANAC019 [Arabidopsis lyrata subsp. lyrata]	NAC domain-containing protein 19 OS=Arabidopsis thaliana GN=NAC019 PE=1 SV=1	biological_process : negative regulation of defense response ( GO:0031348 )
c28686_g1_i3	8.93	8.81	2.47	2.98	-1.62219	Down	ANAC060 [Arabidopsis lyrata subsp. lyrata]	NAC domain-containing protein 60 OS=Arabidopsis thaliana GN=NAC60 PE=2 SV=1	biological_process : negative regulation of flower development ( GO:0009910 )
c44619_g1_i2	2.05	1.88	5.95	5.37	1.6169	Ups	ANAC074 [Arabidopsis lyrata subsp. lyrata]	Protein CUP-SHAPED COTYLEDON 3 OS=Arabidopsis thaliana GN=NAC031 PE=1 SV=1	molecular_function : sequence-specific DNA binding transcription factor activity ( GO:0003700 )
c40172_g1_i1	36.36	40.29	17.13	18.65	-1.00753	Down	ANAC092/ATNAC2/ATNAC6 [Arabidopsis lyrata subsp. lyrata]	NAC domain-containing protein 100 OS=Arabidopsis thaliana GN=NAC100 PE=2 SV=1	biological_process : negative regulation of defense response ( GO:0031348 )
c42101_g1_i7	3.11	1.77	9.74	6.68	1.84199	Ups	annexin-like protein [Arabidopsis thaliana]	Annexin D8 OS=Arabidopsis thaliana GN=ANNAT8 PE=2 SV=2	biological_process : response to water deprivation ( GO:0009414 )
c43333_g1_i1	0	0	3.46	2.35	Inf	Ups	anthocyanidin synthase [Arabidopsis thaliana]	Leucoanthocyanidin dioxygenase OS=Arabidopsis thaliana GN=LDOX PE=1 SV=1
c39693_g2_i1	40.22	42.72	18.22	18.35	-1.08878	Down	AP2 domain containing protein RAP2.10 [Arabidopsis thaliana]	Ethylene-responsive transcription factor RAP2-10 OS=Arabidopsis thaliana GN=RAP2-10 PE=2 SV=1	molecular_function : sequence-specific DNA binding transcription factor activity ( GO:0003700 )
c44279_g1_i4	11.61	17.65	6.22	5.94	-1.16888	Down	arginine and glutamate-rich protein 1 [Arabidopsis thaliana]	Uncharacterized protein At1g10890 OS=Arabidopsis thaliana GN=At1g10890 PE=4 SV=1
c38415_g1_i1	14.85	23.36	3.74	5.78	-1.91627	Down	arginine decarboxylase 2 [Pringlea antiscorbutica]	Arginine decarboxylase 2 OS=Arabidopsis thaliana GN=SPE2 PE=2 SV=1	biological_process : arginine catabolic process ( GO:0006527 )
c41498_g1_i1	1.84	2.65	0	0	#NAME?	Down	aspartyl protease family protein [Arabidopsis lyrata subsp. lyrata]	Aspartic proteinase A3 OS=Arabidopsis thaliana GN=APA3 PE=1 SV=1	cellular_component : extracellular region ( GO:0005576 )
c41859_g1_i7	2.23	2.22	0	1.02	-2.04932	Down	aspartyl protease family protein [Arabidopsis thaliana]	Aspartic proteinase-like protein 1 OS=Arabidopsis thaliana GN=At5g10080 PE=1 SV=1	cellular_component : anchored component of membrane ( GO:0031225 )
c48799_g1_i3	0.58	0.49	3.31	3.75	2.81916	Ups	aspartyl protease-like protein [Arabidopsis thaliana]	Aspartic proteinase-like protein 1 OS=Arabidopsis thaliana GN=At5g10080 PE=1 SV=1	cellular_component : anchored component of membrane ( GO:0031225 )
c45761_g1_i5	0	0.31	2.45	1.61	3.80635	Ups	At1g78070/F28K19_28 [Arabidopsis lyrata subsp. lyrata]	Uncharacterized WD repeat-containing protein C2A9.03 OS=Schizosaccharomyces pombe (strain 972 / ATCC 24843) GN=SPBC2A9.03 PE=3 SV=2	cellular_component : cytoplasm ( GO:0005737 )
c43855_g1_i9	0	0	0	1.32	Inf	Ups	AT3G07520 [Arabidopsis thaliana]	Glutamate receptor 1.4 OS=Arabidopsis thaliana GN=GLR1.4 PE=2 SV=2	cellular_component : chloroplast ( GO:0009507 )
c47318_g2_i5	1.04	1.57	0.11	0	-4.42403	Down	AT3G13560 [Arabidopsis thaliana]	Glucan endo-1,3-beta-glucosidase 4 OS=Arabidopsis thaliana GN=At3g13560 PE=1 SV=1	molecular_function : hydrolase activity, hydrolyzing O-glycosyl compounds ( GO:0004553 )
c48757_g1_i4	1.27	0.97	2.73	3.3	1.50308	Ups	AT3G63340 [Arabidopsis thaliana]	Probable protein phosphatase 2C 51 OS=Arabidopsis thaliana GN=At3g63340 PE=2 SV=2	molecular_function : protein serine/threonine phosphatase activity ( GO:0004722 )
c50510_g2_i1	51.42	49.13	9.59	11.54	-2.1626	Down	AT4g34710/T4L20_290 [Arabidopsis thaliana]	Arginine decarboxylase 2 OS=Arabidopsis thaliana GN=SPE2 PE=2 SV=1	biological_process : response to wounding ( GO:0009611 )
c37619_g1_i1	21.01	27.23	6.51	7.62	-1.68209	Down	AT5G52310 [Arabidopsis thaliana]	Low-temperature-induced 78 kDa protein OS=Arabidopsis thaliana GN=LTI78 PE=1 SV=2	biological_process : hyperosmotic salinity response ( GO:0042538 )
c64019_g1_i1	23.21	17.5	4.53	5.57	-1.93519	Down	AT5G52310 [Arabidopsis thaliana]	Low-temperature-induced 78 kDa protein OS=Arabidopsis thaliana GN=LTI78 PE=1 SV=2	biological_process : hyperosmotic salinity response ( GO:0042538 )
c41514_g1_i2	20.09	22.33	4.58	4.56	-2.12212	Down	AT5g56980/MHM17_10 [Arabidopsis thaliana]	--	cellular_component : chloroplast ( GO:0009507 )
c45831_g1_i5	0	0	0.18	1.5	Inf	Ups	ATBET10 [Arabidopsis lyrata subsp. lyrata]	Transcription factor GTE11 OS=Arabidopsis thaliana GN=GTE11 PE=1 SV=1	cellular_component : intracellular membrane-bounded organelle ( GO:0043231 )
c42877_g1_i1	1.37	0.62	5.9	7.17	2.79492	Ups	ATEXPB3 [Arabidopsis lyrata subsp. lyrata]	Expansin-B3 OS=Arabidopsis thaliana GN=EXPB3 PE=2 SV=2	biological_process : plant-type cell wall loosening ( GO:0009828 )
c46015_g1_i7	1.63	1.17	0.09	0.24	-2.94172	Down	ATFRO8/FRO8 [Arabidopsis lyrata subsp. lyrata]	Ferric reduction oxidase 8, mitochondrial OS=Arabidopsis thaliana GN=FRO8 PE=2 SV=1	molecular_function : ferric-chelate reductase activity ( GO:0000293 )
c48087_g1_i16	1.73	2.24	0	0.67	-2.50342	Down	ATGLR3.4 [Arabidopsis lyrata subsp. lyrata]	Glutamate receptor 3.4 OS=Arabidopsis thaliana GN=GLR3.4 PE=2 SV=2	biological_process : cellular response to acetate ( GO:0071311 )
c50709_g1_i2	467.03	443.68	902.69	956.78	1.12254	Ups	ATHSP101 [Arabidopsis lyrata subsp. lyrata]	Chaperone protein ClpB1 OS=Arabidopsis thaliana GN=CLPB1 PE=1 SV=2	biological_process : response to endoplasmic reticulum stress ( GO:0034976 )
c49300_g1_i5	12.95	13.96	32.04	28.4	1.26201	Ups	ATMRP5 [Arabidopsis lyrata subsp. lyrata]	ABC transporter C family member 5 OS=Arabidopsis thaliana GN=ABCC5 PE=2 SV=2	cellular_component : plant-type vacuole ( GO:0000325 )
c44748_g1_i4	302.8	325.06	86.27	103.31	-1.63476	Down	ATMRP5 [Arabidopsis lyrata subsp. lyrata]	ABC transporter C family member 5 OS=Arabidopsis thaliana GN=ABCC5 PE=2 SV=2	cellular_component : plant-type vacuole ( GO:0000325 )
c44695_g2_i1	10.54	11.07	2.4	2.54	-2.04276	Down	AtMYB44/AtMYBr1 [Arabidopsis lyrata subsp. lyrata]	Transcription factor MYB44 OS=Arabidopsis thaliana GN=MYB44 PE=2 SV=1	biological_process : regulation of salicylic acid mediated signaling pathway ( GO:2000031 )
c38253_g1_i2	0.86	0.58	8.23	9.25	3.67502	Ups	ATNAC3 [Arabidopsis lyrata subsp. lyrata]	NAC domain-containing protein 55 OS=Arabidopsis thaliana GN=NAC055 PE=2 SV=1	biological_process : negative regulation of defense response ( GO:0031348 )
c43942_g1_i2	24.48	22.9	9.4	8.2	-1.33399	Down	ATP binding protein [Arabidopsis lyrata subsp. lyrata]	BOI-related E3 ubiquitin-protein ligase 1 OS=Arabidopsis thaliana GN=BRG1 PE=1 SV=1	cellular_component : nucleus ( GO:0005634 )
c50509_g1_i2	4	4.71	1.63	1.13	-1.5567	Down	ATP binding protein [Arabidopsis lyrata subsp. lyrata]	DNA replication licensing factor MCM2 OS=Arabidopsis thaliana GN=MCM2 PE=1 SV=1	molecular_function : DNA-dependent ATPase activity ( GO:0008094 )
c46740_g1_i3	0	0	1.59	3.81	Inf	Ups	ATP binding protein, putative [Ricinus communis]	Putative uridine kinase C227.14 OS=Schizosaccharomyces pombe (strain 972 / ATCC 24843) GN=SPAC227.14 PE=3 SV=1
c50477_g2_i6	0	0.25	1.55	1.83	3.98304	Ups	ATP binding protein, putative [Ricinus communis]	Kinesin-like protein NACK1 OS=Arabidopsis thaliana GN=NACK1 PE=1 SV=1	cellular_component : nucleus ( GO:0005634 )
c46740_g1_i6	5.15	5.04	3.27	0	-1.52756	Down	ATP binding protein, putative [Ricinus communis]	Putative uridine kinase C227.14 OS=Schizosaccharomyces pombe (strain 972 / ATCC 24843) GN=SPAC227.14 PE=3 SV=1	molecular_function : uridine kinase activity ( GO:0004849 )
c43908_g1_i4	6.3	5.07	0	0	#NAME?	Down	ATP dependent DNA ligase family protein [Arabidopsis lyrata subsp. lyrata]	DNA ligase 1 OS=Arabidopsis thaliana GN=LIG1 PE=2 SV=2
c48204_g1_i5	8.2	6.38	1.28	3.35	-1.5768	Down	ATP synthase D chain-related protein [Arabidopsis thaliana]	--	cellular_component : cytosol ( GO:0005829 )
c37650_g1_i2	1.33	10.26	52.36	0.93	2.30767	Ups	ATP synthase subunit alpha [Medicago truncatula]	--
c67862_g1_i1	17	0	0	0	#NAME?	Down	ATP synthase subunit beta [Medicago truncatula]	--
c43951_g1_i1	13.08	10.72	35.92	35.2	1.67033	Ups	ATPLT5 [Arabidopsis lyrata subsp. lyrata]	Polyol transporter 5 OS=Arabidopsis thaliana GN=PLT5 PE=1 SV=2	biological_process : transmembrane transport ( GO:0055085 )
c44855_g1_i5	1.37	1.35	0	0	#NAME?	Down	ATR-interacting protein-like protein [Arabidopsis thaliana]	--	biological_process : amylopectin biosynthetic process ( GO:0010021 )
c48250_g1_i15	1.18	1.57	0	0	#NAME?	Down	ATSPS4F [Arabidopsis lyrata subsp. lyrata]	Probable sucrose-phosphate synthase 4 OS=Arabidopsis thaliana GN=SPS4 PE=1 SV=1	molecular_function : oxidoreductase activity ( GO:0016491 )
c39144_g1_i1	9.79	12.31	24.33	23.14	1.19866	Ups	auxin efflux carrier component 3 [Arabidopsis thaliana]	Auxin efflux carrier component 3 OS=Arabidopsis thaliana GN=PIN3 PE=1 SV=1	biological_process : response to far red light ( GO:0010218 )
c47300_g1_i1	25.44	30.42	3.89	2.77	-2.97345	Down	basic pentacysteine 6 [Arabidopsis thaliana]	Protein BASIC PENTACYSTEINE6 OS=Arabidopsis thaliana GN=BPC6 PE=1 SV=1	cellular_component : nucleolus ( GO:0005730 )
c45971_g1_i5	32.13	30.24	70.11	80.52	1.36004	Ups	BCL-2-associated athanogene 6 [Arabidopsis lyrata subsp. lyrata]	BAG family molecular chaperone regulator 6 OS=Arabidopsis thaliana GN=BAG6 PE=1 SV=1	biological_process : induction of programmed cell death ( GO:0012502 )
c45971_g1_i7	67.8	72.82	151.59	154.92	1.21096	Ups	BCL-2-associated athanogene 6 [Arabidopsis lyrata subsp. lyrata]	BAG family molecular chaperone regulator 6 OS=Arabidopsis thaliana GN=BAG6 PE=1 SV=1	biological_process : induction of programmed cell death ( GO:0012502 )
c51801_g1_i1	24.34	26.48	62.44	54.92	1.29105	Ups	BCL-2-associated athanogene 6 [Arabidopsis thaliana]	BAG family molecular chaperone regulator 6 OS=Arabidopsis thaliana GN=BAG6 PE=1 SV=1	biological_process : induction of programmed cell death ( GO:0012502 )
c45971_g1_i4	30.76	35.8	67.56	70.57	1.14632	Ups	BCL-2-associated athanogene 6 [Arabidopsis thaliana]	BAG family molecular chaperone regulator 6 OS=Arabidopsis thaliana GN=BAG6 PE=1 SV=1	biological_process : induction of programmed cell death ( GO:0012502 )
c47577_g1_i1	3.37	3.51	10.02	8.2	1.49738	Ups	beta glucosidase 15 [Arabidopsis thaliana]	Beta-glucosidase 15 OS=Arabidopsis thaliana GN=BGLU15 PE=1 SV=1	molecular_function : hydrolase activity, hydrolyzing O-glycosyl compounds ( GO:0004553 )
c44615_g1_i3	0.55	0.46	2.66	3.04	2.58318	Ups	beta glucosidase 16 [Arabidopsis thaliana]	Beta-glucosidase 16 OS=Arabidopsis thaliana GN=BGLU16 PE=2 SV=1	biological_process : Golgi organization ( GO:0007030 )
c67624_g1_i1	37.86	37.79	17.43	15.68	-1.10043	Down	beta-1,3-glucanase 3 [Arabidopsis lyrata subsp. lyrata]	Glucan endo-1,3-beta-glucosidase, basic isoform OS=Prunus persica GN=GNS1 PE=3 SV=1	biological_process : negative regulation of defense response ( GO:0031348 )
c48956_g1_i5	0.28	0.32	1.96	2.48	3.02215	Ups	beta-1,4-xylosidase [Arabidopsis thaliana]	Probable beta-D-xylosidase 5 OS=Arabidopsis thaliana GN=BXL5 PE=2 SV=2	biological_process : carbohydrate metabolic process ( GO:0005975 )
c61668_g1_i1	79.52	76.76	28.39	27.97	-1.37919	Down	beta-amylase [Arabidopsis lyrata subsp. lyrata]	Beta-amylase 5 OS=Arabidopsis thaliana GN=BAM5 PE=2 SV=1	molecular_function : cation binding ( GO:0043169 )
c45284_g1_i1	40.4	41.69	20.06	18	-1.01538	Down	beta-amylase 8 [Arabidopsis lyrata subsp. lyrata]	Beta-amylase 3, chloroplastic OS=Arabidopsis thaliana GN=BAM3 PE=1 SV=3	molecular_function : cation binding ( GO:0043169 )
c44471_g1_i1	0.36	0.48	7.19	5.81	4.03485	Ups	beta-fructofuranosidase [Arabidopsis thaliana]	Beta-fructofuranosidase, insoluble isoenzyme CWINV1 OS=Arabidopsis thaliana GN=CWINV1 PE=1 SV=1	biological_process : carbohydrate metabolic process ( GO:0005975 )
c40860_g1_i1	0.09	0.16	4.41	4.42	5.23401	Ups	beta-fructosidase [Arabidopsis lyrata subsp. lyrata]	Acid beta-fructofuranosidase 4, vacuolar OS=Arabidopsis thaliana GN=BFRUCT4 PE=2 SV=2	biological_process : primary root development ( GO:0080022 )
c49869_g1_i4	5.86	6.52	1.6	1.16	-2.07071	Down	beta-xylosidase 1 [Arabidopsis thaliana]	Beta-D-xylosidase 1 OS=Arabidopsis thaliana GN=BXL1 PE=1 SV=1	cellular_component : plant-type cell wall ( GO:0009505 )
c49566_g1_i2	2.25	1.83	4.69	7.41	1.65414	Ups	binding protein [Arabidopsis lyrata subsp. lyrata]	Anaphase-promoting complex subunit 5 OS=Arabidopsis thaliana GN=APC5 PE=1 SV=1	biological_process : proteasome-mediated ubiquitin-dependent protein catabolic process ( GO:0043161 )
c44129_g1_i2	11.1	10.07	19.51	24.5	1.14521	Ups	BME3/BME3-ZF [Arabidopsis lyrata subsp. lyrata]	GATA transcription factor 8 OS=Arabidopsis thaliana GN=GATA8 PE=2 SV=1	molecular_function : zinc ion binding ( GO:0008270 )
c40338_g1_i1	21.36	22.08	6.6	5.87	-1.70939	Down	brassinosteroid-responsive RING-H2 [Arabidopsis thaliana]	E3 ubiquitin-protein ligase RHA1B OS=Arabidopsis thaliana GN=RHA1B PE=2 SV=1	molecular_function : ligase activity ( GO:0016874 )
c22418_g1_i3	0	0	0.37	1.55	Inf	Ups	Bromo-adjacent homology (BAH) domain-containing protein [Arabidopsis thaliana]	--	molecular_function : RNA-directed DNA polymerase activity ( GO:0003964 )
c47310_g1_i4	0.84	0	2.99	2.13	2.67231	Ups	BTB/POZ and MATH domain-containing protein [Arabidopsis thaliana]	BTB/POZ and MATH domain-containing protein 3 OS=Arabidopsis thaliana GN=BPM3 PE=1 SV=1	molecular_function : identical protein binding ( GO:0042802 )
c49245_g1_i3	8.18	7.81	3.78	2.39	-1.27662	Down	C2 domain-containing protein [Arabidopsis lyrata subsp. lyrata]	Protein QUIRKY OS=Arabidopsis thaliana GN=QKY PE=2 SV=1	cellular_component : plasmodesma ( GO:0009506 )
c48682_g1_i3	5.19	5.63	1.78	2.23	-1.33938	Down	C2 domain-containing protein [Arabidopsis lyrata subsp. lyrata]	Protein QUIRKY OS=Arabidopsis thaliana GN=QKY PE=2 SV=1	biological_process : systemic acquired resistance ( GO:0009627 )
c33716_g1_i1	53.1	64.56	121	106.62	1.04345	Ups	C2H2-type zinc finger protein [Arabidopsis thaliana]	Zinc finger protein ZAT12 OS=Arabidopsis thaliana GN=ZAT12 PE=2 SV=1	biological_process : response to oxidative stress ( GO:0006979 )
c28438_g1_i1	7	8	18.27	18.64	1.39307	Ups	C3HC4-type RING finger domain-containing protein [Arabidopsis thaliana]	--	biological_process : brassinosteroid biosynthetic process ( GO:0016132 )
c46822_g1_i3	1.49	1.45	0.11	0	-4.62016	Down	C3HC4-type RING finger-containing protein [Arabidopsis thaliana]	Uncharacterized protein sll0103 OS=Synechocystis sp. (strain PCC 6803 / Kazusa) GN=sll0103 PE=3 SV=1	biological_process : negative regulation of defense response ( GO:0031348 )
c8687_g1_i1	38.38	38.39	6.5	7.18	-2.39465	Down	cadmium resistance protein 1 [Arabidopsis thaliana]	Protein PLANT CADMIUM RESISTANCE 1 OS=Arabidopsis thaliana GN=PCR1 PE=1 SV=1	cellular_component : vacuole ( GO:0005773 )
c42000_g1_i5	3.39	2.04	0	0	#NAME?	Down	calcineurin B-like 10, partial [Arabidopsis thaliana]	Calcineurin B-like protein 10 OS=Arabidopsis thaliana GN=CBL10 PE=1 SV=1	biological_process : protein phosphorylation ( GO:0006468 )
c42000_g1_i1	0	0	2.24	2.68	Inf	Ups	calcineurin B-like 10, partial [Arabidopsis thaliana]	Calcineurin B-like protein 10 OS=Arabidopsis thaliana GN=CBL10 PE=1 SV=1	cellular_component : nucleus ( GO:0005634 )
c41212_g1_i2	1.74	3.39	0.26	0	-4.16904	Down	calcium-binding EF hand family protein [Arabidopsis lyrata subsp. lyrata]	--	cellular_component : nucleus ( GO:0005634 )
c47752_g1_i7	0	1.04	0	0	#NAME?	Down	callose synthase [Arabidopsis thaliana]	Putative callose synthase 6 OS=Arabidopsis thaliana GN=CALS6 PE=3 SV=2	cellular_component : nucleus ( GO:0005634 )
c47752_g1_i2	1.07	0	4.13	3.79	2.95911	Ups	callose synthase [Arabidopsis thaliana]	Putative callose synthase 6 OS=Arabidopsis thaliana GN=CALS6 PE=3 SV=2	biological_process : callose deposition in cell wall ( GO:0052543 )
c47377_g1_i1	3.67	7.43	11.54	12.65	1.22601	Ups	callose synthase [Arabidopsis thaliana]	Callose synthase 3 OS=Arabidopsis thaliana GN=CALS3 PE=2 SV=3	biological_process : microtubule cytoskeleton organization ( GO:0000226 )
c50829_g1_i2	6.23	3.6	8.97	10.74	1.09131	Ups	callose synthase [Arabidopsis thaliana]	Callose synthase 2 OS=Arabidopsis thaliana GN=CALS2 PE=2 SV=3	biological_process : protein desumoylation ( GO:0016926 )
c50829_g1_i6	7.05	13.6	19.9	22.08	1.12191	Ups	callose synthase 1 [Arabidopsis thaliana]	Callose synthase 2 OS=Arabidopsis thaliana GN=CALS2 PE=2 SV=3	biological_process : callose deposition in cell wall ( GO:0052543 )
c35904_g1_i4	0.45	0.34	0	0	#NAME?	Down	calponin homology and kinesin motor domain-containing protein [Arabidopsis thaliana]	Kinesin-4 OS=Arabidopsis thaliana GN=ATK4 PE=1 SV=2	biological_process : defense response ( GO:0006952 )
c46891_g1_i2	3.31	3.3	0.68	0.39	-2.53998	Down	Cam-binding protein 60-like G [Arabidopsis thaliana]	Calmodulin-binding protein 60 G OS=Arabidopsis thaliana GN=CBP60G PE=1 SV=1	biological_process : negative regulation of defense response ( GO:0031348 )
c46891_g1_i5	2.74	2.33	0.07	0.31	-3.67754	Down	Cam-binding protein 60-like G [Arabidopsis thaliana]	Calmodulin-binding protein 60 G OS=Arabidopsis thaliana GN=CBP60G PE=1 SV=1	biological_process : negative regulation of defense response ( GO:0031348 )
c42931_g1_i2	8.61	7.73	15.65	17.08	1.09168	Ups	carbohydrate kinase family [Arabidopsis lyrata subsp. lyrata]	ATP-dependent (S)-NAD(P)H-hydrate dehydratase OS=Arabidopsis thaliana GN=At5g19150 PE=2 SV=1	biological_process : photoperiodism, flowering ( GO:0048573 )
c46935_g1_i4	0.86	0.8	4.32	1.95	2.02892	Ups	carbonic anhydrase family protein [Arabidopsis lyrata subsp. lyrata]	Beta carbonic anhydrase 5, chloroplastic OS=Arabidopsis thaliana GN=BCA5 PE=2 SV=1	biological_process : methylglyoxal catabolic process to D-lactate ( GO:0019243 )
c41201_g1_i4	1.13	7.3	0.19	0	-5.54822	Down	cbl-interacting protein kinase 5 [Arabidopsis lyrata subsp. lyrata]	CBL-interacting serine/threonine-protein kinase 5 OS=Arabidopsis thaliana GN=CIPK5 PE=2 SV=1	cellular_component : plasma membrane ( GO:0005886 )
c49298_g1_i10	0	0.57	2.24	1.16	2.7349	Ups	cell cycle checkpoint control protein family [Arabidopsis lyrata subsp. lyrata]	Cell cycle checkpoint control protein RAD9A OS=Mus musculus GN=Rad9a PE=1 SV=1	biological_process : regulation of DNA repair ( GO:0006282 )
c44065_g1_i7	1.83	0	3.14	5.1	2.27435	Ups	cell division cycle 2-like protein [Arabidopsis thaliana]	Cyclin-dependent kinase G1 OS=Arabidopsis thaliana GN=CDKG1 PE=1 SV=1	biological_process : protein phosphorylation ( GO:0006468 )
c39141_g1_i4	3.03	11.3	42.04	0.32	1.67263	Ups	Cell wall-associated hydrolase, partial [Medicago truncatula]	--
c45755_g1_i11	0	0	4.39	5.57	Inf	Ups	cephalopod [Arabidopsis lyrata subsp. lyrata]	Cycloartenol-C-24-methyltransferase OS=Arabidopsis thaliana GN=SMT1 PE=1 SV=1	biological_process : protein kinase C-activating G-protein coupled receptor signaling pathway ( GO:0007205 )
c45755_g1_i8	0	0	1.44	1.11	Inf	Ups	cephalopod [Arabidopsis lyrata subsp. lyrata]	Cycloartenol-C-24-methyltransferase OS=Arabidopsis thaliana GN=SMT1 PE=1 SV=1
c45755_g1_i3	3.08	3.73	7.5	9.04	1.37273	Ups	cephalopod [Arabidopsis lyrata subsp. lyrata]	Cycloartenol-C-24-methyltransferase OS=Arabidopsis thaliana GN=SMT1 PE=1 SV=1	biological_process : brassinosteroid biosynthetic process ( GO:0016132 )
c40810_g1_i1	0	0	16.98	17.58	Inf	Ups	chalcone synthase [Lepidium campestre]	Chalcone synthase OS=Arabidopsis thaliana GN=CHS PE=1 SV=1	biological_process : oxidation-reduction process ( GO:0055114 )
c33830_g1_i1	0.13	0.26	3.16	3.54	4.21001	Ups	chalcone-flavanone isomerase-like proetin [Arabidopsis thaliana]	Probable chalcone--flavonone isomerase 3 OS=Arabidopsis thaliana GN=CHI3 PE=1 SV=1	molecular_function : chalcone isomerase activity ( GO:0045430 )
c42449_g1_i4	0.49	1.49	5.14	3.88	2.30926	Ups	chaperone DnaJ-domain containing protein [Arabidopsis thaliana]	--	biological_process : protein folding ( GO:0006457 )
c36482_g1_i4	23.93	22.72	73.19	72.22	1.72814	Ups	chaperone DnaJ-domain containing protein [Arabidopsis thaliana]	Chaperone protein DnaJ OS=Thermosipho africanus (strain TCF52B) GN=dnaJ PE=3 SV=1	cellular_component : cytoplasm ( GO:0005737 )
c42131_g1_i1	2.21	3.7	9.36	9.01	1.73057	Ups	chitinase-like protein 2 [Arabidopsis thaliana]	Chitinase-like protein 2 OS=Arabidopsis thaliana GN=CTL2 PE=2 SV=1	biological_process : glucuronoxylan metabolic process ( GO:0010413 )
c42911_g1_i1	9	9.12	2.88	2.22	-1.73666	Down	chlorophyll a-b binding protein 1 [Arabidopsis thaliana]	Chlorophyll a-b binding protein 1, chloroplastic OS=Arabidopsis thaliana GN=LHCB1.3 PE=1 SV=1	cellular_component : plastoglobule ( GO:0010287 )
c42151_g1_i1	27.41	25.69	9.17	9.25	-1.43711	Down	chlorophyll a-b binding protein CP29.1 [Arabidopsis thaliana]	Chlorophyll a-b binding protein CP29.1, chloroplastic OS=Arabidopsis thaliana GN=LHCB4.1 PE=1 SV=1	biological_process : response to sucrose ( GO:0009744 )
c42151_g1_i2	18.39	13.12	5.46	4.35	-1.59062	Down	chlorophyll a-b binding protein CP29.1 [Arabidopsis thaliana]	Chlorophyll a-b binding protein CP29.1, chloroplastic OS=Arabidopsis thaliana GN=LHCB4.1 PE=1 SV=1	biological_process : response to sucrose ( GO:0009744 )
c40297_g1_i3	69.8	64.83	129.67	124.16	1.00588	Ups	chloroplast small heat shock protein [Arabidopsis lyrata subsp. lyrata]	25.3 kDa heat shock protein, chloroplastic OS=Arabidopsis thaliana GN=HSP25.3 PE=2 SV=1	biological_process : protein folding ( GO:0006457 )
c42066_g2_i8	6.89	0	6.1	8.7	1.17952	Ups	chromatin assembly factor-1 [Arabidopsis thaliana]	Chromatin assembly factor 1 subunit FAS1 OS=Arabidopsis thaliana GN=FAS1 PE=1 SV=1	biological_process : mitotic cell cycle ( GO:0000278 )
c44263_g1_i3	1.64	1.1	0.46	0	-2.49471	Down	CIP111 [Arabidopsis lyrata subsp. lyrata]	Calmodulin-interacting protein 111 OS=Arabidopsis thaliana GN=CIP111 PE=1 SV=1	molecular_function : ATPase activity ( GO:0016887 )
c38237_g1_i7	0	0	0.84	0.9	Inf	Ups	Contains reverse transcriptase domain (rvt) PF|00078 [Arabidopsis thaliana]	--
c39825_g2_i1	0.82	0.78	3.48	2.55	2.00001	Ups	contains similarity to reverse transcriptases (Pfam: rvt.hmm, score: 12.22) [Arabidopsis thaliana]	Retrovirus-related Pol polyprotein from transposon TNT 1-94 OS=Nicotiana tabacum PE=2 SV=1
c37646_g1_i2	1.43	0.65	0	0	#NAME?	Down	contains similarity to reverse transcriptases [Arabidopsis thaliana]	Transposon TX1 uncharacterized 149 kDa protein OS=Xenopus laevis PE=3 SV=1	cellular_component : chloroplast ( GO:0009507 )
c42204_g2_i2	0.8	0.87	0	0	#NAME?	Down	contains similarity to reverse transcriptases [Arabidopsis thaliana]	--	cellular_component : Golgi apparatus ( GO:0005794 )
c42204_g2_i11	0	0.9	2.59	1.97	2.43958	Ups	contains similarity to reverse transcriptases [Arabidopsis thaliana]	--
c40900_g1_i18	0	0.05	1.38	2.35	6.08156	Ups	contains similarity to T. cruzi 3' end fragment (PID:g161956) [Arabidopsis thaliana]	Uncharacterized protein At3g43530 OS=Arabidopsis thaliana GN=At3g43530 PE=1 SV=1
c49680_g2_i2	0	0	12.62	12.94	Inf	Ups	copia-like polyprotein [Arabidopsis thaliana]	Retrovirus-related Pol polyprotein from transposon TNT 1-94 OS=Nicotiana tabacum PE=2 SV=1	cellular_component : Golgi apparatus ( GO:0005794 )
c36120_g1_i2	1.24	1.33	4.12	3.3	1.62244	Ups	copia-like polyprotein [Arabidopsis thaliana]	Retrovirus-related Pol polyprotein from transposon TNT 1-94 OS=Nicotiana tabacum PE=2 SV=1
c34814_g1_i3	0.01	0	1.74	2.98	Inf	Ups	copia-like retroelement pol polyprotein [Arabidopsis thaliana]	--	cellular_component : cytoplasm ( GO:0005737 )
c46296_g1_i13	3.55	5.08	0.13	0	-6.1128	Down	copia-like retrotransposable element [Arabidopsis thaliana]	Retrovirus-related Pol polyprotein from transposon TNT 1-94 OS=Nicotiana tabacum PE=2 SV=1
c40791_g1_i2	95.07	98.89	43.43	33.03	-1.25222	Down	cp12 domain-containing protein 1 [Arabidopsis lyrata subsp. lyrata]	Calvin cycle protein CP12-1, chloroplastic OS=Arabidopsis thaliana GN=CP12-1 PE=1 SV=1	biological_process : glucose catabolic process ( GO:0006007 )
c40791_g1_i1	126.45	129.43	44.8	35.56	-1.58086	Down	cp12 domain-containing protein 1 [Arabidopsis lyrata subsp. lyrata]	Calvin cycle protein CP12-1, chloroplastic OS=Arabidopsis thaliana GN=CP12-1 PE=1 SV=1	biological_process : glucose catabolic process ( GO:0006007 )
c55938_g1_i1	613.39	530.9	221.42	231.53	-1.2699	Down	crambin precursor=thionin variant Thi2Ca12 [Crambe abyssinica, seeds, Peptide Partial, 135 aa]	Thionin OS=Brassica rapa subsp. pekinensis GN=THI2 PE=2 SV=1
c34268_g1_i1	2533.07	2446	833.63	889.85	-1.44354	Down	crambin precursor=thionin variant Thi2Ca12 [Crambe abyssinica, seeds, Peptide Partial, 135 aa]	Thionin-2.2 OS=Arabidopsis thaliana GN=THI2.2 PE=2 SV=2
c49383_g1_i5	0	0	0.51	0.4	Inf	Ups	CRM family member 3B [Arabidopsis thaliana]	Chloroplastic group IIA intron splicing facilitator CRS1, chloroplastic OS=Zea mays GN=CRS1 PE=1 SV=1	molecular_function : signal transducer activity ( GO:0004871 )
c40001_g1_i1	277.67	265.19	577.62	549	1.14572	Ups	curculin-like (mannose-binding) lectin-like protein [Arabidopsis thaliana]	Epidermis-specific secreted glycoprotein EP1 OS=Daucus carota GN=EP1 PE=1 SV=1	cellular_component : cytosol ( GO:0005829 )
c43286_g1_i4	4.54	2.33	0	0	#NAME?	Down	cyclase family protein [Arabidopsis thaliana]	Kynurenine formamidase OS=Bacillus weihenstephanensis (strain KBAB4) GN=kynB PE=3 SV=1	cellular_component : plant-type cell wall ( GO:0009505 )
c43286_g1_i5	35.02	35.06	70.27	63.06	1.01931	Ups	cyclase family protein [Arabidopsis thaliana]	Kynurenine formamidase OS=Bacillus weihenstephanensis (strain KBAB4) GN=kynB PE=3 SV=1	cellular_component : cell wall ( GO:0005618 )
c46367_g1_i2	5.96	4.97	2.15	1.73	-1.3987	Down	cyclic nucleotide-binding transporter 1 [Arabidopsis lyrata subsp. lyrata]	Probable cyclic nucleotide-gated ion channel 20, chloroplastic OS=Arabidopsis thaliana GN=CNGC20 PE=2 SV=1	biological_process : negative regulation of defense response ( GO:0031348 )
c50324_g1_i8	0.7	1.13	0	0	#NAME?	Down	cyclin [Arabidopsis lyrata subsp. lyrata]	Cyclin-B1-1 OS=Arabidopsis thaliana GN=CYCB1-1 PE=1 SV=2
c48705_g1_i2	3.76	4.3	8.54	8.19	1.14653	Ups	cycloartenol synthase [Arabidopsis lyrata subsp. lyrata]	Cycloartenol synthase OS=Arabidopsis thaliana GN=CAS1 PE=1 SV=2	biological_process : carotenoid biosynthetic process ( GO:0016117 )
c3799_g1_i1	0.06	0.16	2.02	1.15	3.94852	Ups	CYP71B22 [Arabidopsis lyrata subsp. lyrata]	Cytochrome P450 71B22 OS=Arabidopsis thaliana GN=CYP71B22 PE=2 SV=1	molecular_function : electron carrier activity ( GO:0009055 )
c43347_g1_i11	0.5	0.99	0	0	#NAME?	Down	CYP81K1 [Arabidopsis lyrata subsp. lyrata]	Putative RNA methyltransferase At5g10620 OS=Arabidopsis thaliana GN=At5g10620 PE=3 SV=1	biological_process : glycerol ether metabolic process ( GO:0006662 )
c40971_g1_i1	45.3	43.38	19.88	17.76	-1.14299	Down	CYP89A5 [Arabidopsis lyrata subsp. lyrata]	Cytochrome P450 89A2 OS=Arabidopsis thaliana GN=CYP89A2 PE=2 SV=2	molecular_function : heme binding ( GO:0020037 )
c40971_g1_i2	14.81	14.55	3.6	2.39	-2.20617	Down	CYP89A5 [Arabidopsis lyrata subsp. lyrata]	Cytochrome P450 89A2 OS=Arabidopsis thaliana GN=CYP89A2 PE=2 SV=2	molecular_function : heme binding ( GO:0020037 )
c51477_g1_i1	2.5	3.23	9.94	8.5	1.78085	Ups	cysteine/histidine-rich C1 domain-containing protein [Arabidopsis thaliana]	--
c38550_g1_i9	1.88	0.74	0	0	#NAME?	Down	cysteine-rich receptor-like protein kinase 41 [Arabidopsis thaliana]	Cysteine-rich receptor-like protein kinase 41 OS=Arabidopsis thaliana GN=CRK41 PE=3 SV=2	biological_process : response to bacterium ( GO:0009617 )
c26664_g1_i1	14.3	12.82	4.92	5.29	-1.31943	Down	Cytochrome b561/ferric reductase transmembrane with DOMON related domain [Arabidopsis thaliana]	Cytochrome b561 and DOMON domain-containing protein At3g61750 OS=Arabidopsis thaliana GN=At3g61750 PE=3 SV=1	cellular_component : integral component of membrane ( GO:0016021 )
c40201_g1_i3	2.27	1.89	15.28	15.3	2.9672	Ups	cytochrome P450 [Arabidopsis lyrata subsp. lyrata]	Cytochrome P450 71B3 OS=Arabidopsis thaliana GN=CYP71B3 PE=2 SV=2	molecular_function : heme binding ( GO:0020037 )
c40201_g1_i1	4.28	3.8	13.71	10.8	1.69519	Ups	cytochrome P450 [Arabidopsis lyrata subsp. lyrata]	Cytochrome P450 71B3 OS=Arabidopsis thaliana GN=CYP71B3 PE=2 SV=2	molecular_function : heme binding ( GO:0020037 )
c8816_g1_i1	0.84	1.25	4.16	3.58	1.98092	Ups	cytochrome P450 71B2 [Arabidopsis thaliana]	Cytochrome P450 71B2 OS=Arabidopsis thaliana GN=CYP71B2 PE=2 SV=2	cellular_component : extracellular region ( GO:0005576 )
c10593_g1_i2	15.06	14.63	5.23	4.23	-1.55686	Down	cytochrome P450 71B2 [Arabidopsis thaliana]	Cytochrome P450 71B2 OS=Arabidopsis thaliana GN=CYP71B2 PE=2 SV=2	molecular_function : heme binding ( GO:0020037 )
c39769_g1_i4	1.32	1.97	0	0	#NAME?	Down	cytochrome P450 family 707 subfamily A polypeptide 2 [Lepidium sativum]	Abscisic acid 8'-hydroxylase 2 OS=Arabidopsis thaliana GN=CYP707A2 PE=2 SV=1	molecular_function : microtubule motor activity ( GO:0003777 )
c40768_g1_i2	0.78	0.69	3.88	4.22	2.55863	Ups	cytochrome P450, family 710, subfamily A [Arabidopsis thaliana]	Cytochrome P450 710A1 OS=Arabidopsis thaliana GN=CYP710A1 PE=1 SV=1	biological_process : oxidation-reduction process ( GO:0055114 )
c79656_g1_i1	1.65	2.07	16.26	14.91	3.15978	Ups	cytochrome P450, family 82, subfamily F, polypeptide 1 [Arabidopsis thaliana]	Cytochrome P450 82C2 OS=Arabidopsis thaliana GN=CYP82C2 PE=2 SV=2	cellular_component : extracellular region ( GO:0005576 )
c47396_g1_i1	0.47	0.97	0	0	#NAME?	Down	cytokinin dehydrogenase 1 [Arabidopsis thaliana]	Cytokinin dehydrogenase 1 OS=Arabidopsis thaliana GN=CKX1 PE=1 SV=1
c38120_g1_i1	1.44	5.79	0.35	1.86	-1.62039	Down	cytoplasmic thiosulfate:cyanide sulfur transferase [Brassica oleracea]	Thiosulfate/3-mercaptopyruvate sulfurtransferase 1, mitochondrial OS=Arabidopsis thaliana GN=STR1 PE=1 SV=1	cellular_component : cytosol ( GO:0005829 )
c40781_g1_i1	0.55	1.24	14.12	11.9	3.96615	Ups	D-arabinono-1,4-lactone oxidase-like protein [Arabidopsis thaliana]	L-gulonolactone oxidase 2 OS=Arabidopsis thaliana GN=GULLO2 PE=1 SV=1	molecular_function : L-gulonolactone oxidase activity ( GO:0050105 )
c39488_g1_i3	0	0	8.86	1.01	Inf	Ups	dehydration responsive protein [Corchorus olitorius]	--
c39488_g3_i1	0	0	9.1	0	Inf	Ups	dehydration responsive protein [Corchorus olitorius]	--	molecular_function : hydrolase activity ( GO:0016787 )
c39488_g3_i2	0	0	8.74	0	Inf	Ups	dehydration responsive protein [Corchorus olitorius]	--
c42270_g1_i3	15.63	15.39	5.06	6.78	-1.30002	Down	delta-9 acyl-lipid desaturase 2 [Arabidopsis thaliana]	Delta-9 acyl-lipid desaturase 2 OS=Arabidopsis thaliana GN=ADS2 PE=2 SV=2	molecular_function : oxidoreductase activity, acting on paired donors, with oxidation of a pair of donors resulting in the reduction of molecular oxygen to two molecules of water ( GO:0016717 )
c37046_g1_i1	3.39	4.5	21.17	19.83	2.46352	Ups	delta-9 fatty acid desaturase [Descurainia sophia]	Probable lipid desaturase ADS3.2, chloroplastic OS=Arabidopsis thaliana GN=ADS3.2 PE=2 SV=3	biological_process : fatty acid biosynthetic process ( GO:0006633 )
c35506_g1_i2	38.29	37.95	0.15	0.07	-8.34817	Down	dienelactone hydrolase family protein [Arabidopsis lyrata subsp. lyrata]	Endo-1,3;1,4-beta-D-glucanase OS=Zea mays PE=1 SV=1	molecular_function : hydrolase activity ( GO:0016787 )
c44051_g1_i2	0	0	4.56	3.99	Inf	Ups	dihydroflavonol 4-reductase [Arabidopsis thaliana]	Dihydroflavonol-4-reductase OS=Arabidopsis thaliana GN=DFRA PE=1 SV=2	cellular_component : nucleus ( GO:0005634 )
c35716_g1_i4	1.39	0.98	0	0	#NAME?	Down	disease resistance protein [Brassica rapa subsp. pekinensis]	Uncharacterized mitochondrial protein AtMg00310 OS=Arabidopsis thaliana GN=AtMg00310 PE=4 SV=1	biological_process : negative regulation of defense response ( GO:0031348 )
c35768_g1_i3	0.45	0.76	0	0	#NAME?	Down	disease resistance protein [Brassica rapa subsp. pekinensis]	Retrovirus-related Pol polyprotein from transposon opus OS=Drosophila melanogaster GN=pol PE=3 SV=1
c39196_g6_i1	1.16	0.56	0	0	#NAME?	Down	disease resistance protein [Brassica rapa subsp. pekinensis]	Putative disease resistance protein At1g58400 OS=Arabidopsis thaliana GN=At1g58400 PE=3 SV=1
c39571_g2_i3	0.88	0.59	0	0	#NAME?	Down	disease resistance protein [Brassica rapa subsp. pekinensis]	Disease resistance protein RML1B OS=Arabidopsis thaliana GN=RLM1B PE=2 SV=1	cellular_component : extracellular region ( GO:0005576 )
c47089_g3_i1	0.94	0.41	0	0	#NAME?	Down	disease resistance protein [Brassica rapa subsp. pekinensis]	Retrovirus-related Pol polyprotein from transposon 17.6 OS=Drosophila melanogaster GN=pol PE=3 SV=1
c39570_g1_i6	0	0	0.74	0	Inf	Ups	disease resistance protein [Brassica rapa subsp. pekinensis]	Retrovirus-related Pol polyprotein from transposon 297 OS=Drosophila melanogaster GN=pol PE=3 SV=1	biological_process : organ senescence ( GO:0010260 )
c39571_g2_i1	0	0	0.57	0.7	Inf	Ups	disease resistance protein [Brassica rapa subsp. pekinensis]	Protein SUPPRESSOR OF npr1-1, CONSTITUTIVE 1 OS=Arabidopsis thaliana GN=SNC1 PE=1 SV=3	molecular_function : sugar:proton symporter activity ( GO:0005351 )
c42615_g1_i12	0	0	1.61	1.03	Inf	Ups	disease resistance protein [Brassica rapa subsp. pekinensis]	Uncharacterized mitochondrial protein AtMg01250 OS=Arabidopsis thaliana GN=AtMg01250 PE=4 SV=1
c43694_g1_i10	0	0	0	1.51	Inf	Ups	disease resistance protein [Brassica rapa subsp. pekinensis]	Uncharacterized mitochondrial protein AtMg01250 OS=Arabidopsis thaliana GN=AtMg01250 PE=4 SV=1
c47132_g1_i1	0	0.04	3.09	3.59	7.32552	Ups	disease resistance protein [Brassica rapa subsp. pekinensis]	Transposon Ty3-G Gag-Pol polyprotein OS=Saccharomyces cerevisiae (strain ATCC 204508 / S288c) GN=TY3B-G PE=1 SV=3	biological_process : response to stimulus ( GO:0050896 )
c38601_g1_i3	0	0.54	1.53	0.8	2.19481	Ups	disease resistance protein [Brassica rapa subsp. pekinensis]	Transposon Tf2-6 polyprotein OS=Schizosaccharomyces pombe (strain 972 / ATCC 24843) GN=Tf2-6 PE=3 SV=1	biological_process : cellular process ( GO:0009987 )
c47132_g2_i12	0.94	1.18	2.27	2.82	1.35001	Ups	disease resistance protein [Brassica rapa subsp. pekinensis]	Retrovirus-related Pol polyprotein from transposon 297 OS=Drosophila melanogaster GN=pol PE=3 SV=1	biological_process : response to stimulus ( GO:0050896 )
c47089_g3_i9	0.6	2.43	0.45	0.59	-1.44023	Down	disease resistance protein [Brassica rapa subsp. pekinensis]	Retrovirus-related Pol polyprotein from transposon 17.6 OS=Drosophila melanogaster GN=pol PE=3 SV=1	biological_process : cellular process ( GO:0009987 )
c50721_g1_i3	3.57	4.46	1.52	1.2	-1.46952	Down	disease resistance protein [Brassica rapa subsp. pekinensis]	Retrovirus-related Pol polyprotein from transposon 412 OS=Drosophila melanogaster GN=POL PE=3 SV=1
c45956_g1_i8	3.16	2.81	0.93	0.96	-1.56884	Down	disease resistance protein [Brassica rapa subsp. pekinensis]	Transposon Tf2-6 polyprotein OS=Schizosaccharomyces pombe (strain 972 / ATCC 24843) GN=Tf2-6 PE=3 SV=1	biological_process : cellular process ( GO:0009987 )
c38601_g1_i4	1.89	1.31	0	0.41	-2.86559	Down	disease resistance protein [Brassica rapa subsp. pekinensis]	Transposon Tf2-9 polyprotein OS=Schizosaccharomyces pombe (strain 972 / ATCC 24843) GN=Tf2-9 PE=3 SV=1	molecular_function : binding ( GO:0005488 )
c40353_g2_i2	2	2.03	0	0	#NAME?	Down	disease resistance protein RPP1-WsA [Arabidopsis thaliana]	Probable disease resistance protein RPP1 OS=Arabidopsis thaliana GN=RPP1 PE=2 SV=1	cellular_component : cytosolic ribosome ( GO:0022626 )
c40873_g1_i6	2.74	3.18	0.17	0.21	-3.90331	Down	DNA (cytosine-5)-methyltransferase DRM1 [Arabidopsis thaliana]	DNA (cytosine-5)-methyltransferase DRM1 OS=Arabidopsis thaliana GN=DRM1 PE=3 SV=2	biological_process : response to fructose ( GO:0009750 )
c43908_g1_i2	3.24	8.61	0	0	#NAME?	Down	DNA ligase 6 [Arabidopsis thaliana]	DNA ligase 1 OS=Arabidopsis thaliana GN=LIG1 PE=2 SV=2
c43908_g1_i6	19.38	15.72	0	0	#NAME?	Down	DNA ligase 6 [Arabidopsis thaliana]	DNA ligase 1 OS=Arabidopsis thaliana GN=LIG1 PE=2 SV=2	cellular_component : chloroplast ( GO:0009507 )
c43908_g1_i7	8.42	10.68	0	0	#NAME?	Down	DNA ligase 6 [Arabidopsis thaliana]	DNA ligase 1 OS=Schizosaccharomyces pombe (strain 972 / ATCC 24843) GN=cdc17 PE=3 SV=1	molecular_function : protein disulfide isomerase activity ( GO:0003756 )
c43908_g1_i8	9.87	12.7	0	0	#NAME?	Down	DNA ligase 6 [Arabidopsis thaliana]	DNA ligase 1 OS=Arabidopsis thaliana GN=LIG1 PE=2 SV=2
c43908_g1_i3	1.83	3.16	0.24	0.31	-3.05268	Down	DNA ligase 6 [Arabidopsis thaliana]	DNA ligase 1 OS=Arabidopsis thaliana GN=LIG1 PE=2 SV=2	biological_process : DNA recombination ( GO:0006310 )
c43908_g1_i9	17.38	15.46	0	0.24	-6.98187	Down	DNA ligase 6 [Arabidopsis thaliana]	DNA ligase 1 OS=Arabidopsis thaliana GN=LIG1 PE=2 SV=2	biological_process : DNA recombination ( GO:0006310 )
c48391_g2_i3	0	0	0	0.65	Inf	Ups	DNA repair protein REV1 [Arabidopsis thaliana]	DNA repair protein REV1 OS=Arabidopsis thaliana GN=REV1 PE=2 SV=1	molecular_function : metallocarboxypeptidase activity ( GO:0004181 )
c43365_g1_i2	0.05	0	1.55	0.44	5.0307	Ups	DNA topoisomerase 6 subunit B [Arabidopsis thaliana]	DNA topoisomerase 6 subunit B OS=Arabidopsis thaliana GN=TOP6B PE=1 SV=1	biological_process : mitotic cell cycle ( GO:0000278 )
c46208_g1_i2	0	0.13	1.21	1.45	4.44792	Ups	DNAJ heat shock N-terminal domain-containing protein [Arabidopsis thaliana]	Nicotinamidase 2 OS=Arabidopsis thaliana GN=NIC2 PE=1 SV=1	biological_process : protein folding ( GO:0006457 )
c46208_g1_i7	0.83	0.37	3.37	3.72	2.63263	Ups	DNAJ heat shock N-terminal domain-containing protein [Arabidopsis thaliana]	Nicotinamidase 2 OS=Arabidopsis thaliana GN=NIC2 PE=1 SV=1	biological_process : protein folding ( GO:0006457 )
c46351_g1_i5	36.62	40.76	14.59	15.02	-1.30231	Down	DNAJ heat shock N-terminal domain-containing protein [Arabidopsis thaliana]	Chaperone protein dnaJ 49 OS=Arabidopsis thaliana GN=ATJ49 PE=2 SV=2	biological_process : protein folding ( GO:0006457 )
c43638_g1_i1	36.58	35.83	8.26	8.77	-2.00023	Down	DnaJ protein, putative [Arabidopsis thaliana]	DnaJ homolog subfamily B member 6 OS=Bos taurus GN=DNAJB6 PE=2 SV=1	biological_process : protein folding ( GO:0006457 )
c47564_g3_i1	58.81	66.95	124.71	112.17	1.00617	Ups	Dof zinc finger protein DOF1.7 [Arabidopsis thaliana]	Dof zinc finger protein DOF1.7 OS=Arabidopsis thaliana GN=DOF1.7 PE=2 SV=1	molecular_function : zinc ion binding ( GO:0008270 )
c38864_g1_i1	28.36	22.68	9.29	12.77	-1.12174	Down	downy mildew resistance 6 protein / oxidoreductase [Arabidopsis thaliana]	Protein SRG1 OS=Arabidopsis thaliana GN=SRG1 PE=2 SV=1	biological_process : negative regulation of defense response ( GO:0031348 )
c38864_g1_i2	29.02	39.05	16.45	10.76	-1.22599	Down	downy mildew resistance 6 protein / oxidoreductase [Arabidopsis thaliana]	Protein SRG1 OS=Arabidopsis thaliana GN=SRG1 PE=2 SV=1	biological_process : negative regulation of defense response ( GO:0031348 )
c21560_g1_i1	16.2	16.81	0	0	#NAME?	Down	early light-inducable protein [Arabidopsis lyrata subsp. lyrata]	Early light-induced protein 1, chloroplastic OS=Arabidopsis thaliana GN=ELIP1 PE=1 SV=1	cellular_component : cytoplasm ( GO:0005737 )
c31330_g1_i1	155.12	149.22	22.5	20.85	-2.72157	Down	early light-inducable protein [Arabidopsis lyrata subsp. lyrata]	Early light-induced protein 1, chloroplastic OS=Arabidopsis thaliana GN=ELIP1 PE=1 SV=1	biological_process : response to sucrose ( GO:0009744 )
c33006_g1_i1	15.93	16.08	6.56	6.24	-1.23025	Down	early nodulin-like protein 1 [Arabidopsis thaliana]	Early nodulin-like protein 2 OS=Arabidopsis thaliana GN=At4g27520 PE=1 SV=1	cellular_component : vacuole ( GO:0005773 )
c44718_g1_i2	18.37	22.65	7.77	8.14	-1.27513	Down	early-responsive to dehydration 7 [Arabidopsis lyrata subsp. lyrata]	--	cellular_component : cytoplasm ( GO:0005737 )
c21256_g2_i1	6.6	3.72	16.33	15.6	1.71356	Ups	EDGP precursor [Arabidopsis lyrata subsp. lyrata]	Basic 7S globulin 2 OS=Glycine max PE=1 SV=1	cellular_component : plant-type cell wall ( GO:0009505 )
c37385_g1_i1	95.99	91.44	31.83	31.84	-1.47068	Down	EG45-like domain-containing protein 2 [Arabidopsis thaliana]	EG45-like domain containing protein 2 OS=Arabidopsis thaliana GN=EGC2 PE=2 SV=2	biological_process : systemic acquired resistance ( GO:0009627 )
c41733_g1_i8	0	0	1.49	1.34	Inf	Ups	elongation factor P (EF-P) family protein [Arabidopsis lyrata subsp. lyrata]	Elongation factor P OS=Granulibacter bethesdensis (strain ATCC BAA-1260 / CGDNIH1) GN=efp PE=3 SV=1	biological_process : ceramide metabolic process ( GO:0006672 )
c48849_g1_i5	1.31	0.89	0	0	#NAME?	Down	EMB175 [Arabidopsis lyrata subsp. lyrata]	Pentatricopeptide repeat-containing protein At5g03800 OS=Arabidopsis thaliana GN=EMB175 PE=2 SV=1
c40673_g1_i1	0	0	1.66	0.24	Inf	Ups	En/Spm transposon protein-like [Arabidopsis thaliana]	--	biological_process : ubiquitin-dependent protein catabolic process ( GO:0006511 )
c36623_g1_i10	0	1.55	4.19	2.4	2.18156	Ups	En/Spm transposon protein-like [Arabidopsis thaliana]	--
c36623_g1_i9	4.72	4.97	1.82	1.19	-1.59764	Down	En/Spm transposon protein-like [Arabidopsis thaliana]	--
c40673_g1_i3	1.75	1.31	0	0.22	-3.74327	Down	En/Spm transposon protein-like [Arabidopsis thaliana]	--
c35914_g1_i1	0	0	1.87	0	Inf	Ups	En/Spm-like transposon protein-like [Arabidopsis thaliana]	Uncharacterized protein At3g43530 OS=Arabidopsis thaliana GN=At3g43530 PE=1 SV=1
c30121_g1_i1	6.95	6.97	38.03	35.73	2.4881	Ups	endochitinase [Brassica rapa subsp. chinensis]	Basic endochitinase CHB4 OS=Brassica napus PE=1 SV=2	biological_process : chitin catabolic process ( GO:0006032 )
c41881_g1_i7	0	0.33	4.11	4.07	4.79167	Ups	endonuclease V family protein [Arabidopsis lyrata subsp. lyrata]	Endonuclease V OS=Homo sapiens GN=ENDOV PE=1 SV=1	cellular_component : cytoplasm ( GO:0005737 )
c36995_g1_i1	5.68	5.21	21.08	18.18	1.94183	Ups	endonuclease/exonuclease/phosphatase family protein [Arabidopsis lyrata subsp. lyrata]	Type IV inositol polyphosphate 5-phosphatase 11 OS=Arabidopsis thaliana GN=IP5P11 PE=1 SV=1	cellular_component : cytoplasm ( GO:0005737 )
c37299_g1_i3	0	0	1.07	1.06	Inf	Ups	ENOD8-like protein [Arabidopsis thaliana]	Alpha-L-fucosidase 3 OS=Arabidopsis thaliana GN=FXG1 PE=2 SV=1	biological_process : multicellular organismal development ( GO:0007275 )
c24714_g1_i1	2.49	2.37	0.31	0.25	-3.0075	Down	Ent-kaurenoic acid oxidase 2 [Arabidopsis thaliana]	Ent-kaurenoic acid oxidase 2 OS=Arabidopsis thaliana GN=KAO2 PE=2 SV=2	molecular_function : ent-kaurenoate oxidase activity ( GO:0051777 )
c61611_g1_i1	75.78	75.74	149.88	138.17	1.0182	Ups	ethylene-responsive transcription factor ERF073 [Arabidopsis thaliana]	Ethylene-responsive transcription factor ERF073 OS=Arabidopsis thaliana GN=ERF073 PE=2 SV=1	biological_process : cellular response to hypoxia ( GO:0071456 )
c34772_g1_i1	0	0.35	3.3	2.52	4.16067	Ups	ethylene-responsive transcription factor ERF096 [Arabidopsis thaliana]	Ethylene-responsive transcription factor ERF096 OS=Arabidopsis thaliana GN=ERF096 PE=2 SV=1	biological_process : regulation of transcription, DNA-templated ( GO:0006355 )
c73757_g1_i1	7.18	5.35	0.44	1.49	-2.61733	Down	ethylene-responsive transcription factor ESR2 [Arabidopsis thaliana]	Ethylene-responsive transcription factor ESR2 OS=Arabidopsis thaliana GN=ESR2 PE=1 SV=1	biological_process : regulation of cell cycle ( GO:0051726 )
c35517_g1_i1	7.53	10.42	1.11	1.89	-2.49193	Down	ethylene-responsive transcription factor RAP2-1 [Arabidopsis thaliana]	Ethylene-responsive transcription factor RAP2-1 OS=Arabidopsis thaliana GN=RAP2-1 PE=2 SV=1	biological_process : response to water deprivation ( GO:0009414 )
c38370_g1_i1	31.32	41.87	107.89	70.68	1.38198	Ups	ethylene-responsive transcription factor RAP2-3 [Arabidopsis thaliana]	Ethylene-responsive transcription factor RAP2-3 OS=Arabidopsis thaliana GN=RAP2-3 PE=1 SV=2	biological_process : response to jasmonic acid ( GO:0009753 )
c47297_g1_i2	2.59	1.2	0	0.41	-3.09292	Down	ethylene-responsive transcription factor RAP2-7 [Arabidopsis thaliana]	Ethylene-responsive transcription factor RAP2-7 OS=Arabidopsis thaliana GN=RAP2-7 PE=2 SV=2	biological_process : response to salt stress ( GO:0009651 )
c18033_g1_i1	2.3	0	0	0	#NAME?	Down	exostosin family protein [Arabidopsis lyrata subsp. lyrata]	Probable glycosyltransferase At5g03795 OS=Arabidopsis thaliana GN=At5g03795 PE=3 SV=2	biological_process : DNA recombination ( GO:0006310 )
c39604_g1_i1	23.51	22.19	5.74	6.76	-1.78102	Down	expansin 2, partial [Brassica juncea]	Expansin-A10 OS=Arabidopsis thaliana GN=EXPA10 PE=2 SV=1	biological_process : plant-type cell wall modification involved in multidimensional cell growth ( GO:0009831 )
c55927_g1_i1	69.07	72.95	24.43	20.45	-1.56938	Down	expansin A1 [Arabidopsis thaliana]	Expansin-A1 OS=Arabidopsis thaliana GN=EXPA1 PE=2 SV=1	cellular_component : plant-type cell wall ( GO:0009505 )
c38126_g1_i2	4.16	3.58	15.09	10.26	1.80008	Ups	expressed protein [Arabidopsis lyrata subsp. lyrata]	--	biological_process : regulation of meristem growth ( GO:0010075 )
c42015_g1_i2	21.4	18.89	43.13	43.82	1.198	Ups	expressed protein [Arabidopsis lyrata subsp. lyrata]	--
c44883_g4_i7	55.88	53.87	28.77	22.35	-1.01022	Down	expressed protein [Arabidopsis lyrata subsp. lyrata]	Histone H1.1 OS=Arabidopsis thaliana GN=At1g06760 PE=1 SV=1	cellular_component : nucleosome ( GO:0000786 )
c44883_g4_i3	27.73	28.28	12.21	9.45	-1.27701	Down	expressed protein [Arabidopsis lyrata subsp. lyrata]	Histone H1.1 OS=Arabidopsis thaliana GN=At1g06760 PE=1 SV=1	cellular_component : nucleosome ( GO:0000786 )
c44883_g4_i1	35.41	34.42	14.01	10.92	-1.39494	Down	expressed protein [Arabidopsis lyrata subsp. lyrata]	Histone H1.1 OS=Arabidopsis thaliana GN=At1g06760 PE=1 SV=1	cellular_component : nucleosome ( GO:0000786 )
c46297_g1_i1	1.84	0.79	0	0	#NAME?	Down	F10A5.12 [Arabidopsis thaliana]	Protein disulfide-isomerase LQY1, chloroplastic OS=Arabidopsis thaliana GN=LQY1 PE=1 SV=1
c40945_g1_i8	0	2.14	0	0	#NAME?	Down	F11O4.11 [Arabidopsis thaliana]	--
c44493_g1_i10	0	0	0.56	0.81	Inf	Ups	F11O4.11 [Arabidopsis thaliana]	Uncharacterized protein At4g02000 OS=Arabidopsis thaliana GN=At4g02000 PE=2 SV=1	cellular_component : vacuolar membrane ( GO:0005774 )
c44360_g1_i2	0	0.08	0.95	2.02	5.87679	Ups	F11O4.11 [Arabidopsis thaliana]	--
c48025_g3_i7	0.12	0.14	0.96	1.04	3.07133	Ups	F11O4.11 [Arabidopsis thaliana]	Uncharacterized mitochondrial protein AtMg00310 OS=Arabidopsis thaliana GN=AtMg00310 PE=4 SV=1
c26912_g1_i2	0.2	0.3	1.65	1.54	2.76305	Ups	F11O4.11 [Arabidopsis thaliana]	Uncharacterized protein At4g02000 OS=Arabidopsis thaliana GN=At4g02000 PE=2 SV=1
c40945_g1_i2	1.88	3.1	5.22	6.13	1.28575	Ups	F11O4.11 [Arabidopsis thaliana]	Uncharacterized protein At4g02000 OS=Arabidopsis thaliana GN=At4g02000 PE=2 SV=1
c11248_g1_i2	1.97	1.12	0.44	0.05	-2.59037	Down	F11O4.11 [Arabidopsis thaliana]	--
c35158_g1_i7	0.49	1.85	0	0.01	#NAME?	Down	F11O4.5 [Arabidopsis thaliana]	NAC domain-containing protein 69 OS=Arabidopsis thaliana GN=NAC69 PE=2 SV=1	molecular_function : xylulokinase activity ( GO:0004856 )
c36720_g1_i2	0	1.07	3.47	3.18	2.71917	Ups	F14N23.4 [Arabidopsis thaliana]	--
c34556_g1_i4	0	0	3.55	3.59	Inf	Ups	F15O4.13 [Arabidopsis thaliana]	Transposon Ty3-G Gag-Pol polyprotein OS=Saccharomyces cerevisiae (strain ATCC 204508 / S288c) GN=TY3B-G PE=1 SV=3
c34556_g1_i5	0	0	1.74	1.15	Inf	Ups	F15O4.13 [Arabidopsis thaliana]	Transposon Ty3-G Gag-Pol polyprotein OS=Saccharomyces cerevisiae (strain ATCC 204508 / S288c) GN=TY3B-G PE=1 SV=3
c40541_g1_i1	1.22	1.13	48.6	51.16	5.50156	Ups	F15O4.13 [Arabidopsis thaliana]	Transposon Ty3-I Gag-Pol polyprotein OS=Saccharomyces cerevisiae (strain ATCC 204508 / S288c) GN=TY3B-I PE=3 SV=2	molecular_function : RNA-directed DNA polymerase activity ( GO:0003964 )
c21661_g1_i2	1.27	1.53	7.64	6.56	2.46732	Ups	F15O4.13 [Arabidopsis thaliana]	--
c21661_g1_i1	2.26	1.76	5.92	7.53	1.81948	Ups	F15O4.13 [Arabidopsis thaliana]	--
c37508_g2_i4	7.86	6.87	41.04	33.57	2.43474	Ups	F17F8.5 [Arabidopsis thaliana]	Putative ribonuclease H protein At1g65750 OS=Arabidopsis thaliana GN=At1g65750 PE=3 SV=1
c39090_g1_i5	1.78	1.27	0	0	#NAME?	Down	F17L21.7 [Arabidopsis thaliana]	Retrovirus-related Pol polyprotein from transposon TNT 1-94 OS=Nicotiana tabacum PE=2 SV=1
c36403_g1_i2	0	0	1	0.26	Inf	Ups	F17L21.7 [Arabidopsis thaliana]	Retrovirus-related Pol polyprotein from transposon TNT 1-94 OS=Nicotiana tabacum PE=2 SV=1	cellular_component : plant extracellular matrix ( GO:0048196 )
c44346_g1_i9	2.42	3.7	0	0	#NAME?	Down	F1L3.34 [Arabidopsis thaliana]	Heterogeneous nuclear ribonucleoprotein 1 OS=Arabidopsis thaliana GN=RNP1 PE=1 SV=1
c36101_g1_i3	0.55	0.26	1.33	4.21	2.85513	Ups	F1N19.24 [Arabidopsis thaliana]	1-acylglycerol-3-phosphate O-acyltransferase OS=Arabidopsis thaliana GN=At4g24160 PE=1 SV=1	cellular_component : plant extracellular matrix ( GO:0048196 )
c24411_g1_i1	0	0	2.6	2.66	Inf	Ups	F24O1.21 [Arabidopsis thaliana]	Retrovirus-related Pol polyprotein from transposon TNT 1-94 OS=Nicotiana tabacum PE=2 SV=1	biological_process : telomere maintenance in response to DNA damage ( GO:0043247 )
c24411_g1_i4	0	0	2.06	2.01	Inf	Ups	F24O1.21 [Arabidopsis thaliana]	Retrovirus-related Pol polyprotein from transposon TNT 1-94 OS=Nicotiana tabacum PE=2 SV=1
c24411_g1_i3	0	0.05	1.4	1.06	5.86087	Ups	F24O1.21 [Arabidopsis thaliana]	--
c45125_g2_i2	0	1.28	0	0	#NAME?	Down	F26F24.17 [Arabidopsis thaliana]	Tryptophan aminotransferase-related protein 1 OS=Arabidopsis thaliana GN=TAR1 PE=2 SV=2	biological_process : protein folding ( GO:0006457 )
c45125_g2_i9	0.69	1.65	0	0	#NAME?	Down	F26F24.17 [Arabidopsis thaliana]	Tryptophan aminotransferase-related protein 1 OS=Arabidopsis thaliana GN=TAR1 PE=2 SV=2	cellular_component : plasma membrane ( GO:0005886 )
c23466_g1_i1	0	0	2.69	2.99	Inf	Ups	F27J15.14 [Arabidopsis thaliana]	--
c35714_g2_i7	5.41	0	7.53	10.87	1.83672	Ups	F5M15.18 [Arabidopsis lyrata subsp. lyrata]	4-coumarate--CoA ligase-like 4 OS=Arabidopsis thaliana GN=4CLL4 PE=2 SV=1	molecular_function : 4-coumarate-CoA ligase activity ( GO:0016207 )
c44361_g2_i1	0.61	0	0	0	#NAME?	Down	F5M15.26 [Arabidopsis thaliana]	--	biological_process : microtubule cytoskeleton organization ( GO:0000226 )
c51237_g5_i1	33.02	28.02	8	11.39	-1.5626	Down	F5M15.26 [Arabidopsis thaliana]	Pro-Pol polyprotein OS=Feline foamy virus GN=pol PE=3 SV=1
c36345_g1_i1	27.61	25.14	2.07	3.12	-3.26475	Down	F5M15.26 [Arabidopsis thaliana]	--
c37169_g1_i1	32.89	32.49	2.71	2.03	-3.69958	Down	F5M15.26 [Arabidopsis thaliana]	--
c27212_g1_i2	1.8	1.94	0	0.62	-2.50874	Down	F6N18.1 [Arabidopsis thaliana]	Retrovirus-related Pol polyprotein from transposon TNT 1-94 OS=Nicotiana tabacum PE=2 SV=1
c42748_g1_i5	0.41	0.48	2.32	2.75	2.60182	Ups	F7F22.17 [Arabidopsis thaliana]	--
c30882_g1_i6	4.46	1.08	0.57	0	-3.15197	Down	F9C16.9 [Arabidopsis thaliana]	--
c929_g1_i1	0.63	0.89	11.3	9.18	3.84437	Ups	FAD-binding and BBE domain-containing protein [Arabidopsis thaliana]	Reticuline oxidase-like protein OS=Arabidopsis thaliana GN=At4g20830 PE=1 SV=2	molecular_function : flavin adenine dinucleotide binding ( GO:0050660 )
c44243_g1_i1	1.26	1.18	4.16	3.18	1.68275	Ups	FAD-binding and BBE domain-containing protein [Arabidopsis thaliana]	Cannabidiolic acid synthase OS=Cannabis sativa GN=CBDAS PE=1 SV=1	cellular_component : cytosol ( GO:0005829 )
c42219_g1_i2	0.66	0.71	27.8	26.73	5.44748	Ups	FAD-binding domain-containing protein [Arabidopsis lyrata subsp. lyrata]	Reticuline oxidase-like protein OS=Arabidopsis thaliana GN=At4g20830 PE=1 SV=2	biological_process : toxin catabolic process ( GO:0009407 )
c42219_g1_i1	0.79	1.12	26.12	22.21	4.73253	Ups	FAD-binding domain-containing protein [Arabidopsis lyrata subsp. lyrata]	Reticuline oxidase-like protein OS=Arabidopsis thaliana GN=At4g20830 PE=1 SV=2	biological_process : toxin catabolic process ( GO:0009407 )
c38665_g1_i3	0	0.25	1.15	1.42	3.54724	Ups	FAD-binding domain-containing protein [Arabidopsis lyrata subsp. lyrata]	Reticuline oxidase-like protein OS=Arabidopsis thaliana GN=At4g20830 PE=1 SV=2	cellular_component : cytoplasm ( GO:0005737 )
c38665_g1_i2	1.01	0.51	8.6	6.01	3.34056	Ups	FAD-binding domain-containing protein [Arabidopsis lyrata subsp. lyrata]	Inactive tetrahydrocannabinolic acid synthase OS=Cannabis sativa PE=3 SV=1	cellular_component : cytoplasm ( GO:0005737 )
c44337_g1_i3	32.44	37.36	17.43	14.15	-1.05122	Down	farnesylated protein 3 [Arabidopsis thaliana]	Heavy metal-associated isoprenylated plant protein 26 OS=Arabidopsis thaliana GN=HIPP26 PE=1 SV=1	molecular_function : transition metal ion binding ( GO:0046914 )
c40873_g1_i8	24.11	26.02	3.48	4.12	-2.62348	Down	F-box domain-containing protein [Arabidopsis thaliana]	Putative F-box protein At3g29830 OS=Arabidopsis thaliana GN=At3g29830 PE=3 SV=1	cellular_component : nucleus ( GO:0005634 )
c40934_g1_i6	1.48	1.42	0	0	#NAME?	Down	F-box family protein [Arabidopsis lyrata subsp. lyrata]	F-box/kelch-repeat protein At3g16740 OS=Arabidopsis thaliana GN=At3g16740 PE=1 SV=1	molecular_function : triglyceride lipase activity ( GO:0004806 )
c36126_g1_i2	0	0	1.74	2.16	Inf	Ups	F-box family protein [Arabidopsis lyrata subsp. lyrata]	Putative F-box/LRR-repeat protein 23 OS=Arabidopsis thaliana GN=FBL23 PE=3 SV=1	molecular_function : hydrolase activity, hydrolyzing O-glycosyl compounds ( GO:0004553 )
c47817_g1_i1	0.98	1.22	3.69	4.36	1.95333	Ups	F-box family protein [Arabidopsis lyrata subsp. lyrata]	F-box protein At2g32560 OS=Arabidopsis thaliana GN=At2g32560 PE=2 SV=1	cellular_component : extracellular region ( GO:0005576 )
c38836_g1_i4	1.4	1.51	0	0	#NAME?	Down	F-box protein [Arabidopsis thaliana]	F-box protein At5g52880 OS=Arabidopsis thaliana GN=At5g52880 PE=2 SV=1	molecular_function : ion binding ( GO:0043167 )
c34026_g2_i2	1.19	2.17	10.44	7.12	2.48132	Ups	F-box protein PP2-B14 [Arabidopsis thaliana]	F-box protein VBF OS=Arabidopsis thaliana GN=VBF PE=1 SV=1	cellular_component : nucleus ( GO:0005634 )
c45994_g1_i5	1.65	0.76	0	0	#NAME?	Down	F-box protein SKIP8 [Arabidopsis thaliana]	F-box protein SKIP8 OS=Arabidopsis thaliana GN=SKIP8 PE=1 SV=1	molecular_function : terpene synthase activity ( GO:0010333 )
c46015_g1_i1	5.29	7.25	0.8	1.48	-2.36531	Down	ferric reduction oxidase 8 [Arabidopsis thaliana]	Ferric reduction oxidase 8, mitochondrial OS=Arabidopsis thaliana GN=FRO8 PE=2 SV=1	molecular_function : ferric-chelate reductase activity ( GO:0000293 )
c34260_g1_i1	336.48	347.87	113.23	114.75	-1.49486	Down	Fe-superoxide dismutase, partial [Arabidopsis thaliana]	Superoxide dismutase [Fe] 1, chloroplastic OS=Arabidopsis thaliana GN=FSD1 PE=1 SV=4	biological_process : response to light intensity ( GO:0009642 )
c42454_g2_i5	1.25	1.55	0	0	#NAME?	Down	flavonol synthase 6 [Arabidopsis thaliana]	Probable flavonol synthase 6 OS=Arabidopsis thaliana GN=FLS6 PE=3 SV=1	biological_process : protein phosphorylation ( GO:0006468 )
c39542_g1_i2	0	0.7	2.28	1.96	2.68636	Ups	flavonol synthase-like protein [Arabidopsis thaliana]	Probable 2-oxoglutarate-dependent dioxygenase At3g49630 OS=Arabidopsis thaliana GN=At3g50210 PE=2 SV=1	cellular_component : cytoplasm ( GO:0005737 )
c56019_g1_i1	70	68.95	242.81	253.67	1.92865	Ups	FRIGIDA-like protein [Arabidopsis thaliana]	FRIGIDA-like protein 4b OS=Arabidopsis thaliana GN=FRL4B PE=1 SV=1	cellular_component : nucleus ( GO:0005634 )
c44115_g2_i2	3.74	2.35	1	0.9	-1.59299	Down	gag-pol polyprotein [Phaseolus vulgaris]	Retrovirus-related Pol polyprotein from transposon TNT 1-94 OS=Nicotiana tabacum PE=2 SV=1	molecular_function : metal ion binding ( GO:0046872 )
c51237_g3_i1	39.61	35.75	7.99	6.98	-2.24498	Down	GagPol3 [Arabidopsis lyrata subsp. lyrata]	Retrovirus-related Pol polyprotein from transposon 412 OS=Drosophila melanogaster GN=POL PE=3 SV=1	molecular_function : RNA-DNA hybrid ribonuclease activity ( GO:0004523 )
c49092_g1_i8	1.27	1.34	3.66	3	1.45023	Ups	gamma-irradiation and mitomycin c induced 1 [Arabidopsis thaliana]	Protein DEFECTIVE IN MERISTEM SILENCING 3 OS=Arabidopsis thaliana GN=DMS3 PE=1 SV=1	biological_process : double-strand break repair via homologous recombination ( GO:0000724 )
c50659_g1_i4	3.87	1.28	6.83	7.01	1.51587	Ups	GDSL-motif lipase/hydrolase family protein [Arabidopsis lyrata subsp. lyrata]	GDSL esterase/lipase At3g53100 OS=Arabidopsis thaliana GN=At3g53100 PE=2 SV=1	biological_process : lipid metabolic process ( GO:0006629 )
c43390_g1_i11	0	0.11	4.39	3.31	6.4555	Ups	geranylgeranyltransferase-I beta subunit [Arabidopsis lyrata subsp. lyrata]	Geranylgeranyl transferase type-1 subunit beta OS=Arabidopsis thaliana GN=GGB PE=1 SV=1	biological_process : negative regulation of abscisic acid-activated signaling pathway ( GO:0009788 )
c43855_g1_i1	0.45	0.63	1.6	2.78	2.13657	Ups	glutamate receptor 1.4 [Arabidopsis thaliana]	Glutamate receptor 1.4 OS=Arabidopsis thaliana GN=GLR1.4 PE=2 SV=2	molecular_function : extracellular-glutamate-gated ion channel activity ( GO:0005234 )
c37991_g1_i1	27.71	26.94	124.08	110.07	2.18976	Ups	glutathione S-transferase 11 [Arabidopsis lyrata subsp. lyrata]	Glutathione S-transferase F6 OS=Arabidopsis thaliana GN=GSTF6 PE=2 SV=2	biological_process : response to oxidative stress ( GO:0006979 )
c35673_g1_i1	0.8	0.43	22.79	21.41	5.24706	Ups	glutathione S-transferase 26 [Arabidopsis lyrata subsp. lyrata]	Glutathione S-transferase F12 OS=Arabidopsis thaliana GN=GSTF12 PE=1 SV=1	molecular_function : cation binding ( GO:0043169 )
c80473_g1_i1	1.34	2.07	12.04	11.02	2.84554	Ups	glycoside hydrolase family 19 protein [Arabidopsis lyrata subsp. lyrata]	Basic endochitinase CHB4 OS=Brassica napus PE=1 SV=2	biological_process : catabolic process ( GO:0009056 )
c42464_g1_i8	17.02	16.59	7.36	5	-1.352	Down	glycosyl hydrolase family 1 protein [Arabidopsis lyrata subsp. lyrata]	Beta-glucosidase 10 OS=Arabidopsis thaliana GN=BGLU10 PE=2 SV=1	molecular_function : hydrolase activity, hydrolyzing O-glycosyl compounds ( GO:0004553 )
c42464_g1_i4	8.81	9.82	4.62	1.78	-1.4389	Down	glycosyl hydrolase family 1 protein [Arabidopsis lyrata subsp. lyrata]	Beta-glucosidase 10 OS=Arabidopsis thaliana GN=BGLU10 PE=2 SV=1	molecular_function : hydrolase activity, hydrolyzing O-glycosyl compounds ( GO:0004553 )
c47318_g2_i6	0	0	1.69	1.64	Inf	Ups	glycosyl hydrolase family 17 protein [Arabidopsis lyrata subsp. lyrata]	Glucan endo-1,3-beta-glucosidase 4 OS=Arabidopsis thaliana GN=At3g13560 PE=1 SV=1	cellular_component : mitochondrial inner membrane ( GO:0005743 )
c48280_g1_i3	0.01	0	0.81	0.12	Inf	Ups	GTP binding protein [Arabidopsis lyrata subsp. lyrata]	Translation initiation factor eIF-2B subunit delta OS=Homo sapiens GN=EIF2B4 PE=1 SV=2	molecular_function : RNA binding ( GO:0003723 )
c48280_g1_i1	1.77	2.54	0.19	1	-1.751	Down	GTP binding protein [Arabidopsis lyrata subsp. lyrata]	Translation initiation factor eIF-2B subunit delta OS=Homo sapiens GN=EIF2B4 PE=1 SV=2	cellular_component : eukaryotic translation initiation factor 2B complex ( GO:0005851 )
c46804_g3_i1	6.18	4.28	12.63	11.55	1.29858	Ups	guanylate kinase [Arabidopsis thaliana]	Guanylate kinase 3, chloroplastic OS=Arabidopsis thaliana GN=GK3 PE=2 SV=1	molecular_function : guanylate kinase activity ( GO:0004385 )
c43156_g1_i6	0.59	0.71	0	0	#NAME?	Down	H+-transporting ATPase [Arabidopsis thaliana]	ATPase 10, plasma membrane-type OS=Arabidopsis thaliana GN=AHA10 PE=2 SV=2	biological_process : cellular macromolecule metabolic process ( GO:0044260 )
c25248_g1_i1	19.82	17.3	8.52	6.46	-1.21808	Down	HAD superfamily, subfamily IIIB acid phosphatase [Arabidopsis thaliana]	Acid phosphatase 1 OS=Solanum lycopersicum GN=APS1 PE=2 SV=1	cellular_component : vacuolar membrane ( GO:0005774 )
c45635_g1_i2	0	0	14.71	17.97	Inf	Ups	haloacid dehalogenase-like hydrolase domain-containing protein [Arabidopsis thaliana]	Haloacid dehalogenase-like hydrolase domain-containing protein 3 OS=Xenopus laevis GN=hdhd3 PE=2 SV=1	molecular_function : NADP+ binding ( GO:0070401 )
c34923_g2_i1	125.99	118.79	248.59	246.71	1.10519	Ups	heat shock protein 81-4 [Brassica rapa]	Heat shock protein 90-2 OS=Arabidopsis thaliana GN=HSP90-2 PE=1 SV=1	biological_process : protein folding ( GO:0006457 )
c49162_g2_i2	47.71	44.52	106.65	127.9	1.41898	Ups	heat-shock protein [Arabidopsis thaliana]	Heat shock protein 90-2 OS=Arabidopsis thaliana GN=HSP90-2 PE=1 SV=1	biological_process : protein folding ( GO:0006457 )
c44646_g1_i2	5.09	5.03	24.53	19.18	2.20878	Ups	heavy metal transport/detoxification domain-containing protein [Arabidopsis thaliana]	Heavy metal-associated isoprenylated plant protein 26 OS=Arabidopsis thaliana GN=HIPP26 PE=1 SV=1	biological_process : metal ion transport ( GO:0030001 )
c44646_g1_i3	13.14	10.88	55.68	47.66	2.1905	Ups	heavy metal transport/detoxification domain-containing protein [Arabidopsis thaliana]	Heavy metal-associated isoprenylated plant protein 26 OS=Arabidopsis thaliana GN=HIPP26 PE=1 SV=1	biological_process : metal ion transport ( GO:0030001 )
c44646_g1_i6	61.22	64.79	123.25	121.01	1.04719	Ups	heavy metal transport/detoxification domain-containing protein [Arabidopsis thaliana]	Heavy metal-associated isoprenylated plant protein 26 OS=Arabidopsis thaliana GN=HIPP26 PE=1 SV=1	molecular_function : metal ion binding ( GO:0046872 )
c43742_g2_i1	18.07	18.13	0	0	#NAME?	Down	hexose transporter [Arabidopsis thaliana]	Plastidic glucose transporter 4 OS=Arabidopsis thaliana GN=At5g16150 PE=1 SV=2
c33809_g1_i11	1.37	0	3.47	3.08	2.31126	Ups	Highly similar to Ta1-3 polyprotein [Arabidopsis thaliana]	Retrovirus-related Pol polyprotein from transposon TNT 1-94 OS=Nicotiana tabacum PE=2 SV=1
c44357_g1_i4	0.81	1.52	0	0	#NAME?	Down	histone deacetylase 2 [Arabidopsis thaliana]	Histone deacetylase 2 OS=Arabidopsis thaliana GN=HDA2 PE=2 SV=2	biological_process : response to stimulus ( GO:0050896 )
c37653_g1_i1	97.03	92.09	40.2	40.27	-1.1449	Down	histone H2A [Arabidopsis thaliana]	Histone H2A variant 1 OS=Arabidopsis thaliana GN=H2AV PE=1 SV=1	cellular_component : nucleosome ( GO:0000786 )
c50046_g1_i6	0	0	0.72	0.87	Inf	Ups	homeobox-leucine zipper protein ATHB-8 [Arabidopsis thaliana]	Homeobox-leucine zipper protein ATHB-8 OS=Arabidopsis thaliana GN=ATHB-8 PE=1 SV=1	molecular_function : DNA-directed DNA polymerase activity ( GO:0003887 )
c50046_g1_i8	0	0.98	2.61	3.86	2.83807	Ups	homeobox-leucine zipper protein ATHB-8 [Arabidopsis thaliana]	Homeobox-leucine zipper protein ATHB-8 OS=Arabidopsis thaliana GN=ATHB-8 PE=1 SV=1	biological_process : embryonic pattern specification ( GO:0009880 )
c50046_g1_i5	3.22	3.16	8.01	9.44	1.54548	Ups	homeobox-leucine zipper protein ATHB-8 [Arabidopsis thaliana]	Homeobox-leucine zipper protein ATHB-8 OS=Arabidopsis thaliana GN=ATHB-8 PE=1 SV=1	biological_process : embryonic pattern specification ( GO:0009880 )
c50046_g1_i1	4.87	5.73	10.57	12.6	1.21979	Ups	homeobox-leucine zipper protein ATHB-8 [Arabidopsis thaliana]	Homeobox-leucine zipper protein ATHB-8 OS=Arabidopsis thaliana GN=ATHB-8 PE=1 SV=1	biological_process : embryonic pattern specification ( GO:0009880 )
c26172_g1_i3	6.76	5.6	1.54	2.04	-1.70761	Down	homologue to restoring pentatricopeptide repeat protein [Raphanus sativus]	Pentatricopeptide repeat-containing protein At1g64100 OS=Arabidopsis thaliana GN=At1g64100 PE=2 SV=2	cellular_component : mitochondrion ( GO:0005739 )
c46144_g1_i2	0	0	0.76	0.44	Inf	Ups	HXXXD-type acyl-transferase family protein [Arabidopsis thaliana]	Coumaroyl-CoA:anthocyanidin 3-O-glucoside-6''-O-coumaroyltransferase 1 OS=Arabidopsis thaliana GN=3AT1 PE=1 SV=1
c23026_g2_i1	0	0.09	2.56	1.97	5.8044	Ups	HXXXD-type acyl-transferase-like protein [Arabidopsis thaliana]	Malonyl-CoA:anthocyanidin 5-O-glucoside-6''-O-malonyltransferase OS=Arabidopsis thaliana GN=5MAT PE=1 SV=1	biological_process : response to sucrose ( GO:0009744 )
c49129_g2_i1	0	1.17	0	0	#NAME?	Down	hydrolase, alpha/beta fold family protein [Arabidopsis lyrata subsp. lyrata]	--	biological_process : multidimensional cell growth ( GO:0009825 )
c45429_g1_i9	0.97	0	0	0	#NAME?	Down	hydrolase/ zinc ion binding protein [Arabidopsis lyrata subsp. lyrata]	Glycerophosphodiester phosphodiesterase GDPD4 OS=Arabidopsis thaliana GN=GDPD4 PE=2 SV=1	cellular_component : cell wall ( GO:0005618 )
c40634_g1_i1	6.34	8.17	0.17	0.96	-3.57471	Down	hydroxyethylthiazole kinase [Arabidopsis thaliana]	Hydroxyethylthiazole kinase OS=Arabidopsis thaliana GN=THIM PE=1 SV=1	biological_process : thiamine biosynthetic process ( GO:0009228 )
c46337_g1_i8	0.36	1.13	5.7	8.1	3.35622	Ups	hydroxyproline-rich glycoprotein-like protein [Arabidopsis thaliana]	--
c41084_g1_i3	12.48	13.55	31.59	22.42	1.149	Ups	Hypersensitive-induced response protein 1 [Arabidopsis thaliana]	Hypersensitive-induced response protein 1 OS=Arabidopsis thaliana GN=HIR1 PE=1 SV=1	cellular_component : cytosol ( GO:0005829 )
c24337_g1_i1	1.98	2.53	0	0	#NAME?	Down	hypothetical protein [Arabidopsis thaliana]	Probable transposase-like protein At4g04430 OS=Arabidopsis thaliana GN=At4g04430 PE=3 SV=1	molecular_function : chromatin binding ( GO:0003682 )
c45672_g2_i4	0	0.98	0	0	#NAME?	Down	hypothetical protein [Arabidopsis thaliana]	Phosphate transporter PHO1 homolog 10 OS=Arabidopsis thaliana GN=PHO1-H10 PE=2 SV=1
c30629_g1_i1	0	0	1.11	0.9	Inf	Ups	hypothetical protein [Arabidopsis thaliana]	Putative ribonuclease H protein At1g65750 OS=Arabidopsis thaliana GN=At1g65750 PE=3 SV=1
c32129_g1_i1	0	0	0.32	0.8	Inf	Ups	hypothetical protein [Arabidopsis thaliana]	--	biological_process : negative regulation of defense response ( GO:0031348 )
c43977_g3_i1	0.1	0.42	3.49	4.35	4.02778	Ups	hypothetical protein [Arabidopsis thaliana]	--
c45672_g2_i7	0.9	0	1.94	2.5	2.41106	Ups	hypothetical protein [Arabidopsis thaliana]	Phosphate transporter PHO1 homolog 10 OS=Arabidopsis thaliana GN=PHO1-H10 PE=2 SV=1	cellular_component : plasma membrane ( GO:0005886 )
c39541_g1_i5	0.76	0	2.04	1.54	2.286	Ups	hypothetical protein [Arabidopsis thaliana]	Probable transposase-like protein At4g04430 OS=Arabidopsis thaliana GN=At4g04430 PE=3 SV=1
c44349_g2_i2	61.75	58.24	26.38	28.22	-1.04331	Down	hypothetical protein [Arabidopsis thaliana]	--
c44349_g2_i1	3	5.11	1.9	1	-1.38253	Down	hypothetical protein [Arabidopsis thaliana]	--
c48094_g12_i1	136.15	126	267.95	239.8	1.03976	Ups	hypothetical protein [Cleome spinosa]	LOB domain-containing protein 41 OS=Arabidopsis thaliana GN=LBD41 PE=2 SV=1	biological_process : response to hypoxia ( GO:0001666 )
c44773_g2_i1	11.12	10.77	24.71	24.25	1.25414	Ups	hypothetical protein [Eutrema halophilum]	Mannan endo-1,4-beta-mannosidase 7 OS=Arabidopsis thaliana GN=MAN7 PE=2 SV=1	molecular_function : mannan endo-1,4-beta-mannosidase activity ( GO:0016985 )
c36197_g1_i3	19.78	13.53	5.76	4.47	-1.61088	Down	hypothetical protein 27.t00096 [Brassica oleracea]	--
c35904_g1_i3	1.16	1.58	0.02	0.07	-4.77965	Down	hypothetical protein ARALYDRAFT_311961 [Arabidopsis lyrata subsp. lyrata]	Kinesin-4 OS=Arabidopsis thaliana GN=ATK4 PE=1 SV=2	cellular_component : cytoplasm ( GO:0005737 )
c39528_g1_i2	9.27	10.29	20.81	23.78	1.27861	Ups	hypothetical protein ARALYDRAFT_313074 [Arabidopsis lyrata subsp. lyrata]	--	cellular_component : nucleus ( GO:0005634 )
c73629_g1_i1	44.94	46	123.58	124.14	1.53827	Ups	hypothetical protein ARALYDRAFT_314227 [Arabidopsis lyrata subsp. lyrata]	Hexokinase-like 1 protein OS=Arabidopsis thaliana GN=At1g47840 PE=2 SV=2	molecular_function : glucokinase activity ( GO:0004340 )
c50603_g2_i6	8.68	9.63	4.18	3.37	-1.18655	Down	hypothetical protein ARALYDRAFT_314445 [Arabidopsis lyrata subsp. lyrata]	--	cellular_component : nucleus ( GO:0005634 )
c47842_g1_i9	0	0	1.56	1.87	Inf	Ups	hypothetical protein ARALYDRAFT_318651 [Arabidopsis lyrata subsp. lyrata]	--	cellular_component : cytoplasm ( GO:0005737 )
c39851_g2_i1	131.91	144.55	283.1	245.46	1.02899	Ups	hypothetical protein ARALYDRAFT_318984 [Arabidopsis lyrata subsp. lyrata]	--	cellular_component : nucleus ( GO:0005634 )
c48940_g2_i3	0	0.89	0	0	#NAME?	Down	hypothetical protein ARALYDRAFT_320982 [Arabidopsis lyrata subsp. lyrata]	Exosome complex exonuclease RRP6 OS=Saccharomyces cerevisiae (strain ATCC 204508 / S288c) GN=RRP6 PE=1 SV=1	molecular_function : chromatin binding ( GO:0003682 )
c44469_g1_i4	0	0	0.96	1.23	Inf	Ups	hypothetical protein ARALYDRAFT_321210 [Arabidopsis lyrata subsp. lyrata]	Vacuolar-sorting receptor 5 OS=Arabidopsis thaliana GN=VSR5 PE=2 SV=1	cellular_component : chromatin ( GO:0000785 )
c37024_g1_i1	20.24	22.23	8.19	5.48	-1.54337	Down	hypothetical protein ARALYDRAFT_324601 [Arabidopsis lyrata subsp. lyrata]	Probable WRKY transcription factor 46 OS=Arabidopsis thaliana GN=WRKY46 PE=2 SV=1	cellular_component : nucleolus ( GO:0005730 )
c74472_g1_i1	21.23	21.72	7.95	7.41	-1.39019	Down	hypothetical protein ARALYDRAFT_325615 [Arabidopsis lyrata subsp. lyrata]	Protein ASPARTIC PROTEASE IN GUARD CELL 2 OS=Arabidopsis thaliana GN=ASPG2 PE=2 SV=1	biological_process : systemic acquired resistance ( GO:0009627 )
c43440_g1_i3	5.45	6.47	2.37	1.8	-1.42188	Down	hypothetical protein ARALYDRAFT_329378 [Arabidopsis lyrata subsp. lyrata]	F-box protein CPR30 OS=Arabidopsis thaliana GN=CPR30 PE=1 SV=2	cellular_component : cytoplasm ( GO:0005737 )
c48356_g1_i4	0	0	0.29	1.42	Inf	Ups	hypothetical protein ARALYDRAFT_329738 [Arabidopsis lyrata subsp. lyrata]	Ubiquitin carboxyl-terminal hydrolase 20 OS=Arabidopsis thaliana GN=UBP20 PE=2 SV=1
c43397_g1_i6	0.53	1.16	0	0	#NAME?	Down	hypothetical protein ARALYDRAFT_330904 [Arabidopsis lyrata subsp. lyrata]	Disease resistance protein LAZ5 OS=Arabidopsis thaliana GN=LAZ5 PE=1 SV=1	biological_process : protein phosphorylation ( GO:0006468 )
c36720_g1_i7	0	0	0	3.02	Inf	Ups	hypothetical protein ARALYDRAFT_333932 [Arabidopsis lyrata subsp. lyrata]	--	biological_process : multidimensional cell growth ( GO:0009825 )
c27206_g1_i2	0.97	1.2	0	0	#NAME?	Down	hypothetical protein ARALYDRAFT_336460 [Arabidopsis lyrata subsp. lyrata]	Putative protein PHLOEM PROTEIN 2-LIKE A3 OS=Arabidopsis thaliana GN=PP2A3 PE=3 SV=1	biological_process : oxidation-reduction process ( GO:0055114 )
c28330_g1_i1	18.45	19.97	39.46	39.39	1.13082	Ups	hypothetical protein ARALYDRAFT_337408 [Arabidopsis lyrata subsp. lyrata]	26.5 kDa heat shock protein, mitochondrial OS=Arabidopsis thaliana GN=HSP26.5 PE=2 SV=1	biological_process : protein folding ( GO:0006457 )
c43603_g1_i3	1	0.77	0	0	#NAME?	Down	hypothetical protein ARALYDRAFT_339695 [Arabidopsis lyrata subsp. lyrata]	--	biological_process : magnesium ion transport ( GO:0015693 )
c44132_g1_i1	11.42	12.98	25.8	22.66	1.08489	Ups	hypothetical protein ARALYDRAFT_343376 [Arabidopsis lyrata subsp. lyrata]	--	cellular_component : nucleus ( GO:0005634 )
c38751_g1_i1	9.89	9.88	2.96	2.31	-1.81932	Down	hypothetical protein ARALYDRAFT_349267 [Arabidopsis lyrata subsp. lyrata]	--
c44503_g1_i2	0.53	0.65	0	0	#NAME?	Down	hypothetical protein ARALYDRAFT_352546 [Arabidopsis lyrata subsp. lyrata]	Ent-copalyl diphosphate synthase, chloroplastic OS=Arabidopsis thaliana GN=GA1 PE=1 SV=1	cellular_component : extracellular region ( GO:0005576 )
c39092_g1_i1	0	0.1	1.12	0.8	4.33116	Ups	hypothetical protein ARALYDRAFT_353036 [Arabidopsis lyrata subsp. lyrata]	Rhamnogalacturonate lyase OS=Dickeya dadantii (strain 3937) GN=rhiE PE=1 SV=1	cellular_component : extracellular region ( GO:0005576 )
c48089_g1_i1	1.92	1.28	0.35	0	-3.08451	Down	hypothetical protein ARALYDRAFT_353319 [Arabidopsis lyrata subsp. lyrata]	--	biological_process : response to wounding ( GO:0009611 )
c46198_g1_i1	24.46	20.61	8.91	8.91	-1.24759	Down	hypothetical protein ARALYDRAFT_354499 [Arabidopsis lyrata subsp. lyrata]	Flavonoid 3'-monooxygenase OS=Petunia hybrida GN=CYP75B2 PE=2 SV=1	cellular_component : Golgi apparatus ( GO:0005794 )
c39826_g1_i2	5.86	5.34	0	0	#NAME?	Down	hypothetical protein ARALYDRAFT_358729 [Arabidopsis lyrata subsp. lyrata]	LanC-like protein GCL1 OS=Arabidopsis thaliana GN=GCL1 PE=2 SV=1	biological_process : oxidation-reduction process ( GO:0055114 )
c34723_g1_i2	18.53	15.57	36.11	37.6	1.19815	Ups	hypothetical protein ARALYDRAFT_470115 [Arabidopsis lyrata subsp. lyrata]	Aquaporin PIP1-3 OS=Arabidopsis thaliana GN=PIP1-3 PE=1 SV=1	biological_process : brassinosteroid biosynthetic process ( GO:0016132 )
c42547_g1_i1	19.54	23.47	42.77	40.61	1.04841	Ups	hypothetical protein ARALYDRAFT_470436 [Arabidopsis lyrata subsp. lyrata]	Auxin-responsive protein IAA12 OS=Arabidopsis thaliana GN=IAA12 PE=1 SV=1	biological_process : root development ( GO:0048364 )
c43177_g1_i3	2.57	4.13	0.39	0.04	-3.85898	Down	hypothetical protein ARALYDRAFT_470597 [Arabidopsis lyrata subsp. lyrata]	--	cellular_component : chloroplast ( GO:0009507 )
c40863_g1_i5	9.05	11.9	1.54	1.96	-2.47501	Down	hypothetical protein ARALYDRAFT_470636 [Arabidopsis lyrata subsp. lyrata]	Myb-related protein Myb4 OS=Oryza sativa subsp. japonica GN=MYB4 PE=2 SV=2	biological_process : response to jasmonic acid ( GO:0009753 )
c47782_g1_i3	153.19	138.83	55.61	73.68	-1.08718	Down	hypothetical protein ARALYDRAFT_470756 [Arabidopsis lyrata subsp. lyrata]	Serine/arginine-rich splicing factor SR45a OS=Arabidopsis thaliana GN=SR45A PE=1 SV=1	biological_process : response to high light intensity ( GO:0009644 )
c36909_g1_i1	8.05	7.89	27.71	22.77	1.75229	Ups	hypothetical protein ARALYDRAFT_470850 [Arabidopsis lyrata subsp. lyrata]	--	cellular_component : mitochondrion ( GO:0005739 )
c40314_g2_i3	10.46	12.44	3.4	2.57	-1.84157	Down	hypothetical protein ARALYDRAFT_470930 [Arabidopsis lyrata subsp. lyrata]	Probable low-specificity L-threonine aldolase 1 OS=Arabidopsis thaliana GN=THA1 PE=1 SV=1	cellular_component : cytoplasm ( GO:0005737 )
c32142_g1_i3	0.46	0.77	0	0	#NAME?	Down	hypothetical protein ARALYDRAFT_471244 [Arabidopsis lyrata subsp. lyrata]	Transcription termination factor 2 OS=Drosophila melanogaster GN=lds PE=1 SV=2
c35532_g2_i1	5.83	6.82	32.14	26.61	2.30552	Ups	hypothetical protein ARALYDRAFT_471359 [Arabidopsis lyrata subsp. lyrata]	Putative lipid-binding protein AIR1 OS=Arabidopsis thaliana GN=AIR1 PE=2 SV=1	biological_process : response to fructose ( GO:0009750 )
c35532_g1_i1	4.14	3.2	15.32	15.93	2.16454	Ups	hypothetical protein ARALYDRAFT_471359 [Arabidopsis lyrata subsp. lyrata]	Lipid transfer protein EARLI 1 OS=Arabidopsis thaliana GN=EARLI1 PE=1 SV=1	biological_process : response to fructose ( GO:0009750 )
c46758_g1_i1	23.95	32.91	54.95	61.17	1.12135	Ups	hypothetical protein ARALYDRAFT_472337 [Arabidopsis lyrata subsp. lyrata]	--	cellular_component : cytosol ( GO:0005829 )
c46758_g3_i1	33.36	37.25	62.36	70.43	1.00199	Ups	hypothetical protein ARALYDRAFT_472337 [Arabidopsis lyrata subsp. lyrata]	--	cellular_component : cytosol ( GO:0005829 )
c45742_g1_i12	0.75	1.01	0	0	#NAME?	Down	hypothetical protein ARALYDRAFT_473029 [Arabidopsis lyrata subsp. lyrata]	Chaperone protein dnaJ 1, mitochondrial OS=Arabidopsis thaliana GN=ATJ1 PE=2 SV=2	molecular_function : heme binding ( GO:0020037 )
c39757_g1_i1	59.88	55.87	117.83	124.82	1.15494	Ups	hypothetical protein ARALYDRAFT_473038 [Arabidopsis lyrata subsp. lyrata]	Non-classical arabinogalactan protein 31 OS=Arabidopsis thaliana GN=AGP31 PE=1 SV=1	cellular_component : extracellular region ( GO:0005576 )
c45722_g1_i2	10.4	8.2	17.48	18.55	1.04337	Ups	hypothetical protein ARALYDRAFT_473316 [Arabidopsis lyrata subsp. lyrata]	CTP synthase OS=Dictyostelium discoideum GN=ctps PE=3 SV=1	cellular_component : cytoplasm ( GO:0005737 )
c45408_g1_i11	0.79	1.03	1.93	3.7	1.70955	Ups	hypothetical protein ARALYDRAFT_473397 [Arabidopsis lyrata subsp. lyrata]	G-box-binding factor 1 OS=Arabidopsis thaliana GN=GBF1 PE=2 SV=2	biological_process : protein autophosphorylation ( GO:0046777 )
c47947_g1_i4	0.78	0.57	3.34	2.32	2.16539	Ups	hypothetical protein ARALYDRAFT_473529 [Arabidopsis lyrata subsp. lyrata]	Non-lysosomal glucosylceramidase OS=Homo sapiens GN=GBA2 PE=1 SV=2	biological_process : stomatal complex morphogenesis ( GO:0010103 )
c47947_g1_i3	1.99	2.35	0.23	0	-4.10704	Down	hypothetical protein ARALYDRAFT_473529 [Arabidopsis lyrata subsp. lyrata]	Non-lysosomal glucosylceramidase OS=Mus musculus GN=Gba2 PE=1 SV=2	biological_process : stomatal complex morphogenesis ( GO:0010103 )
c45125_g4_i3	1.4	2.13	0.18	0	-4.22783	Down	hypothetical protein ARALYDRAFT_473576 [Arabidopsis lyrata subsp. lyrata]	--	cellular_component : mitochondrion ( GO:0005739 )
c37191_g1_i2	17.69	16.23	34.2	36.5	1.15111	Ups	hypothetical protein ARALYDRAFT_473588 [Arabidopsis lyrata subsp. lyrata]	Transmembrane protein 18 OS=Homo sapiens GN=TMEM18 PE=1 SV=2	cellular_component : nucleus ( GO:0005634 )
c36101_g1_i1	0	0	3.15	0	Inf	Ups	hypothetical protein ARALYDRAFT_474084 [Arabidopsis lyrata subsp. lyrata]	1-acylglycerol-3-phosphate O-acyltransferase OS=Arabidopsis thaliana GN=At4g24160 PE=1 SV=1
c45336_g1_i9	0.76	0	0.75	1.58	1.6645	Ups	hypothetical protein ARALYDRAFT_474572 [Arabidopsis lyrata subsp. lyrata]	Protein FLX-like 3 OS=Arabidopsis thaliana GN=FLXL3 PE=1 SV=1	cellular_component : nucleus ( GO:0005634 )
c45336_g1_i2	2.67	0.9	0.26	0	-3.70367	Down	hypothetical protein ARALYDRAFT_474572 [Arabidopsis lyrata subsp. lyrata]	Protein FLX-like 3 OS=Arabidopsis thaliana GN=FLXL3 PE=1 SV=1	cellular_component : nucleus ( GO:0005634 )
c17091_g1_i1	32.1	34.56	9.85	8.53	-1.7642	Down	hypothetical protein ARALYDRAFT_474776 [Arabidopsis lyrata subsp. lyrata]	Linoleate 9S-lipoxygenase 1 OS=Arabidopsis thaliana GN=LOX1 PE=1 SV=1	biological_process : response to jasmonic acid ( GO:0009753 )
c44374_g3_i3	4.04	4.37	1.37	0.77	-1.88814	Down	hypothetical protein ARALYDRAFT_474947 [Arabidopsis lyrata subsp. lyrata]	Probable membrane-associated kinase regulator 2 OS=Arabidopsis thaliana GN=MAKR2 PE=2 SV=1	cellular_component : nucleus ( GO:0005634 )
c48651_g1_i3	9.7	8.13	2.65	2.26	-1.77301	Down	hypothetical protein ARALYDRAFT_475174 [Arabidopsis lyrata subsp. lyrata]	Chlorophyll a-b binding protein 8, chloroplastic OS=Solanum lycopersicum GN=CAB8 PE=3 SV=1	molecular_function : chlorophyll binding ( GO:0016168 )
c43269_g1_i5	0	0.01	1.72	0.44	Inf	Ups	hypothetical protein ARALYDRAFT_475782 [Arabidopsis lyrata subsp. lyrata]	Protein NtpR OS=Enterococcus hirae (strain ATCC 9790 / DSM 20160 / JCM 8729 / LMG 6399 / NBRC 3181 / NCIMB 6459 / NCDO 1258) GN=ntpR PE=3 SV=2
c43077_g1_i1	3.57	1.95	0.75	0.69	-1.83644	Down	hypothetical protein ARALYDRAFT_476096 [Arabidopsis lyrata subsp. lyrata]	Cytosolic Fe-S cluster assembly factor NBP35 OS=Arabidopsis thaliana GN=NBP35 PE=1 SV=1	cellular_component : ribosome ( GO:0005840 )
c44651_g1_i3	0	0	5.56	3.24	Inf	Ups	hypothetical protein ARALYDRAFT_476682 [Arabidopsis lyrata subsp. lyrata]	Phosphatidylinositol/phosphatidylcholine transfer protein SFH5 OS=Arabidopsis thaliana GN=SFH5 PE=2 SV=1	biological_process : transmembrane transport ( GO:0055085 )
c41012_g1_i5	7.29	6.05	1.53	2.69	-1.56285	Down	hypothetical protein ARALYDRAFT_476734 [Arabidopsis lyrata subsp. lyrata]	--	cellular_component : nucleus ( GO:0005634 )
c46818_g1_i7	1.25	2.04	0	0	#NAME?	Down	hypothetical protein ARALYDRAFT_476863 [Arabidopsis lyrata subsp. lyrata]	F-box protein SKP2B OS=Arabidopsis thaliana GN=SKP2B PE=1 SV=1	molecular_function : cation-transporting ATPase activity ( GO:0019829 )
c61630_g1_i1	10.24	10.44	102.65	93.85	3.33884	Ups	hypothetical protein ARALYDRAFT_476884 [Arabidopsis lyrata subsp. lyrata]	Ethylene-responsive transcription factor ERF037 OS=Arabidopsis thaliana GN=ERF037 PE=2 SV=1	molecular_function : sequence-specific DNA binding transcription factor activity ( GO:0003700 )
c37361_g1_i3	6.69	9.83	22.61	23.85	1.58912	Ups	hypothetical protein ARALYDRAFT_476898 [Arabidopsis lyrata subsp. lyrata]	1-aminocyclopropane-1-carboxylate oxidase 5 OS=Arabidopsis thaliana GN=At1g77330 PE=2 SV=1	biological_process : brassinosteroid biosynthetic process ( GO:0016132 )
c49938_g1_i1	29.79	33.23	13.19	12.61	-1.20065	Down	hypothetical protein ARALYDRAFT_476991 [Arabidopsis lyrata subsp. lyrata]	Protein phosphatase 1 regulatory subunit SDS22 homolog OS=Caenorhabditis elegans GN=sds-22 PE=3 SV=1	cellular_component : extracellular region ( GO:0005576 )
c49335_g1_i6	2.48	2.54	0.48	0.82	-1.85173	Down	hypothetical protein ARALYDRAFT_477750 [Arabidopsis lyrata subsp. lyrata]	Serine/threonine-protein kinase Nek2 OS=Arabidopsis thaliana GN=NEK2 PE=2 SV=1	cellular_component : cytoplasm ( GO:0005737 )
c33902_g1_i1	5.44	6.44	25.36	25.18	2.17674	Ups	hypothetical protein ARALYDRAFT_478059 [Arabidopsis lyrata subsp. lyrata]	Auxin-induced in root cultures protein 12 OS=Arabidopsis thaliana GN=AIR12 PE=1 SV=3	cellular_component : anchored component of plasma membrane ( GO:0046658 )
c34316_g1_i1	5.39	3.75	42.58	46.83	3.37652	Ups	hypothetical protein ARALYDRAFT_478179 [Arabidopsis lyrata subsp. lyrata]	Non-specific lipid-transfer protein 6 OS=Arabidopsis thaliana GN=LTP6 PE=2 SV=1	biological_process : lipid transport ( GO:0006869 )
c21614_g1_i1	0.38	0.15	2.12	2.49	3.22938	Ups	hypothetical protein ARALYDRAFT_478237 [Arabidopsis lyrata subsp. lyrata]	Laccase-7 OS=Arabidopsis thaliana GN=LAC7 PE=2 SV=1	molecular_function : copper ion binding ( GO:0005507 )
c43188_g1_i16	1.87	6.39	8.53	16.02	1.66715	Ups	hypothetical protein ARALYDRAFT_478377 [Arabidopsis lyrata subsp. lyrata]	Serine carboxypeptidase-like 7 OS=Arabidopsis thaliana GN=SCPL7 PE=2 SV=1	cellular_component : extracellular region ( GO:0005576 )
c47449_g2_i3	0.58	1.2	7.4	7.44	3.16744	Ups	hypothetical protein ARALYDRAFT_478729 [Arabidopsis lyrata subsp. lyrata]	2-oxoisovalerate dehydrogenase subunit beta 2, mitochondrial OS=Arabidopsis thaliana GN=DIN4 PE=1 SV=1	biological_process : response to fructose ( GO:0009750 )
c46189_g1_i5	0	0.41	1.37	1.51	2.95051	Ups	hypothetical protein ARALYDRAFT_479252 [Arabidopsis lyrata subsp. lyrata]	Kinase-interacting family protein OS=Arabidopsis thaliana GN=At1g48405 PE=2 SV=1	biological_process : histone phosphorylation ( GO:0016572 )
c51158_g1_i3	0.14	0	1.15	1.66	4.35339	Ups	hypothetical protein ARALYDRAFT_479423 [Arabidopsis lyrata subsp. lyrata]	Phragmoplast orienting kinesin 2 OS=Arabidopsis thaliana GN=POK2 PE=2 SV=1	cellular_component : cytoplasm ( GO:0005737 )
c51158_g2_i1	0.44	0.47	2.5	1.97	2.38883	Ups	hypothetical protein ARALYDRAFT_479423 [Arabidopsis lyrata subsp. lyrata]	Phragmoplast orienting kinesin 2 OS=Arabidopsis thaliana GN=POK2 PE=2 SV=1	cellular_component : cytoplasm ( GO:0005737 )
c49001_g1_i4	0.95	0.39	0.77	3.49	1.75373	Ups	hypothetical protein ARALYDRAFT_479606 [Arabidopsis lyrata subsp. lyrata]	Cell differentiation protein RCD1 homolog OS=Rattus norvegicus GN=Rqcd1 PE=1 SV=1	molecular_function : oxidoreductase activity ( GO:0016491 )
c79935_g1_i1	6.34	7.12	0	0	#NAME?	Down	hypothetical protein ARALYDRAFT_479659 [Arabidopsis lyrata subsp. lyrata]	Jacalin-related lectin 36 OS=Arabidopsis thaliana GN=JAL36 PE=2 SV=1	cellular_component : nucleus ( GO:0005634 )
c47603_g2_i3	21.05	19.41	7.73	7.69	-1.29839	Down	hypothetical protein ARALYDRAFT_479805 [Arabidopsis lyrata subsp. lyrata]	--	cellular_component : nucleus ( GO:0005634 )
c44531_g1_i2	4.01	3.28	0	0.7	-3.28777	Down	hypothetical protein ARALYDRAFT_479930 [Arabidopsis lyrata subsp. lyrata]	GATA transcription factor 1 OS=Arabidopsis thaliana GN=GATA1 PE=2 SV=2	molecular_function : zinc ion binding ( GO:0008270 )
c40511_g1_i1	25.79	22.98	61.8	48.67	1.2708	Ups	hypothetical protein ARALYDRAFT_479939 [Arabidopsis lyrata subsp. lyrata]	--	cellular_component : cytoplasm ( GO:0005737 )
c32111_g2_i1	2.22	2.71	0.32	0.13	-3.35314	Down	hypothetical protein ARALYDRAFT_480324 [Arabidopsis lyrata subsp. lyrata]	Aminotransferase ALD1 OS=Arabidopsis thaliana GN=ALD1 PE=1 SV=2	biological_process : systemic acquired resistance, salicylic acid mediated signaling pathway ( GO:0009862 )
c43538_g2_i5	0	0.01	0.39	1.89	Inf	Ups	hypothetical protein ARALYDRAFT_480649 [Arabidopsis lyrata subsp. lyrata]	High mobility group B protein 4 OS=Arabidopsis thaliana GN=HMGB4 PE=1 SV=1	cellular_component : membrane ( GO:0016020 )
c48060_g1_i1	1.1	0	0	0	#NAME?	Down	hypothetical protein ARALYDRAFT_481234 [Arabidopsis lyrata subsp. lyrata]	--
c44726_g1_i4	1.5	2.07	0	0	#NAME?	Down	hypothetical protein ARALYDRAFT_481533 [Arabidopsis lyrata subsp. lyrata]	--
c44726_g1_i3	0	0	1.03	1.06	Inf	Ups	hypothetical protein ARALYDRAFT_481533 [Arabidopsis lyrata subsp. lyrata]	--
c32840_g1_i2	6.62	4.59	0.41	0.3	-3.89824	Down	hypothetical protein ARALYDRAFT_481608 [Arabidopsis lyrata subsp. lyrata]	--
c8718_g1_i1	0.94	0.75	1.21	3.51	1.56915	Ups	hypothetical protein ARALYDRAFT_481718 [Arabidopsis lyrata subsp. lyrata]	Protein argonaute 5 OS=Arabidopsis thaliana GN=AGO5 PE=1 SV=2	biological_process : megagametogenesis ( GO:0009561 )
c36257_g2_i1	19.43	18.89	6.15	8.31	-1.31862	Down	hypothetical protein ARALYDRAFT_481948 [Arabidopsis lyrata subsp. lyrata]	CBL-interacting serine/threonine-protein kinase 11 OS=Arabidopsis thaliana GN=CIPK11 PE=1 SV=1	biological_process : stomatal movement ( GO:0010118 )
c44883_g4_i6	15.76	16.02	5.68	5.37	-1.43425	Down	hypothetical protein ARALYDRAFT_481979 [Arabidopsis lyrata subsp. lyrata]	Histone H1.2 OS=Arabidopsis thaliana GN=At2g30620 PE=1 SV=1	cellular_component : nucleosome ( GO:0000786 )
c41347_g1_i2	37.26	38.27	103.14	94.28	1.47792	Ups	hypothetical protein ARALYDRAFT_482594 [Arabidopsis lyrata subsp. lyrata]	--	biological_process : anaerobic respiration ( GO:0009061 )
c41347_g1_i1	46.64	50.43	120.57	114.01	1.36286	Ups	hypothetical protein ARALYDRAFT_482594 [Arabidopsis lyrata subsp. lyrata]	--	biological_process : anaerobic respiration ( GO:0009061 )
c47745_g3_i3	33.24	33.19	13.85	14.59	-1.13225	Down	hypothetical protein ARALYDRAFT_482714 [Arabidopsis lyrata subsp. lyrata]	29 kDa ribonucleoprotein, chloroplastic OS=Arabidopsis thaliana GN=CP29A PE=2 SV=2	molecular_function : poly(U) RNA binding ( GO:0008266 )
c42005_g1_i2	0	0	1.22	2.7	Inf	Ups	hypothetical protein ARALYDRAFT_482718 [Arabidopsis lyrata subsp. lyrata]	WRKY transcription factor 44 OS=Arabidopsis thaliana GN=WRKY44 PE=1 SV=2	molecular_function : transition metal ion binding ( GO:0046914 )
c16834_g1_i1	0	0	0	2.05	Inf	Ups	hypothetical protein ARALYDRAFT_482735 [Arabidopsis lyrata subsp. lyrata]	Probable 125 kDa kinesin-related protein OS=Arabidopsis thaliana GN=At2g36200 PE=2 SV=2	biological_process : double-strand break repair via homologous recombination ( GO:0000724 )
c41655_g1_i2	5.47	6.27	1.15	1.71	-1.94447	Down	hypothetical protein ARALYDRAFT_482773 [Arabidopsis lyrata subsp. lyrata]	L-type lectin-domain containing receptor kinase IV.1 OS=Arabidopsis thaliana GN=LECRK41 PE=2 SV=1	biological_process : negative regulation of defense response ( GO:0031348 )
c43571_g3_i1	8.2	9.68	22.18	21.24	1.37419	Ups	hypothetical protein ARALYDRAFT_482777 [Arabidopsis lyrata subsp. lyrata]	--
c35146_g1_i1	4.25	3.56	18.63	17.76	2.31199	Ups	hypothetical protein ARALYDRAFT_482903 [Arabidopsis lyrata subsp. lyrata]	Protease inhibitor HPI OS=Hevea brasiliensis GN=PI1 PE=1 SV=2	biological_process : response to wounding ( GO:0009611 )
c35146_g1_i2	24.79	24.24	93.85	86.13	1.95956	Ups	hypothetical protein ARALYDRAFT_482903 [Arabidopsis lyrata subsp. lyrata]	Protease inhibitor HPI OS=Hevea brasiliensis GN=PI1 PE=1 SV=2	biological_process : negative regulation of peptidase activity ( GO:0010466 )
c40990_g2_i4	6.47	5.13	1.06	0.78	-2.58522	Down	hypothetical protein ARALYDRAFT_483187 [Arabidopsis lyrata subsp. lyrata]	Sigma factor binding protein 2, chloroplastic OS=Arabidopsis thaliana GN=SIB2 PE=1 SV=1	biological_process : cellular response to light stimulus ( GO:0071482 )
c61807_g1_i1	6.23	6.43	17.29	14.45	1.42039	Ups	hypothetical protein ARALYDRAFT_483244 [Arabidopsis lyrata subsp. lyrata]	EGF domain-specific O-linked N-acetylglucosamine transferase OS=Bos taurus GN=EOGT PE=2 SV=1	cellular_component : extracellular region ( GO:0005576 )
c48831_g1_i2	2.89	2.64	6.88	6.47	1.35751	Ups	hypothetical protein ARALYDRAFT_483612 [Arabidopsis lyrata subsp. lyrata]	Serine/threonine-protein kinase D6PKL2 OS=Arabidopsis thaliana GN=D6PKL2 PE=1 SV=1	biological_process : negative regulation of biological process ( GO:0048519 )
c42036_g1_i5	2.4	1.3	0.25	0	-3.73463	Down	hypothetical protein ARALYDRAFT_483794 [Arabidopsis lyrata subsp. lyrata]	Probable WRKY transcription factor 46 OS=Arabidopsis thaliana GN=WRKY46 PE=2 SV=1	cellular_component : nucleolus ( GO:0005730 )
c47327_g1_i3	0	3.06	6.48	6.83	2.23411	Ups	hypothetical protein ARALYDRAFT_483815 [Arabidopsis lyrata subsp. lyrata]	--
c26585_g1_i1	43.09	43.68	83.22	86.33	1.05121	Ups	hypothetical protein ARALYDRAFT_484136 [Arabidopsis lyrata subsp. lyrata]	Defensin-like protein 1 OS=Arabidopsis thaliana GN=PDF2.3 PE=2 SV=1	cellular_component : plant-type cell wall ( GO:0009505 )
c44743_g1_i3	0	0	0	2.27	Inf	Ups	hypothetical protein ARALYDRAFT_484201 [Arabidopsis lyrata subsp. lyrata]	--
c46842_g1_i1	1.63	1.88	0.11	0.45	-2.55101	Down	hypothetical protein ARALYDRAFT_484275 [Arabidopsis lyrata subsp. lyrata]	Asparagine synthetase domain-containing protein 1 OS=Danio rerio GN=asnsd1 PE=2 SV=1	molecular_function : asparagine synthase (glutamine-hydrolyzing) activity ( GO:0004066 )
c41919_g1_i1	12.25	10.79	42.1	41.34	1.94849	Ups	hypothetical protein ARALYDRAFT_484417 [Arabidopsis lyrata subsp. lyrata]	Aquaporin TIP1-2 OS=Arabidopsis thaliana GN=TIP1-2 PE=1 SV=2	biological_process : response to fructose ( GO:0009750 )
c79952_g1_i1	54.2	55.54	10.87	11.64	-2.19404	Down	hypothetical protein ARALYDRAFT_484604 [Arabidopsis lyrata subsp. lyrata]	Ubiquitin carboxyl-terminal hydrolase 12 OS=Arabidopsis thaliana GN=UBP12 PE=1 SV=2	cellular_component : plasmodesma ( GO:0009506 )
c43774_g1_i1	19.34	23.32	51.29	47.36	1.30354	Ups	hypothetical protein ARALYDRAFT_484717 [Arabidopsis lyrata subsp. lyrata]	Cytochrome P450 85A2 OS=Arabidopsis thaliana GN=CYP85A2 PE=2 SV=1	biological_process : brassinosteroid biosynthetic process ( GO:0016132 )
c50071_g1_i1	84.25	90.51	220.49	213.82	1.39166	Ups	hypothetical protein ARALYDRAFT_484788 [Arabidopsis lyrata subsp. lyrata]	Sucrose synthase 4 OS=Arabidopsis thaliana GN=SUS4 PE=1 SV=1
c40794_g1_i1	163.91	157.36	345.56	386.13	1.27672	Ups	hypothetical protein ARALYDRAFT_484788 [Arabidopsis lyrata subsp. lyrata]	Sucrose synthase 4 OS=Arabidopsis thaliana GN=SUS4 PE=1 SV=1	biological_process : response to hypoxia ( GO:0001666 )
c33921_g1_i1	4.79	4.14	0.16	0.41	-3.89783	Down	hypothetical protein ARALYDRAFT_484907 [Arabidopsis lyrata subsp. lyrata]	Lipoxygenase 2, chloroplastic OS=Arabidopsis thaliana GN=LOX2 PE=1 SV=1	biological_process : aromatic amino acid family metabolic process ( GO:0009072 )
c33921_g2_i1	3.68	4.27	0.29	0.14	-4.08481	Down	hypothetical protein ARALYDRAFT_484907 [Arabidopsis lyrata subsp. lyrata]	Lipoxygenase 2, chloroplastic OS=Arabidopsis thaliana GN=LOX2 PE=1 SV=1	biological_process : aromatic amino acid family metabolic process ( GO:0009072 )
c37617_g2_i1	5.89	5.02	0.49	1.52	-2.35959	Down	hypothetical protein ARALYDRAFT_484952 [Arabidopsis lyrata subsp. lyrata]	Bidirectional sugar transporter SWEET12 OS=Arabidopsis thaliana GN=SWEET12 PE=1 SV=1	biological_process : Golgi organization ( GO:0007030 )
c39421_g1_i1	88.54	92.62	195.91	192.15	1.1934	Ups	hypothetical protein ARALYDRAFT_485135 [Arabidopsis lyrata subsp. lyrata]	ABC transporter A family member 2 OS=Arabidopsis thaliana GN=ABCA2 PE=2 SV=1	molecular_function : ATPase activity, coupled to transmembrane movement of substances ( GO:0042626 )
c40990_g1_i1	13.04	13.56	1.93	1.69	-2.80259	Down	hypothetical protein ARALYDRAFT_486111 [Arabidopsis lyrata subsp. lyrata]	Sigma factor binding protein 1, chloroplastic OS=Arabidopsis thaliana GN=SIB1 PE=1 SV=1	biological_process : cellular response to light stimulus ( GO:0071482 )
c27955_g2_i3	2.24	1.79	0	0	#NAME?	Down	hypothetical protein ARALYDRAFT_486475 [Arabidopsis lyrata subsp. lyrata]	Citrate synthase 5, mitochondrial OS=Arabidopsis thaliana GN=CSY5 PE=3 SV=2
c27955_g2_i4	2.01	0.99	5.67	6.34	2.11345	Ups	hypothetical protein ARALYDRAFT_486475 [Arabidopsis lyrata subsp. lyrata]	Citrate synthase 5, mitochondrial OS=Arabidopsis thaliana GN=CSY5 PE=3 SV=2	cellular_component : cell wall ( GO:0005618 )
c41847_g1_i1	0.9	0.89	15.58	13.38	4.10466	Ups	hypothetical protein ARALYDRAFT_486481 [Arabidopsis lyrata subsp. lyrata]	Beta-glucosidase 30 OS=Arabidopsis thaliana GN=BGLU30 PE=2 SV=1	molecular_function : hydrolase activity, hydrolyzing O-glycosyl compounds ( GO:0004553 )
c38591_g1_i2	41.1	40.91	17.45	15.84	-1.21151	Down	hypothetical protein ARALYDRAFT_486597 [Arabidopsis lyrata subsp. lyrata]	Putative methyltransferase DDB_G0268948 OS=Dictyostelium discoideum GN=DDB_G0268948 PE=1 SV=2	biological_process : intracellular signal transduction ( GO:0035556 )
c40050_g1_i3	15.79	15.4	5.3	4.93	-1.51387	Down	hypothetical protein ARALYDRAFT_486731 [Arabidopsis lyrata subsp. lyrata]	Probable protein phosphatase 2C 49 OS=Arabidopsis thaliana GN=At3g62260 PE=2 SV=1	cellular_component : protein serine/threonine phosphatase complex ( GO:0008287 )
c30794_g1_i2	0.42	0	2.42	2.5	3.64503	Ups	hypothetical protein ARALYDRAFT_487020 [Arabidopsis lyrata subsp. lyrata]	--	cellular_component : mitochondrion ( GO:0005739 )
c50037_g3_i1	2.39	2.18	6.04	6.55	1.53904	Ups	hypothetical protein ARALYDRAFT_487270 [Arabidopsis lyrata subsp. lyrata]	Mitochondrial inner membrane protease subunit 1 OS=Mus musculus GN=Immp1l PE=2 SV=1	cellular_component : integral component of membrane ( GO:0016021 )
c50283_g1_i6	0	2.11	1.11	6.17	1.88869	Ups	hypothetical protein ARALYDRAFT_487351 [Arabidopsis lyrata subsp. lyrata]	Anaphase-promoting complex subunit 1 OS=Arabidopsis thaliana GN=APC1 PE=2 SV=1	biological_process : response to misfolded protein ( GO:0051788 )
c43355_g1_i3	12.06	12.74	29.14	30.72	1.36359	Ups	hypothetical protein ARALYDRAFT_487723 [Arabidopsis lyrata subsp. lyrata]	Amino acid permease 2 OS=Arabidopsis thaliana GN=AAP2 PE=1 SV=1	biological_process : response to fructose ( GO:0009750 )
c36343_g1_i1	40.02	31.46	11.57	12.16	-1.50379	Down	hypothetical protein ARALYDRAFT_487757 [Arabidopsis lyrata subsp. lyrata]	Protein EXORDIUM-like 4 OS=Arabidopsis thaliana GN=EXL4 PE=2 SV=1	cellular_component : cytosol ( GO:0005829 )
c41715_g1_i3	12.96	4.92	0	0.56	-4.93937	Down	hypothetical protein ARALYDRAFT_488037 [Arabidopsis lyrata subsp. lyrata]	Cytokinin riboside 5'-monophosphate phosphoribohydrolase LOG8 OS=Arabidopsis thaliana GN=LOG8 PE=1 SV=1	cellular_component : cytosol ( GO:0005829 )
c44725_g1_i1	17.07	15.56	81.21	84.88	2.43933	Ups	hypothetical protein ARALYDRAFT_488394 [Arabidopsis lyrata subsp. lyrata]	UDP-glucose 6-dehydrogenase 3 OS=Arabidopsis thaliana GN=UGD3 PE=1 SV=1	molecular_function : NAD binding ( GO:0051287 )
c44268_g1_i11	0.16	0.11	2.65	1.25	3.98521	Ups	hypothetical protein ARALYDRAFT_488438 [Arabidopsis lyrata subsp. lyrata]	Protein trichome birefringence-like 19 OS=Arabidopsis thaliana GN=TBL19 PE=3 SV=1	cellular_component : chloroplast ( GO:0009507 )
c41295_g1_i1	23.4	24.25	9.35	11.15	-1.12553	Down	hypothetical protein ARALYDRAFT_488489 [Arabidopsis lyrata subsp. lyrata]	Probable acyl-activating enzyme 5, peroxisomal OS=Arabidopsis thaliana GN=AAE5 PE=2 SV=1	cellular_component : peroxisome ( GO:0005777 )
c11133_g1_i1	9	8.01	29.84	30.69	1.92036	Ups	hypothetical protein ARALYDRAFT_488599 [Arabidopsis lyrata subsp. lyrata]	Glutamate decarboxylase 1 OS=Arabidopsis thaliana GN=GAD1 PE=1 SV=2	cellular_component : cytosol ( GO:0005829 )
c11133_g2_i1	10.35	7.96	32.49	26.26	1.77072	Ups	hypothetical protein ARALYDRAFT_488599 [Arabidopsis lyrata subsp. lyrata]	Glutamate decarboxylase 1 OS=Arabidopsis thaliana GN=GAD1 PE=1 SV=2	cellular_component : cytosol ( GO:0005829 )
c50243_g1_i10	2.69	3.21	0.64	0.65	-2.08851	Down	hypothetical protein ARALYDRAFT_489124 [Arabidopsis lyrata subsp. lyrata]	Putative SWI/SNF-related matrix-associated actin-dependent regulator of chromatin subfamily A member 3-like 2 OS=Arabidopsis thaliana GN=At5g22750 PE=2 SV=1	molecular_function : zinc ion binding ( GO:0008270 )
c41705_g1_i6	8.04	4.69	16.59	18.54	1.55	Ups	hypothetical protein ARALYDRAFT_489387 [Arabidopsis lyrata subsp. lyrata]	--
c48841_g1_i6	1.51	2.42	4.86	6.55	1.62868	Ups	hypothetical protein ARALYDRAFT_489671 [Arabidopsis lyrata subsp. lyrata]	--	cellular_component : mitochondrion ( GO:0005739 )
c44147_g1_i6	0	0	2.48	0.92	Inf	Ups	hypothetical protein ARALYDRAFT_489755 [Arabidopsis lyrata subsp. lyrata]	Mitogen-activated protein kinase kinase kinase 1 OS=Arabidopsis thaliana GN=MEKK1 PE=1 SV=2	biological_process : lipid metabolic process ( GO:0006629 )
c38950_g2_i1	0	0	1.29	1.46	Inf	Ups	hypothetical protein ARALYDRAFT_489834 [Arabidopsis lyrata subsp. lyrata]	Transcription factor TT8 OS=Arabidopsis thaliana GN=TT8 PE=1 SV=2
c79700_g1_i1	82.82	84.63	34.03	28.42	-1.33022	Down	hypothetical protein ARALYDRAFT_489965 [Arabidopsis lyrata subsp. lyrata]	Probable cysteine proteinase At4g11320 OS=Arabidopsis thaliana GN=At4g11320 PE=2 SV=1	cellular_component : extracellular region ( GO:0005576 )
c45519_g1_i3	3.26	2.1	5.25	7.5	1.34516	Ups	hypothetical protein ARALYDRAFT_490221 [Arabidopsis lyrata subsp. lyrata]	Probable protein phosphatase 2C 52 OS=Arabidopsis thaliana GN=At4g03415 PE=2 SV=1	molecular_function : protein serine/threonine phosphatase activity ( GO:0004722 )
c41475_g1_i2	8	9.82	3.01	3.18	-1.43687	Down	hypothetical protein ARALYDRAFT_490264 [Arabidopsis lyrata subsp. lyrata]	Auxin-binding protein 1 OS=Arabidopsis thaliana GN=ERABP1 PE=1 SV=1	biological_process : positive regulation of DNA endoreduplication ( GO:0032877 )
c39771_g2_i1	0	0	1.47	1.41	Inf	Ups	hypothetical protein ARALYDRAFT_490273 [Arabidopsis lyrata subsp. lyrata]	Uncharacterized isomerase BH0283 OS=Bacillus halodurans (strain ATCC BAA-125 / DSM 18197 / FERM 7344 / JCM 9153 / C-125) GN=BH0283 PE=3 SV=1
c49011_g1_i8	0	0	0.89	0	Inf	Ups	hypothetical protein ARALYDRAFT_490568 [Arabidopsis lyrata subsp. lyrata]	HEAT repeat-containing protein 6 OS=Mus musculus GN=Heatr6 PE=2 SV=1
c45707_g1_i3	307.11	298.86	128.09	146.93	-1.0476	Down	hypothetical protein ARALYDRAFT_490693 [Arabidopsis lyrata subsp. lyrata]	Glucose-1-phosphate adenylyltransferase large subunit 3, chloroplastic OS=Arabidopsis thaliana GN=APL3 PE=2 SV=2	biological_process : glycogen biosynthetic process ( GO:0005978 )
c45352_g8_i1	3.2	3.55	14.17	12.73	2.08936	Ups	hypothetical protein ARALYDRAFT_490882 [Arabidopsis lyrata subsp. lyrata]	Indole-3-acetic acid-amido synthetase GH3.4 OS=Arabidopsis thaliana GN=GH3.4 PE=1 SV=1	molecular_function : indole-3-acetic acid amido synthetase activity ( GO:0010279 )
c47723_g1_i1	15.67	16.29	6.45	6.97	-1.16079	Down	hypothetical protein ARALYDRAFT_491170 [Arabidopsis lyrata subsp. lyrata]	Probable alkaline/neutral invertase B OS=Arabidopsis thaliana GN=INVB PE=1 SV=1	molecular_function : beta-fructofuranosidase activity ( GO:0004564 )
c41649_g1_i1	1.18	1.99	0	0	#NAME?	Down	hypothetical protein ARALYDRAFT_491367 [Arabidopsis lyrata subsp. lyrata]	Bifunctional epoxide hydrolase 2 OS=Mus musculus GN=Ephx2 PE=1 SV=2	molecular_function : carbohydrate binding ( GO:0030246 )
c44896_g1_i2	68.27	73.81	31.65	30.49	-1.10019	Down	hypothetical protein ARALYDRAFT_491533 [Arabidopsis lyrata subsp. lyrata]	--	cellular_component : nucleus ( GO:0005634 )
c38740_g1_i1	1.57	2.03	10.79	10.1	2.59841	Ups	hypothetical protein ARALYDRAFT_491767 [Arabidopsis lyrata subsp. lyrata]	--
c45397_g1_i2	7.91	8.62	2.26	2.39	-1.73646	Down	hypothetical protein ARALYDRAFT_491919 [Arabidopsis lyrata subsp. lyrata]	Receptor-like protein kinase 5 OS=Arabidopsis thaliana GN=RLK5 PE=1 SV=1	biological_process : stomatal complex morphogenesis ( GO:0010103 )
c40336_g1_i7	1.38	1.54	0	0	#NAME?	Down	hypothetical protein ARALYDRAFT_492129 [Arabidopsis lyrata subsp. lyrata]	--
c19870_g1_i1	16.98	16.66	32.36	34.77	1.08869	Ups	hypothetical protein ARALYDRAFT_492916 [Arabidopsis lyrata subsp. lyrata]	Protein NUCLEAR FUSION DEFECTIVE 4 OS=Arabidopsis thaliana GN=NFD4 PE=3 SV=1
c35233_g2_i1	1.26	1.22	7.96	8.27	2.77548	Ups	hypothetical protein ARALYDRAFT_493155 [Arabidopsis lyrata subsp. lyrata]	--	cellular_component : mitochondrion ( GO:0005739 )
c39697_g1_i1	50.77	51.45	134.43	133.55	1.4834	Ups	hypothetical protein ARALYDRAFT_493410 [Arabidopsis lyrata subsp. lyrata]	--	biological_process : RNA splicing, via endonucleolytic cleavage and ligation ( GO:0000394 )
c25858_g1_i1	2.45	2.19	14.87	13.01	2.68054	Ups	hypothetical protein ARALYDRAFT_493413 [Arabidopsis lyrata subsp. lyrata]	--
c46809_g2_i3	7.11	6.99	19.67	18.66	1.53431	Ups	hypothetical protein ARALYDRAFT_493425 [Arabidopsis lyrata subsp. lyrata]	VAN3-binding protein OS=Arabidopsis thaliana GN=VAB PE=1 SV=1	molecular_function : phosphatidylinositol binding ( GO:0035091 )
c41720_g1_i2	2.5	2.5	0.36	0.27	-2.90744	Down	hypothetical protein ARALYDRAFT_493908 [Arabidopsis lyrata subsp. lyrata]	UPF0392 protein RCOM_0530710 OS=Ricinus communis GN=RCOM_0530710 PE=3 SV=1	molecular_function : metal ion binding ( GO:0046872 )
c33788_g1_i1	0.11	0	1.53	1.73	4.98261	Ups	hypothetical protein ARALYDRAFT_493983 [Arabidopsis lyrata subsp. lyrata]	Thaumatin-like protein OS=Arabidopsis thaliana GN=At1g18250 PE=2 SV=2	biological_process : xylan biosynthetic process ( GO:0045492 )
c49261_g1_i1	3.95	4.76	1	1.17	-1.91433	Down	hypothetical protein ARALYDRAFT_494345 [Arabidopsis lyrata subsp. lyrata]	DNA replication licensing factor MCM3 OS=Arabidopsis thaliana GN=MCM3 PE=1 SV=1	molecular_function : DNA-dependent ATPase activity ( GO:0008094 )
c42242_g1_i3	2.26	0.82	0	0	#NAME?	Down	hypothetical protein ARALYDRAFT_494442 [Arabidopsis lyrata subsp. lyrata]	WAT1-related protein At5g45370 OS=Arabidopsis thaliana GN=At5g45370 PE=2 SV=1	cellular_component : plasma membrane ( GO:0005886 )
c48148_g1_i5	0	0.3	1.18	2.59	3.72401	Ups	hypothetical protein ARALYDRAFT_494661 [Arabidopsis lyrata subsp. lyrata]	Serine/threonine-protein phosphatase PP1 isozyme 7 OS=Arabidopsis thaliana GN=TOPP7 PE=2 SV=3	molecular_function : protein serine/threonine phosphatase activity ( GO:0004722 )
c48148_g1_i3	1.94	2.11	6.45	6.29	1.74801	Ups	hypothetical protein ARALYDRAFT_494661 [Arabidopsis lyrata subsp. lyrata]	Serine/threonine-protein phosphatase PP1 isozyme 7 OS=Arabidopsis thaliana GN=TOPP7 PE=2 SV=3	molecular_function : protein serine/threonine phosphatase activity ( GO:0004722 )
c48415_g1_i1	36.08	36.7	17.19	15.96	-1.0409	Down	hypothetical protein ARALYDRAFT_494891 [Arabidopsis lyrata subsp. lyrata]	Probably inactive leucine-rich repeat receptor-like protein kinase At5g48380 OS=Arabidopsis thaliana GN=At5g48380 PE=1 SV=1	biological_process : protein phosphorylation ( GO:0006468 )
c16227_g1_i2	0	0	1.91	0.31	Inf	Ups	hypothetical protein ARALYDRAFT_495017 [Arabidopsis lyrata subsp. lyrata]	Peptide-N(4)-(N-acetyl-beta-glucosaminyl)asparagine amidase OS=Arabidopsis thaliana GN=PNG1 PE=2 SV=1	molecular_function : transferase activity, transferring acyl groups other than amino-acyl groups ( GO:0016747 )
c26364_g1_i1	2.59	2.43	0.3	0.41	-2.75291	Down	hypothetical protein ARALYDRAFT_495086 [Arabidopsis lyrata subsp. lyrata]	KDEL-tailed cysteine endopeptidase CEP1 OS=Arabidopsis thaliana GN=CEP1 PE=2 SV=1	cellular_component : extracellular region ( GO:0005576 )
c47286_g1_i4	1.52	3.52	0	0.81	-2.56698	Down	hypothetical protein ARALYDRAFT_495212 [Arabidopsis lyrata subsp. lyrata]	Luc7-like protein 3 OS=Pongo abelii GN=LUC7L3 PE=2 SV=1	molecular_function : RNA binding ( GO:0003723 )
c34428_g1_i1	34.45	35.05	88.2	83.24	1.39375	Ups	hypothetical protein ARALYDRAFT_495215 [Arabidopsis lyrata subsp. lyrata]	23.5 kDa heat shock protein, mitochondrial OS=Arabidopsis thaliana GN=HSP23.5 PE=2 SV=1	biological_process : protein folding ( GO:0006457 )
c33477_g1_i1	39.49	45.78	19.48	15.58	-1.19016	Down	hypothetical protein ARALYDRAFT_495299 [Arabidopsis lyrata subsp. lyrata]	Low-temperature-induced 65 kDa protein OS=Arabidopsis thaliana GN=LTI65 PE=2 SV=2	biological_process : leaf senescence ( GO:0010150 )
c46463_g1_i3	0	0	1.72	1.61	Inf	Ups	hypothetical protein ARALYDRAFT_495546 [Arabidopsis lyrata subsp. lyrata]	Formin-like protein 5 OS=Arabidopsis thaliana GN=FH5 PE=2 SV=2	biological_process : epidermal cell fate specification ( GO:0009957 )
c46553_g1_i3	7.4	7.88	1.8	1.79	-1.99957	Down	hypothetical protein ARALYDRAFT_495950 [Arabidopsis lyrata subsp. lyrata]	Probable serine/threonine-protein kinase WNK4 OS=Arabidopsis thaliana GN=WNK4 PE=1 SV=1	biological_process : protein autophosphorylation ( GO:0046777 )
c39831_g1_i4	18.27	9.83	36.78	38.93	1.51752	Ups	hypothetical protein ARALYDRAFT_496034 [Arabidopsis lyrata subsp. lyrata]	Probable protein phosphatase 2C 78 OS=Arabidopsis thaliana GN=At5g59220 PE=2 SV=1	biological_process : negative regulation of abscisic acid-activated signaling pathway ( GO:0009788 )
c37542_g2_i2	82.51	86.08	12.64	9.15	-2.85953	Down	hypothetical protein ARALYDRAFT_496059 [Arabidopsis lyrata subsp. lyrata]	Non-specific lipid-transfer protein 3 OS=Arabidopsis thaliana GN=LTP3 PE=3 SV=1	biological_process : hyperosmotic salinity response ( GO:0042538 )
c41645_g1_i2	3.16	3.18	0.52	0.44	-2.63924	Down	hypothetical protein ARALYDRAFT_496327 [Arabidopsis lyrata subsp. lyrata]	Ethylene-responsive transcription factor ERF104 OS=Arabidopsis thaliana GN=ERF104 PE=1 SV=1	biological_process : ethylene biosynthetic process ( GO:0009693 )
c38002_g1_i1	1.33	0.2	28.78	28.95	5.36073	Ups	hypothetical protein ARALYDRAFT_496608 [Arabidopsis lyrata subsp. lyrata]	Peroxidase 71 OS=Arabidopsis thaliana GN=PER71 PE=1 SV=1	biological_process : response to oxidative stress ( GO:0006979 )
c38002_g1_i2	11.81	12.98	37.51	36.32	1.66436	Ups	hypothetical protein ARALYDRAFT_496608 [Arabidopsis lyrata subsp. lyrata]	Peroxidase 71 OS=Arabidopsis thaliana GN=PER71 PE=1 SV=1	biological_process : response to oxidative stress ( GO:0006979 )
c56333_g1_i1	2.78	3.16	8.16	6.91	1.43685	Ups	hypothetical protein ARALYDRAFT_496617 [Arabidopsis lyrata subsp. lyrata]	--	cellular_component : mitochondrion ( GO:0005739 )
c45369_g1_i3	10.89	9.65	3.55	2.79	-1.60432	Down	hypothetical protein ARALYDRAFT_496938 [Arabidopsis lyrata subsp. lyrata]	Calcium uniporter protein 3, mitochondrial OS=Arabidopsis thaliana GN=At5g66650 PE=2 SV=1	biological_process : response to chitin ( GO:0010200 )
c40395_g1_i7	0.99	0.4	0	0	#NAME?	Down	hypothetical protein ARALYDRAFT_496939 [Arabidopsis lyrata subsp. lyrata]	Protein DA1-related 3 OS=Arabidopsis thaliana GN=DAR3 PE=2 SV=2	cellular_component : mitochondrion ( GO:0005739 )
c35838_g1_i1	1066.65	1001.91	296.91	321.41	-1.65358	Down	hypothetical protein ARALYDRAFT_496967 [Arabidopsis lyrata subsp. lyrata]	Dehydrin Rab18 OS=Arabidopsis thaliana GN=RAB18 PE=2 SV=1	biological_process : response to water deprivation ( GO:0009414 )
c45045_g1_i3	1.18	0.77	0	0	#NAME?	Down	hypothetical protein ARALYDRAFT_887668 [Arabidopsis lyrata subsp. lyrata]	--	biological_process : negative regulation of defense response ( GO:0031348 )
c50662_g1_i5	0.62	0.3	1.28	3.1	2.33462	Ups	hypothetical protein ARALYDRAFT_888050 [Arabidopsis lyrata subsp. lyrata]	Vacuolar protein sorting-associated protein 41 homolog OS=Arabidopsis thaliana GN=VPS41 PE=3 SV=3	biological_process : protein targeting to vacuole ( GO:0006623 )
c50662_g1_i7	0.76	2.14	3.59	6.31	1.87606	Ups	hypothetical protein ARALYDRAFT_888050 [Arabidopsis lyrata subsp. lyrata]	Vacuolar protein sorting-associated protein 41 homolog OS=Arabidopsis thaliana GN=VPS41 PE=3 SV=3	biological_process : protein targeting to vacuole ( GO:0006623 )
c6571_g1_i1	56.57	54.77	101.15	112.93	1.03483	Ups	hypothetical protein ARALYDRAFT_888197 [Arabidopsis lyrata subsp. lyrata]	Transcription factor MYB86 OS=Arabidopsis thaliana GN=MYB86 PE=2 SV=1	biological_process : root development ( GO:0048364 )
c49134_g1_i5	0	0.08	0.71	0.84	4.29829	Ups	hypothetical protein ARALYDRAFT_888407 [Arabidopsis lyrata subsp. lyrata]	Protein STRUBBELIG OS=Arabidopsis thaliana GN=SUB PE=1 SV=1	molecular_function : receptor signaling protein serine/threonine kinase activity ( GO:0004702 )
c30211_g1_i2	6.11	11.93	3.32	2.53	-1.52235	Down	hypothetical protein ARALYDRAFT_889094 [Arabidopsis lyrata subsp. lyrata]	Protein SRG1 OS=Arabidopsis thaliana GN=SRG1 PE=2 SV=1	biological_process : seed dormancy process ( GO:0010162 )
c48371_g3_i4	5.01	5.51	16.95	14.63	1.68601	Ups	hypothetical protein ARALYDRAFT_889335 [Arabidopsis lyrata subsp. lyrata]	Two-component response regulator ARR7 OS=Arabidopsis thaliana GN=ARR7 PE=1 SV=1	biological_process : phosphorelay signal transduction system ( GO:0000160 )
c43359_g1_i1	2.42	2.67	9.1	8.42	1.86656	Ups	hypothetical protein ARALYDRAFT_889559 [Arabidopsis lyrata subsp. lyrata]	Protein MIZU-KUSSEI 1 OS=Arabidopsis thaliana GN=MIZ1 PE=1 SV=1	cellular_component : nucleus ( GO:0005634 )
c43157_g1_i4	0.48	1.33	0	0	#NAME?	Down	hypothetical protein ARALYDRAFT_890129 [Arabidopsis lyrata subsp. lyrata]	--	biological_process : negative regulation of defense response ( GO:0031348 )
c34118_g1_i1	0.36	0.6	6.75	5.31	3.74723	Ups	hypothetical protein ARALYDRAFT_890166 [Arabidopsis lyrata subsp. lyrata]	--	biological_process : polyamine catabolic process ( GO:0006598 )
c47201_g1_i9	41.38	46.01	18.02	17.42	-1.20928	Down	hypothetical protein ARALYDRAFT_890674 [Arabidopsis lyrata subsp. lyrata]	--
c49371_g3_i3	4.44	3.19	0.78	1.09	-1.94038	Down	hypothetical protein ARALYDRAFT_891227 [Arabidopsis lyrata subsp. lyrata]	Probable leucine-rich repeat receptor-like protein kinase At1g35710 OS=Arabidopsis thaliana GN=At1g35710 PE=2 SV=1	molecular_function : protein kinase activity ( GO:0004672 )
c44762_g1_i2	59.92	62.08	122.53	113.6	1.0416	Ups	hypothetical protein ARALYDRAFT_891393 [Arabidopsis lyrata subsp. lyrata]	--	biological_process : protein folding ( GO:0006457 )
c44762_g1_i1	69.51	72.56	143.6	128.56	1.02563	Ups	hypothetical protein ARALYDRAFT_891393 [Arabidopsis lyrata subsp. lyrata]	--	biological_process : protein folding ( GO:0006457 )
c40943_g1_i1	0.4	0.65	5.72	7.41	3.7337	Ups	hypothetical protein ARALYDRAFT_891680 [Arabidopsis lyrata subsp. lyrata]	Uncharacterized protein C17orf53 homolog OS=Mus musculus PE=2 SV=2	biological_process : embryo sac egg cell differentiation ( GO:0009560 )
c40943_g1_i4	1.2	0.33	3.76	4.92	2.56	Ups	hypothetical protein ARALYDRAFT_891680 [Arabidopsis lyrata subsp. lyrata]	--	biological_process : embryo sac egg cell differentiation ( GO:0009560 )
c40943_g1_i2	6.36	6.56	0.33	0	-5.27316	Down	hypothetical protein ARALYDRAFT_891680 [Arabidopsis lyrata subsp. lyrata]	Uncharacterized protein C17orf53 homolog OS=Mus musculus PE=2 SV=2	biological_process : embryo sac egg cell differentiation ( GO:0009560 )
c42878_g1_i1	2.78	1.95	6.14	6.27	1.47968	Ups	hypothetical protein ARALYDRAFT_893660 [Arabidopsis lyrata subsp. lyrata]	Multidrug and toxin extrusion protein 1 OS=Pongo abelii GN=SLC47A1 PE=2 SV=1	molecular_function : drug transmembrane transporter activity ( GO:0015238 )
c40167_g2_i4	3.45	3.25	0.87	0.38	-2.36903	Down	hypothetical protein ARALYDRAFT_895244 [Arabidopsis lyrata subsp. lyrata]	Protein SAR DEFICIENT 1 OS=Arabidopsis thaliana GN=SARD1 PE=1 SV=1	biological_process : negative regulation of defense response ( GO:0031348 )
c22552_g1_i1	2.06	2.17	6.51	6.38	1.69793	Ups	hypothetical protein ARALYDRAFT_895554 [Arabidopsis lyrata subsp. lyrata]	--	biological_process : organic substance metabolic process ( GO:0071704 )
c73720_g1_i1	24.54	27.8	83.04	69.05	1.63309	Ups	hypothetical protein ARALYDRAFT_895785 [Arabidopsis lyrata subsp. lyrata]	Epidermis-specific secreted glycoprotein EP1 OS=Daucus carota GN=EP1 PE=1 SV=1	cellular_component : vacuolar membrane ( GO:0005774 )
c47475_g1_i4	6.58	6.24	23.59	24.38	1.99329	Ups	hypothetical protein ARALYDRAFT_895920 [Arabidopsis lyrata subsp. lyrata]	Nuclear pore complex protein NUP96 OS=Arabidopsis thaliana GN=NUP96 PE=1 SV=1	biological_process : RNA splicing, via endonucleolytic cleavage and ligation ( GO:0000394 )
c41189_g2_i1	7.94	10.43	3.21	2.15	-1.68487	Down	hypothetical protein ARALYDRAFT_895986 [Arabidopsis lyrata subsp. lyrata]	F-box protein PP2-B11 OS=Arabidopsis thaliana GN=PP2B11 PE=1 SV=1	cellular_component : nucleus ( GO:0005634 )
c36517_g1_i3	66.67	58.7	19.94	23.84	-1.43549	Down	hypothetical protein ARALYDRAFT_897819 [Arabidopsis lyrata subsp. lyrata]	Metallothionein-like protein type 3 OS=Carica papaya PE=3 SV=1	biological_process : response to fructose ( GO:0009750 )
c39708_g1_i2	4.44	4.74	11.8	10.51	1.37593	Ups	hypothetical protein ARALYDRAFT_898762 [Arabidopsis lyrata subsp. lyrata]	VAN3-binding protein OS=Arabidopsis thaliana GN=VAB PE=1 SV=1	molecular_function : phosphatidylinositol binding ( GO:0035091 )
c39452_g1_i1	0.55	0.3	1.66	2.11	2.23937	Ups	hypothetical protein ARALYDRAFT_898865 [Arabidopsis lyrata subsp. lyrata]	Tuberculostearic acid methyltransferase UfaA1 OS=Mycobacterium tuberculosis (strain ATCC 25618 / H37Rv) GN=ufaA1 PE=1 SV=3	cellular_component : cytoplasm ( GO:0005737 )
c51693_g1_i1	19.21	20.3	129.26	99.59	2.62615	Ups	hypothetical protein ARALYDRAFT_899731 [Arabidopsis lyrata subsp. lyrata]	Basic secretory protease (Fragments) OS=Boswellia serrata PE=1 SV=1	cellular_component : extracellular region ( GO:0005576 )
c43188_g1_i8	0.15	0.1	53.38	54.55	8.81507	Ups	hypothetical protein ARALYDRAFT_900758 [Arabidopsis lyrata subsp. lyrata]	Serine carboxypeptidase-like 10 OS=Arabidopsis thaliana GN=SCPL10 PE=2 SV=1	biological_process : indoleacetic acid biosynthetic process ( GO:0009684 )
c48197_g1_i4	1.24	1.47	0	0	#NAME?	Down	hypothetical protein ARALYDRAFT_901626 [Arabidopsis lyrata subsp. lyrata]	Probable LRR receptor-like serine/threonine-protein kinase At3g47570 OS=Arabidopsis thaliana GN=At3g47570 PE=2 SV=1	molecular_function : binding ( GO:0005488 )
c45066_g1_i1	6.54	6.41	2.28	2.6	-1.31693	Down	hypothetical protein ARALYDRAFT_902344 [Arabidopsis lyrata subsp. lyrata]	Receptor like protein kinase S.2 OS=Arabidopsis thaliana GN=LECRKS2 PE=2 SV=2	cellular_component : plasma membrane ( GO:0005886 )
c24176_g1_i1	11.23	10.72	26.56	24.65	1.31164	Ups	hypothetical protein ARALYDRAFT_903205 [Arabidopsis lyrata subsp. lyrata]	CASP-like protein 4D1 OS=Arabidopsis lyrata subsp. lyrata GN=ARALYDRAFT_903205 PE=3 SV=1	biological_process : amino acid import ( GO:0043090 )
c47310_g1_i3	5.82	5.27	0.55	2.34	-1.8442	Down	hypothetical protein ARALYDRAFT_903228 [Arabidopsis lyrata subsp. lyrata]	BTB/POZ and MATH domain-containing protein 3 OS=Arabidopsis thaliana GN=BPM3 PE=1 SV=1	molecular_function : identical protein binding ( GO:0042802 )
c45175_g2_i3	16.46	16.17	7.8	6.66	-1.0804	Down	hypothetical protein ARALYDRAFT_904727 [Arabidopsis lyrata subsp. lyrata]	ABC transporter G family member 21 OS=Arabidopsis thaliana GN=ABCG21 PE=2 SV=2	molecular_function : ATPase activity, coupled to transmembrane movement of substances ( GO:0042626 )
c41995_g2_i1	13.85	11.22	4.29	3.84	-1.53718	Down	hypothetical protein ARALYDRAFT_904763 [Arabidopsis lyrata subsp. lyrata]	--	cellular_component : nucleus ( GO:0005634 )
c41255_g1_i8	2.78	2.29	0	0	#NAME?	Down	hypothetical protein ARALYDRAFT_904782 [Arabidopsis lyrata subsp. lyrata]	Serine/threonine protein phosphatase 2A 59 kDa regulatory subunit B' eta isoform OS=Arabidopsis thaliana GN=B'ETA PE=2 SV=1	cellular_component : extracellular region ( GO:0005576 )
c41255_g1_i5	0.01	0	2.53	1.79	Inf	Ups	hypothetical protein ARALYDRAFT_904782 [Arabidopsis lyrata subsp. lyrata]	Serine/threonine protein phosphatase 2A 59 kDa regulatory subunit B' eta isoform OS=Arabidopsis thaliana GN=B'ETA PE=2 SV=1	molecular_function : protein phosphatase type 2A regulator activity ( GO:0008601 )
c43700_g1_i6	0	0	0	1.1	Inf	Ups	hypothetical protein ARALYDRAFT_905257 [Arabidopsis lyrata subsp. lyrata]	Protein RIK OS=Arabidopsis thaliana GN=RIK PE=1 SV=2	cellular_component : cytoplasm ( GO:0005737 )
c26124_g1_i2	5.07	5.95	23.79	26.92	2.28161	Ups	hypothetical protein ARALYDRAFT_905664 [Arabidopsis lyrata subsp. lyrata]	--	biological_process : glucosinolate biosynthetic process ( GO:0019761 )
c26124_g1_i1	36.17	44.18	109.83	93.67	1.43212	Ups	hypothetical protein ARALYDRAFT_905664 [Arabidopsis lyrata subsp. lyrata]	--	biological_process : glucosinolate biosynthetic process ( GO:0019761 )
c39616_g1_i1	3.38	3.58	12.82	13.24	1.99844	Ups	hypothetical protein ARALYDRAFT_905953 [Arabidopsis lyrata subsp. lyrata]	Asparagine synthetase [glutamine-hydrolyzing] 1 OS=Arabidopsis thaliana GN=ASN1 PE=2 SV=2	biological_process : response to absence of light ( GO:0009646 )
c45525_g1_i10	0.98	1	3.41	5.78	2.30493	Ups	hypothetical protein ARALYDRAFT_906139 [Arabidopsis lyrata subsp. lyrata]	Mitochondrial phosphate carrier protein 2, mitochondrial OS=Arabidopsis thaliana GN=MPT2 PE=2 SV=1	cellular_component : mitochondrial inner membrane ( GO:0005743 )
c45525_g1_i9	2.54	4.09	11.98	8.65	1.73392	Ups	hypothetical protein ARALYDRAFT_906139 [Arabidopsis lyrata subsp. lyrata]	Mitochondrial phosphate carrier protein 2, mitochondrial OS=Arabidopsis thaliana GN=MPT2 PE=2 SV=1	cellular_component : mitochondrial inner membrane ( GO:0005743 )
c45525_g1_i8	2.14	1.91	6.17	5.69	1.64485	Ups	hypothetical protein ARALYDRAFT_906139 [Arabidopsis lyrata subsp. lyrata]	Mitochondrial phosphate carrier protein 2, mitochondrial OS=Arabidopsis thaliana GN=MPT2 PE=2 SV=1	biological_process : transport ( GO:0006810 )
c40997_g1_i1	2.37	1.64	0	0.27	-3.84151	Down	hypothetical protein ARALYDRAFT_906195 [Arabidopsis lyrata subsp. lyrata]	O-acyltransferase WSD1 OS=Arabidopsis thaliana GN=WSD1 PE=2 SV=1	molecular_function : diacylglycerol O-acyltransferase activity ( GO:0004144 )
c37654_g1_i3	0	0	1.79	1.82	Inf	Ups	hypothetical protein ARALYDRAFT_906541 [Arabidopsis lyrata subsp. lyrata]	Probable envelope ADP,ATP carrier protein, chloroplastic OS=Arabidopsis thaliana GN=EAAC PE=2 SV=2	biological_process : ubiquitin-dependent protein catabolic process ( GO:0006511 )
c47831_g1_i3	9.84	10	19.34	23.57	1.20253	Ups	hypothetical protein ARALYDRAFT_906727 [Arabidopsis lyrata subsp. lyrata]	--	cellular_component : extracellular region ( GO:0005576 )
c42415_g1_i5	0.93	1.85	6.09	6.75	2.30841	Ups	hypothetical protein ARALYDRAFT_906847 [Arabidopsis lyrata subsp. lyrata]	Aspartic proteinase nepenthesin-1 OS=Nepenthes gracilis GN=nep1 PE=1 SV=1	cellular_component : plant-type cell wall ( GO:0009505 )
c38463_g1_i2	0.02	2.9	0	0.32	-3.03686	Down	hypothetical protein ARALYDRAFT_907266 [Arabidopsis lyrata subsp. lyrata]	--
c47752_g1_i10	5.3	8.05	8.53	17.14	1.0379	Ups	hypothetical protein ARALYDRAFT_907409 [Arabidopsis lyrata subsp. lyrata]	Putative callose synthase 6 OS=Arabidopsis thaliana GN=CALS6 PE=3 SV=2	biological_process : callose deposition in cell wall ( GO:0052543 )
c44674_g1_i1	1.25	1.22	3.63	4.61	1.83603	Ups	hypothetical protein ARALYDRAFT_910064 [Arabidopsis lyrata subsp. lyrata]	Probable galactinol--sucrose galactosyltransferase 6 OS=Arabidopsis thaliana GN=RFS6 PE=2 SV=2	molecular_function : hydrolase activity, hydrolyzing O-glycosyl compounds ( GO:0004553 )
c49683_g2_i1	179.81	167.69	301.21	382.99	1.06104	Ups	hypothetical protein ARALYDRAFT_910122 [Arabidopsis lyrata subsp. lyrata]	Sucrose synthase 4 OS=Arabidopsis thaliana GN=SUS4 PE=1 SV=1	biological_process : response to hypoxia ( GO:0001666 )
c49683_g2_i2	317.5	288.2	552.56	631.61	1.05822	Ups	hypothetical protein ARALYDRAFT_910122 [Arabidopsis lyrata subsp. lyrata]	Sucrose synthase 4 OS=Arabidopsis thaliana GN=SUS4 PE=1 SV=1	biological_process : production of ta-siRNAs involved in RNA interference ( GO:0010267 )
c56209_g1_i1	14.6	13.07	31.74	23.21	1.08033	Ups	hypothetical protein ARALYDRAFT_910412 [Arabidopsis lyrata subsp. lyrata]	--
c39830_g1_i1	62.56	68.53	29.33	28.98	-1.07543	Down	hypothetical protein ARALYDRAFT_911337 [Arabidopsis lyrata subsp. lyrata]	Probable aquaporin NIP5-1 OS=Arabidopsis thaliana GN=NIP5-1 PE=2 SV=1	biological_process : arsenite transport ( GO:0015700 )
c33035_g1_i2	29.48	27.78	12.17	8.57	-1.37596	Down	hypothetical protein ARALYDRAFT_911650 [Arabidopsis lyrata subsp. lyrata]	Lipid transfer protein EARLI 1 OS=Arabidopsis thaliana GN=EARLI1 PE=1 SV=1	biological_process : regulation of plant-type hypersensitive response ( GO:0010363 )
c49389_g1_i1	1.83	1.43	8.92	4.87	2.17002	Ups	hypothetical protein ARALYDRAFT_911697 [Arabidopsis lyrata subsp. lyrata]	Protein OSCA1 OS=Arabidopsis thaliana GN=OSCA1 PE=1 SV=1	cellular_component : plasma membrane ( GO:0005886 )
c49389_g1_i2	6.7	1.26	8.23	11.86	1.41268	Ups	hypothetical protein ARALYDRAFT_911697 [Arabidopsis lyrata subsp. lyrata]	Protein OSCA1 OS=Arabidopsis thaliana GN=OSCA1 PE=1 SV=1	cellular_component : plasma membrane ( GO:0005886 )
c46432_g1_i9	0	0	0.73	0.9	Inf	Ups	hypothetical protein ARALYDRAFT_912207 [Arabidopsis lyrata subsp. lyrata]	Ascorbate transporter, chloroplastic OS=Arabidopsis thaliana GN=PHT4;4 PE=1 SV=1	molecular_function : binding ( GO:0005488 )
c38706_g1_i2	2.73	0.07	2.07	7.57	1.8677	Ups	hypothetical protein ARALYDRAFT_913334 [Arabidopsis lyrata subsp. lyrata]	Fasciclin-like arabinogalactan protein 5 OS=Arabidopsis thaliana GN=FLA5 PE=2 SV=1	cellular_component : anchored component of membrane ( GO:0031225 )
c40192_g1_i1	75.55	68.25	34.8	30.36	-1.05236	Down	hypothetical protein ARALYDRAFT_914296 [Arabidopsis lyrata subsp. lyrata]	Thaumatin-like protein OS=Actinidia deliciosa GN=tlp PE=1 SV=2
c677_g1_i1	130.8	129.17	27.78	27.44	-2.14494	Down	hypothetical protein ARALYDRAFT_914296 [Arabidopsis lyrata subsp. lyrata]	Thaumatin-like protein OS=Actinidia deliciosa GN=tlp PE=1 SV=2
c81208_g1_i1	5.48	7.25	30.19	31.16	2.36035	Ups	hypothetical protein ARALYDRAFT_914370 [Arabidopsis lyrata subsp. lyrata]	14 kDa proline-rich protein DC2.15 OS=Daucus carota PE=2 SV=1	molecular_function : lipid binding ( GO:0008289 )
c38184_g1_i1	16.1	19.13	61.46	45.47	1.69439	Ups	hypothetical protein ARALYDRAFT_914508 [Arabidopsis lyrata subsp. lyrata]	--	cellular_component : extracellular region ( GO:0005576 )
c34139_g1_i1	9.65	10.58	24.94	25.13	1.39978	Ups	hypothetical protein ARALYDRAFT_914947 [Arabidopsis lyrata subsp. lyrata]	Calcineurin B-like protein 1 OS=Arabidopsis thaliana GN=CBL1 PE=1 SV=3	biological_process : negative regulation of defense response ( GO:0031348 )
c49680_g1_i3	0.56	0.13	2.63	2.24	3.00843	Ups	hypothetical protein ARALYDRAFT_915055 [Arabidopsis lyrata subsp. lyrata]	--	molecular_function : phosphatidylinositol binding ( GO:0035091 )
c48646_g1_i3	8.83	12.83	3.33	6.05	-1.11416	Down	hypothetical protein ARALYDRAFT_915160 [Arabidopsis lyrata subsp. lyrata]	Two-component response regulator ARR2 OS=Arabidopsis thaliana GN=ARR2 PE=1 SV=1	biological_process : regulation of seed germination ( GO:0010029 )
c50711_g1_i2	4.29	4.94	14.36	14.85	1.75516	Ups	hypothetical protein ARALYDRAFT_915248 [Arabidopsis lyrata subsp. lyrata]	Pyruvate, phosphate dikinase 1, chloroplastic OS=Arabidopsis thaliana GN=PPDK PE=1 SV=2	molecular_function : ligase activity ( GO:0016874 )
c42178_g1_i1	43.69	40.27	21.61	16.35	-1.05628	Down	hypothetical protein ARALYDRAFT_916086 [Arabidopsis lyrata subsp. lyrata]	Glutathione S-transferase T1 OS=Arabidopsis thaliana GN=GSTT1 PE=2 SV=1	biological_process : toxin catabolic process ( GO:0009407 )
c41052_g2_i3	7.49	5.99	1.31	0.87	-2.5655	Down	hypothetical protein ARALYDRAFT_916148 [Arabidopsis lyrata subsp. lyrata]	--
c34111_g1_i1	0.78	0.77	5.25	5.39	2.87544	Ups	hypothetical protein ARALYDRAFT_916554 [Arabidopsis lyrata subsp. lyrata]	Uncharacterized acetyltransferase At3g50280 OS=Arabidopsis thaliana GN=At3g50280 PE=3 SV=1	cellular_component : cytosol ( GO:0005829 )
c62291_g1_i1	9.21	10.36	26.56	24.6	1.47429	Ups	hypothetical protein ARALYDRAFT_917132 [Arabidopsis lyrata subsp. lyrata]	--	biological_process : defense response ( GO:0006952 )
c46235_g1_i2	2.48	2.5	9.59	12.96	2.2619	Ups	hypothetical protein ARALYDRAFT_917317 [Arabidopsis lyrata subsp. lyrata]	Uncharacterized protein L728 OS=Acanthamoeba polyphaga mimivirus GN=MIMI_L728 PE=4 SV=1	cellular_component : chloroplast ( GO:0009507 )
c46235_g1_i1	5.96	6.96	1.68	1.65	-1.87	Down	hypothetical protein ARALYDRAFT_917317 [Arabidopsis lyrata subsp. lyrata]	Uncharacterized protein L728 OS=Acanthamoeba polyphaga mimivirus GN=MIMI_L728 PE=4 SV=1	cellular_component : chloroplast ( GO:0009507 )
c32996_g1_i1	25.7	25.39	8.8	10	-1.35212	Down	hypothetical protein ARALYDRAFT_918281 [Arabidopsis lyrata subsp. lyrata]	--
c32996_g1_i2	114.57	117.63	23.98	19.96	-2.30928	Down	hypothetical protein ARALYDRAFT_918281 [Arabidopsis lyrata subsp. lyrata]	--
c33938_g1_i1	0.23	0.31	3.5	3.23	3.75979	Ups	hypothetical protein ARALYDRAFT_918774 [Arabidopsis lyrata subsp. lyrata]	Gibberellic acid methyltransferase 2 OS=Arabidopsis thaliana GN=GAMT2 PE=1 SV=1	molecular_function : S-adenosylmethionine-dependent methyltransferase activity ( GO:0008757 )
c23396_g1_i1	14.84	15.3	3.9	3.18	-1.99871	Down	hypothetical protein ARALYDRAFT_919661 [Arabidopsis lyrata subsp. lyrata]	WD repeat-containing protein 26 OS=Homo sapiens GN=WDR26 PE=1 SV=3	biological_process : gravitropism ( GO:0009630 )
c28514_g1_i1	7.62	5.8	0	0	#NAME?	Down	hypothetical protein AT4g08060 [imported] - Arabidopsis thaliana	--
c39674_g1_i9	0	1.1	0	0	#NAME?	Down	hypothetical protein AT4g08070 [imported] - Arabidopsis thaliana	--	molecular_function : protein phosphatase type 2A regulator activity ( GO:0008601 )
c17583_g1_i2	1.84	1.3	0	0.22	-3.74594	Down	hypothetical protein COCSUDRAFT_48058 [Coccomyxa subellipsoidea C-169]	Uncharacterized protein UNK4.17 OS=Schizosaccharomyces pombe (strain 972 / ATCC 24843) GN=SPAC2E11.17 PE=4 SV=2
c15332_g1_i1	112.99	0	0	0	#NAME?	Down	hypothetical protein MTR_5g051160 [Medicago truncatula]	Putative uncharacterized protein ART3 OS=Saccharomyces cerevisiae (strain ATCC 204508 / S288c) GN=ART3 PE=5 SV=1	biological_process : DNA recombination ( GO:0006310 )
c45814_g1_i3	3.44	2.57	0.28	0.77	-2.43667	Down	hypothetical protein PRUPE_ppa003497mg [Prunus persica]	Small RNA degrading nuclease 5 OS=Arabidopsis thaliana GN=SDN5 PE=2 SV=2	molecular_function : exonuclease activity ( GO:0004527 )
c41334_g1_i3	18.79	0	3.27	0.11	-2.38609	Down	hypothetical protein PRUPE_ppa013547mg [Prunus persica]	RING-box protein 1a OS=Arabidopsis thaliana GN=RBX1A PE=1 SV=1	molecular_function : zinc ion binding ( GO:0008270 )
c39350_g1_i3	0.39	0	2.39	1.78	3.43583	Ups	hypothetical protein PRUPE_ppa017155mg, partial [Prunus persica]	Uncharacterized mitochondrial protein AtMg01250 OS=Arabidopsis thaliana GN=AtMg01250 PE=4 SV=1
c46530_g3_i15	0	0	0.27	1.44	Inf	Ups	hypothetical protein PRUPE_ppa020120mg [Prunus persica]	--	molecular_function : extracellular-glutamate-gated ion channel activity ( GO:0005234 )
c24371_g1_i1	0.1	0	2.1	0.85	4.92566	Ups	hypothetical protein SORBIDRAFT_04g007585 [Sorghum bicolor]	30 kDa heat shock protein OS=Emericella nidulans (strain FGSC A4 / ATCC 38163 / CBS 112.46 / NRRL 194 / M139) GN=hsp30 PE=2 SV=1	biological_process : response to stress ( GO:0006950 )
c33318_g2_i1	223.17	0	0	0	#NAME?	Down	hypothetical protein SORBIDRAFT_1368s002010 [Sorghum bicolor]	--	biological_process : defense response ( GO:0006952 )
c39350_g1_i7	0.23	1.21	4.01	1.76	2.10502	Ups	hypothetical protein VITISV_011330 [Vitis vinifera]	Uncharacterized mitochondrial protein AtMg01250 OS=Arabidopsis thaliana GN=AtMg01250 PE=4 SV=1	molecular_function : nucleic acid binding ( GO:0003676 )
c39350_g1_i11	2.86	2.95	0	1.45	-1.92255	Down	hypothetical protein VITISV_011330 [Vitis vinifera]	Uncharacterized mitochondrial protein AtMg01250 OS=Arabidopsis thaliana GN=AtMg01250 PE=4 SV=1
c51105_g2_i1	0.32	0.61	3.03	3.09	2.82777	Ups	hypothetical retrotransposon [Ipomoea batatas]	Retrovirus-related Pol polyprotein from transposon TNT 1-94 OS=Nicotiana tabacum PE=2 SV=1	molecular_function : hydrolase activity ( GO:0016787 )
c47369_g1_i5	15.27	9.08	2.48	4.5	-1.71821	Down	impaired sucrose induction 1 protein [Arabidopsis thaliana]	Protein yippee-like At4g27745 OS=Arabidopsis thaliana GN=At4g27745 PE=3 SV=2	biological_process : sucrose mediated signaling ( GO:0009745 )
c16952_g2_i1	2.17	3.18	14.67	14.73	2.54489	Ups	indole-3-acetic acid inducible [Arabidopsis lyrata subsp. lyrata]	Auxin-responsive protein IAA1 OS=Arabidopsis thaliana GN=IAA1 PE=1 SV=2	biological_process : regulation of transcription, DNA-templated ( GO:0006355 )
c47305_g1_i1	1	0.84	4.07	3.8	2.18737	Ups	indole-3-acetic acid-amido synthetase GH3.5 [Arabidopsis thaliana]	Indole-3-acetic acid-amido synthetase GH3.5 OS=Arabidopsis thaliana GN=GH3.5 PE=1 SV=1	molecular_function : indole-3-acetic acid amido synthetase activity ( GO:0010279 )
c37717_g1_i1	96.53	103.21	246.14	207.98	1.27754	Ups	indoleacetic acid-induced protein 2 [Arabidopsis lyrata subsp. lyrata]	Auxin-responsive protein IAA2 OS=Arabidopsis thaliana GN=IAA2 PE=1 SV=3	biological_process : regulation of transcription, DNA-templated ( GO:0006355 )
c29874_g1_i1	0.93	1.89	0	0	#NAME?	Down	invertase/pectin methylesterase inhibitor family protein [Arabidopsis lyrata subsp. lyrata]	--	cellular_component : cytoplasm ( GO:0005737 )
c10761_g1_i1	15.98	15.85	37.06	35.8	1.28644	Ups	kelch repeat-containing F-box family protein [Arabidopsis lyrata subsp. lyrata]	F-box/kelch-repeat protein At1g15670 OS=Arabidopsis thaliana GN=At1g15670 PE=2 SV=1	cellular_component : nucleus ( GO:0005634 )
c36653_g1_i1	0.49	0.5	7.32	7.12	3.96346	Ups	kelch repeat-containing protein [Arabidopsis lyrata subsp. lyrata]	Nitrile-specifier protein 5 OS=Arabidopsis thaliana GN=NSP5 PE=2 SV=1	biological_process : proteasome-mediated ubiquitin-dependent protein catabolic process ( GO:0043161 )
c44340_g2_i6	1.57	1.11	0	0	#NAME?	Down	kinase family protein [Arabidopsis lyrata subsp. lyrata]	Cysteine-rich receptor-like protein kinase 38 OS=Arabidopsis thaliana GN=CRK38 PE=3 SV=1	biological_process : root hair cell development ( GO:0080147 )
c47140_g1_i7	0.62	0	0	0	#NAME?	Down	kinase family protein [Arabidopsis lyrata subsp. lyrata]	Probable serine/threonine-protein kinase At1g01540 OS=Arabidopsis thaliana GN=At1g01540 PE=1 SV=2
c49638_g1_i9	0	0	1.22	0.71	Inf	Ups	kinase family protein [Arabidopsis lyrata subsp. lyrata]	Cyclin-dependent kinase G1 OS=Arabidopsis thaliana GN=CDKG1 PE=1 SV=1
c46114_g2_i1	1.74	2.11	7.12	6.54	1.93758	Ups	kinase family protein [Arabidopsis lyrata subsp. lyrata]	Serine/threonine-protein kinase HT1 OS=Arabidopsis thaliana GN=HT1 PE=1 SV=1	cellular_component : cytosol ( GO:0005829 )
c42815_g1_i2	4.3	4.56	12.31	9.74	1.41201	Ups	kinase family protein [Arabidopsis lyrata subsp. lyrata]	Receptor-like cytosolic serine/threonine-protein kinase RBK2 OS=Arabidopsis thaliana GN=RBK2 PE=1 SV=1	biological_process : protein phosphorylation ( GO:0006468 )
c43228_g1_i8	5.2	1.71	6.52	10.34	1.37036	Ups	kinase family protein [Arabidopsis lyrata subsp. lyrata]	Serine/threonine-protein kinase Nek4 OS=Arabidopsis thaliana GN=NEK4 PE=2 SV=1	biological_process : protein phosphorylation ( GO:0006468 )
c51144_g1_i1	6.58	7.89	20.72	21.56	1.64233	Ups	kinase interacting-like protein [Arabidopsis thaliana]	Protein NETWORKED 1B OS=Arabidopsis thaliana GN=NET1B PE=2 SV=1	biological_process : cytokinesis by cell plate formation ( GO:0000911 )
c50105_g1_i2	4.56	5.5	1.22	0.99	-2.08463	Down	kinesin family member 11 [Arabidopsis thaliana]	Probable 125 kDa kinesin-related protein OS=Arabidopsis thaliana GN=At2g36200 PE=2 SV=2	biological_process : microtubule cytoskeleton organization ( GO:0000226 )
c51153_g2_i2	8.88	8.53	3.42	4.12	-1.1134	Down	lactate/malate dehydrogenase family protein [Arabidopsis thaliana]	Malate dehydrogenase [NADP], chloroplastic OS=Pisum sativum PE=1 SV=2	biological_process : oxidation-reduction process ( GO:0055114 )
c46101_g1_i2	1.8	0	0	0	#NAME?	Down	L-aspartate oxidase [Arabidopsis thaliana]	L-aspartate oxidase, chloroplastic OS=Arabidopsis thaliana GN=AO PE=1 SV=1	biological_process : protein kinase C-activating G-protein coupled receptor signaling pathway ( GO:0007205 )
c33570_g1_i1	46.29	51.78	16.04	14.55	-1.58962	Down	late embryogenesis abundant domain-containing protein [Arabidopsis thaliana]	Late embryogenesis abundant protein 76 OS=Brassica napus PE=2 SV=2	biological_process : embryo development ending in seed dormancy ( GO:0009793 )
c35326_g1_i2	63.35	48.22	21.21	14.45	-1.56172	Down	Late embryogenesis abundant protein (LEA) family protein [Arabidopsis thaliana]	--	biological_process : response to water deprivation ( GO:0009414 )
c67661_g1_i1	59.79	63.44	24.28	22.63	-1.30317	Down	late embryogenesis abundant protein 4-5 [Arabidopsis thaliana]	18 kDa seed maturation protein OS=Glycine max GN=GMPM1 PE=2 SV=1	biological_process : embryo development ending in seed dormancy ( GO:0009793 )
c46810_g3_i2	19.79	19.03	36.1	37.29	1.00997	Ups	late embryogenesis abundant protein-like protein [Arabidopsis thaliana]	--	cellular_component : extracellular region ( GO:0005576 )
c47410_g1_i3	1.99	0.32	0	0	#NAME?	Down	lectin protein kinase family protein [Arabidopsis lyrata subsp. lyrata]	L-type lectin-domain containing receptor kinase VIII.2 OS=Arabidopsis thaliana GN=LECRK82 PE=2 SV=1
c51005_g1_i5	0	0.61	0	0	#NAME?	Down	leucine-rich repeat family protein [Arabidopsis lyrata subsp. lyrata]	Leucine-rich repeat receptor-like serine/threonine-protein kinase At1g17230 OS=Arabidopsis thaliana GN=At1g17230 PE=2 SV=2	biological_process : regulation of meristem growth ( GO:0010075 )
c51005_g1_i4	0.53	0	0.71	1.4	2.07903	Ups	leucine-rich repeat family protein [Arabidopsis lyrata subsp. lyrata]	Leucine-rich repeat receptor-like serine/threonine-protein kinase At1g17230 OS=Arabidopsis thaliana GN=At1g17230 PE=2 SV=2	biological_process : protein phosphorylation ( GO:0006468 )
c38645_g1_i7	4.77	5.45	1.32	1.49	-1.76732	Down	leucine-rich repeat protein kinase-like protein [Arabidopsis thaliana]	Probable LRR receptor-like serine/threonine-protein kinase At5g59680 OS=Arabidopsis thaliana GN=At5g59680 PE=2 SV=1	biological_process : endosperm development ( GO:0009960 )
c36202_g1_i9	0	0	2.2	0.2	Inf	Ups	Leucine-rich repeat transmembrane protein kinase [Arabidopsis thaliana]	Probable LRR receptor-like serine/threonine-protein kinase At1g29720 OS=Arabidopsis thaliana GN=RFK1 PE=2 SV=3
c36202_g1_i5	26.46	26.61	10.65	12.94	-1.07789	Down	Leucine-rich repeat transmembrane protein kinase [Arabidopsis thaliana]	Probable LRR receptor-like serine/threonine-protein kinase At1g29720 OS=Arabidopsis thaliana GN=RFK1 PE=2 SV=3	cellular_component : plasma membrane ( GO:0005886 )
c42739_g1_i1	5.09	4.06	1.27	1.11	-1.84208	Down	leucine-rich repeat-containing protein [Arabidopsis thaliana]	Uncharacterized protein At4g06744 OS=Arabidopsis thaliana GN=At4g06744 PE=2 SV=1	cellular_component : plasma membrane ( GO:0005886 )
c49371_g3_i4	6.14	5.86	1.31	1.6	-1.95593	Down	Leucine-rich repeat-containing protein [Arabidopsis thaliana]	Probable LRR receptor-like serine/threonine-protein kinase At4g08850 OS=Arabidopsis thaliana GN=At4g08850 PE=2 SV=3	biological_process : protein phosphorylation ( GO:0006468 )
c48638_g1_i4	2.01	0.4	0	0	#NAME?	Down	lipase class 3 family protein [Arabidopsis lyrata subsp. lyrata]	Sn1-specific diacylglycerol lipase alpha OS=Mus musculus GN=Dagla PE=1 SV=2	cellular_component : integral component of membrane ( GO:0016021 )
c45680_g2_i1	1.05	0.51	4.77	3.84	2.55344	Ups	lipoxygenase 5 [Arabidopsis thaliana]	Linoleate 9S-lipoxygenase 5, chloroplastic OS=Arabidopsis thaliana GN=LOX5 PE=2 SV=2	biological_process : lipid oxidation ( GO:0034440 )
c61801_g1_i1	18.66	18.75	65.98	55.89	1.79518	Ups	LOB domain-containing protein 40 [Arabidopsis thaliana]	LOB domain-containing protein 40 OS=Arabidopsis thaliana GN=LBD40 PE=2 SV=1	biological_process : gibberellin biosynthetic process ( GO:0009686 )
c46926_g1_i3	0.55	0.57	0	0	#NAME?	Down	magnesium-chelatase subunit CHLD precursor [Arabidopsis thaliana]	Magnesium-chelatase subunit ChlD, chloroplastic OS=Arabidopsis thaliana GN=CHLD PE=1 SV=3
c43126_g1_i14	1.41	2.03	0	0	#NAME?	Down	major facilitator protein [Arabidopsis thaliana]	Uncharacterized protein At4g02000 OS=Arabidopsis thaliana GN=At4g02000 PE=2 SV=1	molecular_function : zinc ion binding ( GO:0008270 )
c41261_g1_i2	0	0	0.92	0.81	Inf	Ups	major facilitator protein [Arabidopsis thaliana]	Probable sphingolipid transporter spinster homolog 3 OS=Arabidopsis thaliana GN=At2g22730 PE=3 SV=1	cellular_component : nucleus ( GO:0005634 )
c43126_g1_i23	0	0	0	1	Inf	Ups	major facilitator protein [Arabidopsis thaliana]	Uncharacterized protein At4g02000 OS=Arabidopsis thaliana GN=At4g02000 PE=2 SV=1
c43087_g1_i1	0.36	0	3.31	2.25	4.0219	Ups	MAPKKK18 [Arabidopsis lyrata subsp. lyrata]	Mitogen-activated protein kinase kinase kinase ANP1 OS=Arabidopsis thaliana GN=ANP1 PE=1 SV=2	biological_process : protein phosphorylation ( GO:0006468 )
c45490_g2_i4	0.44	1.87	6.61	4.38	2.36719	Ups	MATE efflux family protein [Arabidopsis thaliana]	MATE efflux family protein DTX1 OS=Arabidopsis thaliana GN=DTX1 PE=2 SV=1	biological_process : response to nematode ( GO:0009624 )
c40600_g1_i1	42.36	52.81	22.2	21.02	-1.04434	Down	mediator of aba-regulated dormancy 1 [Arabidopsis lyrata subsp. lyrata]	--	biological_process : response to abscisic acid ( GO:0009737 )
c47887_g1_i1	0.43	1.23	6.34	5.31	2.88198	Ups	meiotic asynaptic mutant 1 [Arabidopsis lyrata subsp. lyrata]	--	biological_process : telomere maintenance in response to DNA damage ( GO:0043247 )
c38405_g1_i5	0	0	1.18	1.12	Inf	Ups	MEMB11 [Arabidopsis lyrata subsp. lyrata]	Membrin-12 OS=Arabidopsis thaliana GN=MEMB12 PE=2 SV=1
c42921_g1_i6	0.56	3.53	0.16	0	-4.41529	Down	membrane-anchored ubiquitin-fold protein 6 [Arabidopsis thaliana]	Membrane-anchored ubiquitin-fold protein 6 OS=Arabidopsis thaliana GN=MUB6 PE=1 SV=1	cellular_component : plasma membrane ( GO:0005886 )
c38891_g1_i1	950.12	969.65	445.16	441.27	-1.02858	Down	metallothionein 2B [Arabidopsis thaliana]	Metallothionein-like protein 2B OS=Arabidopsis thaliana GN=MT2B PE=3 SV=1	biological_process : response to cadmium ion ( GO:0046686 )
c36517_g1_i1	756.79	802.89	283.85	278.62	-1.38688	Down	metallothionein 3 [Arabidopsis thaliana]	Metallothionein-like protein type 3 OS=Carica papaya PE=3 SV=1	biological_process : response to fructose ( GO:0009750 )
c36517_g1_i2	763.76	726.72	211.08	202.56	-1.76638	Down	metallothionein 3 [Arabidopsis thaliana]	Metallothionein-like protein type 3 OS=Carica papaya PE=3 SV=1	biological_process : response to fructose ( GO:0009750 )
c44077_g1_i2	0.71	0.1	7.86	6.92	4.14639	Ups	methylase family protein [Arabidopsis lyrata subsp. lyrata]	Release factor glutamine methyltransferase OS=Thermosynechococcus elongatus (strain BP-1) GN=prmC PE=3 SV=1	biological_process : heme biosynthetic process ( GO:0006783 )
c48865_g1_i3	0.31	0.36	1.25	1.1	1.90197	Ups	microtubule-associated protein 6 [Arabidopsis thaliana]	65-kDa microtubule-associated protein 6 OS=Arabidopsis thaliana GN=MAP65-6 PE=1 SV=1	molecular_function : microtubule binding ( GO:0008017 )
c49415_g1_i14	1.15	1.17	0	0	#NAME?	Down	minichromosome maintenance 8 [Arabidopsis thaliana]	Probable DNA helicase MCM8 OS=Arabidopsis thaliana GN=MCM8 PE=2 SV=2	molecular_function : identical protein binding ( GO:0042802 )
c49415_g1_i12	0	0	0.99	1.31	Inf	Ups	minichromosome maintenance family protein [Arabidopsis lyrata subsp. lyrata]	Probable DNA helicase MCM8 OS=Arabidopsis thaliana GN=MCM8 PE=2 SV=2	molecular_function : catalytic activity ( GO:0003824 )
c49832_g1_i1	4.34	3.92	1.09	1.35	-1.67225	Down	minichromosome maintenance protein 4 (cell division control protein 54) [Arabidopsis thaliana]	DNA replication licensing factor MCM4 OS=Arabidopsis thaliana GN=MCM4 PE=1 SV=1	biological_process : nucleolus organization ( GO:0007000 )
c67733_g1_i1	19.02	11.49	138.54	83.09	2.95449	Ups	minor spike protein H [Escherichia coli FDA517]	A' protein OS=Enterobacteria phage S13 GN=A PE=4 SV=1	molecular_function : structural molecule activity ( GO:0005198 )
c34428_g1_i2	65.15	61.75	157.95	158.53	1.4085	Ups	mitochondrial heat shock 22 kd protein-like [Arabidopsis thaliana]	23.5 kDa heat shock protein, mitochondrial OS=Arabidopsis thaliana GN=HSP23.5 PE=2 SV=1	biological_process : protein folding ( GO:0006457 )
c38008_g1_i4	0	0	1.17	0.99	Inf	Ups	mRNA capping enzyme family protein [Arabidopsis thaliana]	mRNA-capping enzyme OS=Mus musculus GN=Rngtt PE=1 SV=1
c38008_g1_i1	2.77	2.55	0.39	0.75	-2.14603	Down	mRNA capping enzyme family protein [Arabidopsis thaliana]	mRNA-capping enzyme OS=Mus musculus GN=Rngtt PE=1 SV=1	biological_process : peptidyl-tyrosine dephosphorylation ( GO:0035335 )
c36269_g1_i3	1.09	0.87	0	0	#NAME?	Down	MuDR transposable element - like protein [Arabidopsis thaliana]	--
c36269_g1_i4	0	0	0.56	1.81	Inf	Ups	MuDR transposable element - like protein [Arabidopsis thaliana]	--
c30882_g1_i5	0	0	3.85	2.27	Inf	Ups	Mutator-like transposase [Arabidopsis thaliana]	--	cellular_component : chloroplast envelope ( GO:0009941 )
c42189_g1_i15	5.36	1.5	38.52	42.49	3.64422	Ups	Mutator-like transposase [Arabidopsis thaliana]	--
c37083_g1_i1	1.77	1.37	5.06	5.02	1.7726	Ups	myb domain protein 305 [Arabidopsis thaliana]	Myb-related protein 305 OS=Antirrhinum majus GN=MYB305 PE=2 SV=1	molecular_function : sequence-specific DNA binding transcription factor activity ( GO:0003700 )
c45442_g1_i1	5.24	5.42	11.09	12.46	1.23406	Ups	myb family transcription factor [Arabidopsis lyrata subsp. lyrata]	Protein REVEILLE 1 OS=Arabidopsis thaliana GN=RVE1 PE=2 SV=1	biological_process : response to jasmonic acid ( GO:0009753 )
c17076_g1_i1	7.34	7.6	159.42	139.14	4.4128	Ups	MYB transcription factor [Arabidopsis lyrata subsp. lyrata]	Transcription factor MYB75 OS=Arabidopsis thaliana GN=MYB75 PE=1 SV=1	biological_process : cellular response to phosphate starvation ( GO:0016036 )
c36872_g1_i1	17.88	17.2	5.86	5.02	-1.5983	Down	MYB121 [Arabidopsis lyrata subsp. lyrata]	Transcription factor MYB48 OS=Arabidopsis thaliana GN=MYB48 PE=2 SV=1	biological_process : regulation of transcription, DNA-templated ( GO:0006355 )
c38373_g1_i1	0	0	1.04	0.74	Inf	Ups	Myosin family protein with Dil domain [Arabidopsis thaliana]	Myosin-11 OS=Arabidopsis thaliana GN=XI-E PE=3 SV=1
c38373_g1_i3	1.76	2.76	7.87	5.95	1.71045	Ups	Myosin family protein with Dil domain [Arabidopsis thaliana]	Myosin-11 OS=Arabidopsis thaliana GN=XI-E PE=3 SV=1	biological_process : peroxisome localization ( GO:0060151 )
c33690_g1_i1	0	0	0.79	1.33	Inf	Ups	myosin heavy chain-related protein [Arabidopsis thaliana]	Uncharacterized protein At3g60930, chloroplastic OS=Arabidopsis thaliana GN=At3g60930 PE=1 SV=1	cellular_component : plasma membrane ( GO:0005886 )
c22309_g1_i1	2.41	2.05	0.2	0.27	-3.14233	Down	myosin heavy chain-related protein [Arabidopsis thaliana]	Uncharacterized protein At3g60930, chloroplastic OS=Arabidopsis thaliana GN=At3g60930 PE=1 SV=1
c30805_g1_i1	39.77	33.6	2.1	2.86	-3.80867	Down	myosin heavy chain-related protein [Arabidopsis thaliana]	--
c38652_g2_i1	1.74	2.17	0.38	0.14	-2.82143	Down	myrosinase binding protein [Arabidopsis thaliana]	Myrosinase-binding protein 2 OS=Arabidopsis thaliana GN=F-ATMBP PE=2 SV=1	cellular_component : thioglucosidase complex ( GO:0010169 )
c16038_g1_i1	68.33	76.22	30.28	28.52	-1.20451	Down	myrosinase-associated protein, putative [Arabidopsis thaliana]	Inactive GDSL esterase/lipase-like protein 23 OS=Arabidopsis thaliana GN=GLL23 PE=1 SV=1	biological_process : lipid metabolic process ( GO:0006629 )
c43202_g2_i2	2.5	0.97	4.16	7.18	1.78424	Ups	NAC domain containing protein 28 [Arabidopsis thaliana]	NAC domain-containing protein 86 OS=Arabidopsis thaliana GN=NAC086 PE=2 SV=1	molecular_function : sequence-specific DNA binding transcription factor activity ( GO:0003700 )
c38517_g1_i3	0	0	3.23	0.24	Inf	Ups	NAC domain containing protein 41 [Arabidopsis thaliana]	NAC domain-containing protein 41 OS=Arabidopsis thaliana GN=NAC041 PE=2 SV=1	molecular_function : flavin adenine dinucleotide binding ( GO:0050660 )
c43647_g1_i1	1.97	1.56	7.76	6.87	2.15738	Ups	NAC domain protein NAC2 [Arabidopsis lyrata subsp. lyrata]	NAC transcription factor 29 OS=Arabidopsis thaliana GN=NAC029 PE=2 SV=1	biological_process : multidimensional cell growth ( GO:0009825 )
c45910_g1_i15	5.21	2.36	0	0.09	-6.66498	Down	NAC domain-containing protein 69 [Arabidopsis thaliana]	NAC domain-containing protein 69 OS=Arabidopsis thaliana GN=NAC69 PE=2 SV=1	molecular_function : sequence-specific DNA binding transcription factor activity ( GO:0003700 )
c47631_g1_i4	0	0	0.9	4.18	Inf	Ups	N-acylethanolamine amidohydrolase [Arabidopsis lyrata subsp. lyrata]	Fatty acid amide hydrolase OS=Arabidopsis thaliana GN=FAAH PE=1 SV=1
c43714_g3_i2	0.62	0.3	1.57	2.27	2.14312	Ups	NADH dehydrogenase subunit 5 [Arabidopsis thaliana]	NADH-ubiquinone oxidoreductase chain 5 OS=Arabidopsis thaliana GN=ND5 PE=2 SV=3	molecular_function : NADH dehydrogenase (ubiquinone) activity ( GO:0008137 )
c43714_g3_i1	1.92	1.75	0.55	0.45	-1.77345	Down	NADH dehydrogenase subunit 5 [Arabidopsis thaliana]	NADH-ubiquinone oxidoreductase chain 5 OS=Arabidopsis thaliana GN=ND5 PE=2 SV=3	molecular_function : NADH dehydrogenase (ubiquinone) activity ( GO:0008137 )
c46943_g1_i2	2.22	2	14.7	28.84	3.44423	Ups	Naringenin,2-oxoglutarate 3-dioxygenase [Arabidopsis thaliana]	Naringenin,2-oxoglutarate 3-dioxygenase OS=Arabidopsis thaliana GN=F3H PE=1 SV=1	cellular_component : cytoplasm ( GO:0005737 )
c46943_g1_i3	2.97	4.37	28.54	12.28	2.56744	Ups	Naringenin,2-oxoglutarate 3-dioxygenase [Arabidopsis thaliana]	Naringenin,2-oxoglutarate 3-dioxygenase OS=Arabidopsis thaliana GN=F3H PE=1 SV=1	cellular_component : cytoplasm ( GO:0005737 )
c45418_g1_i3	0	0	1.04	0.91	Inf	Ups	Nascent polypeptide-associated complex subunit alpha-like protein 4 [Arabidopsis thaliana]	Nascent polypeptide-associated complex subunit alpha-like protein 4 OS=Arabidopsis thaliana GN=At4g10480 PE=2 SV=1
c45418_g1_i5	0	0	3.29	2.88	Inf	Ups	Nascent polypeptide-associated complex subunit alpha-like protein 4 [Arabidopsis thaliana]	Nascent polypeptide-associated complex subunit alpha-like protein 4 OS=Arabidopsis thaliana GN=At4g10480 PE=2 SV=1	biological_process : cellular response to phosphate starvation ( GO:0016036 )
c39237_g1_i1	157.49	157.35	56.18	53.69	-1.43021	Down	NIM1-interacting 2 protein [Arabidopsis thaliana]	Protein NIM1-INTERACTING 2 OS=Arabidopsis thaliana GN=NIMIN-2 PE=1 SV=1	cellular_component : nucleus ( GO:0005634 )
c39237_g1_i2	88.6	84.08	32.14	21.68	-1.59373	Down	NIM1-interacting 2 protein [Arabidopsis thaliana]	Protein NIM1-INTERACTING 2 OS=Arabidopsis thaliana GN=NIMIN-2 PE=1 SV=1	cellular_component : nucleus ( GO:0005634 )
c43043_g1_i1	4.41	7.14	12.46	13.12	1.24475	Ups	nitrate transporter 1.4 [Arabidopsis thaliana]	Protein NRT1/ PTR FAMILY 6.2 OS=Arabidopsis thaliana GN=NPF6.2 PE=1 SV=1	biological_process : response to jasmonic acid ( GO:0009753 )
c45094_g1_i2	0	0	3.65	2.34	Inf	Ups	NLI interacting factor family protein [Arabidopsis lyrata subsp. lyrata]	Transcriptional corepressor LEUNIG OS=Arabidopsis thaliana GN=LUG PE=1 SV=2	molecular_function : peptidase activity ( GO:0008233 )
c36979_g1_i2	7.93	8.37	0	0	#NAME?	Down	no vein-like protein [Arabidopsis thaliana]	--
c36979_g1_i4	5.63	2.17	0	0	#NAME?	Down	no vein-like protein [Arabidopsis thaliana]	--
c40585_g1_i3	0.54	0.34	4.81	4.9	3.57878	Ups	nodulin MtN21 /EamA-like transporter family protein [Arabidopsis thaliana]	WAT1-related protein At4g01440 OS=Arabidopsis thaliana GN=At4g01440 PE=2 SV=1	cellular_component : membrane ( GO:0016020 )
c38914_g1_i9	2.98	8.79	3.13	1.38	-1.27385	Down	nodulin MtN3 family protein [Arabidopsis lyrata subsp. lyrata]	Bidirectional sugar transporter SWEET4 OS=Arabidopsis thaliana GN=SWEET4 PE=2 SV=1	cellular_component : integral component of plasma membrane ( GO:0005887 )
c38914_g1_i3	27.1	28.22	9.97	11.05	-1.30641	Down	nodulin MtN3 family protein [Arabidopsis lyrata subsp. lyrata]	Bidirectional sugar transporter SWEET4 OS=Arabidopsis thaliana GN=SWEET4 PE=2 SV=1	cellular_component : integral component of plasma membrane ( GO:0005887 )
c38914_g1_i5	6.4	9.27	1.97	1.7	-1.99453	Down	nodulin MtN3 family protein [Arabidopsis lyrata subsp. lyrata]	Bidirectional sugar transporter SWEET4 OS=Arabidopsis thaliana GN=SWEET4 PE=2 SV=1	cellular_component : integral component of plasma membrane ( GO:0005887 )
c47392_g1_i18	2.45	1.61	0.7	0.26	-1.96881	Down	non-intrinsic abc protein 14 [Arabidopsis lyrata subsp. lyrata]	ABC transporter I family member 11, chloroplastic OS=Arabidopsis thaliana GN=ABCI11 PE=2 SV=1	biological_process : obsolete ATP catabolic process ( GO:0006200 )
c35921_g1_i2	1.64	0	0	0	#NAME?	Down	non-LTR retroelement reverse transcriptase-like protein [Arabidopsis thaliana]	--
c40813_g1_i13	0.7	0.98	0	0	#NAME?	Down	non-LTR retroelement reverse transcriptase-like protein [Arabidopsis thaliana]	--	molecular_function : nucleotide binding ( GO:0000166 )
c40853_g1_i2	1.38	0	0	0	#NAME?	Down	non-LTR retroelement reverse transcriptase-like protein [Arabidopsis thaliana]	Uncharacterized mitochondrial protein AtMg01250 OS=Arabidopsis thaliana GN=AtMg01250 PE=4 SV=1	biological_process : DNA replication ( GO:0006260 )
c43243_g1_i2	0.81	1.01	0	0	#NAME?	Down	non-LTR retroelement reverse transcriptase-like protein [Arabidopsis thaliana]	Transposon TX1 uncharacterized 149 kDa protein OS=Xenopus laevis PE=3 SV=1
c42615_g1_i6	0.02	0	1.06	1.16	Inf	Ups	non-LTR retroelement reverse transcriptase-like protein [Arabidopsis thaliana]	--	molecular_function : metal ion binding ( GO:0046872 )
c49953_g3_i7	0	0	0.89	0.28	Inf	Ups	non-LTR retroelement reverse transcriptase-like protein [Arabidopsis thaliana]	--	cellular_component : cytoplasm ( GO:0005737 )
c31754_g1_i3	0	0.04	1.39	1.9	5.51101	Ups	non-LTR retroelement reverse transcriptase-like protein [Arabidopsis thaliana]	Uncharacterized mitochondrial protein AtMg01250 OS=Arabidopsis thaliana GN=AtMg01250 PE=4 SV=1
c39429_g1_i5	0	0.14	1.44	1.41	4.45531	Ups	non-LTR retroelement reverse transcriptase-like protein [Arabidopsis thaliana]	--
c37408_g1_i1	0.14	0.03	0.61	1.18	3.49346	Ups	non-LTR retroelement reverse transcriptase-like protein [Arabidopsis thaliana]	Transposon TX1 uncharacterized 149 kDa protein OS=Xenopus laevis PE=3 SV=1
c48945_g1_i2	0.75	0.7	0	0	#NAME?	Down	NRPD1a [Arabidopsis lyrata subsp. lyrata]	DNA-directed RNA polymerase IV subunit 1 OS=Arabidopsis thaliana GN=NRPD1 PE=1 SV=1	molecular_function : RNA binding ( GO:0003723 )
c49205_g2_i1	16.19	16.31	32.79	31.98	1.08814	Ups	nsp-interacting kinase 3 [Arabidopsis lyrata subsp. lyrata]	Protein NSP-INTERACTING KINASE 3 OS=Arabidopsis thaliana GN=NIK3 PE=1 SV=1	biological_process : protein phosphorylation ( GO:0006468 )
c37315_g1_i10	1.53	0.53	0	0	#NAME?	Down	nuclear transcription factor Y subunit A-1 [Arabidopsis thaliana]	Nuclear transcription factor Y subunit A-1 OS=Arabidopsis thaliana GN=NFYA1 PE=2 SV=1
c43568_g1_i1	181.35	191.71	82.47	82.39	-1.08547	Down	nuclear transcription factor Y subunit A-2 [Arabidopsis thaliana]	Nuclear transcription factor Y subunit A-2 OS=Arabidopsis thaliana GN=NFYA2 PE=2 SV=1	biological_process : regulation of transcription, DNA-templated ( GO:0006355 )
c43568_g1_i2	194.3	215.49	70.76	74.9	-1.40055	Down	nuclear transcription factor Y subunit A-2 [Arabidopsis thaliana]	Nuclear transcription factor Y subunit A-2 OS=Arabidopsis thaliana GN=NFYA2 PE=2 SV=1	biological_process : regulation of transcription, DNA-templated ( GO:0006355 )
c42189_g1_i6	0.99	1.66	7.56	5.59	2.3964	Ups	nucleic acid binding protein [Arabidopsis lyrata subsp. lyrata]	RNA-binding protein 48 OS=Danio rerio GN=rbm48 PE=2 SV=1	molecular_function : nucleic acid binding ( GO:0003676 )
c42189_g1_i2	17.35	19.26	60.18	60.68	1.81305	Ups	nucleic acid binding protein [Arabidopsis lyrata subsp. lyrata]	--
c42189_g1_i17	19.06	25.05	74.27	69.15	1.79546	Ups	nucleic acid binding protein [Arabidopsis lyrata subsp. lyrata]	--
c42189_g1_i4	6.75	8.38	12.78	23.99	1.37402	Ups	nucleic acid binding protein [Arabidopsis lyrata subsp. lyrata]	RNA-binding protein 48 OS=Danio rerio GN=rbm48 PE=2 SV=1	molecular_function : nucleic acid binding ( GO:0003676 )
c46301_g2_i7	1.01	1.61	3.11	5.43	1.78575	Ups	nucleoside phosphatase family protein [Arabidopsis lyrata subsp. lyrata]	Probable apyrase 3 OS=Arabidopsis thaliana GN=APY3 PE=2 SV=1	biological_process : cell wall biogenesis ( GO:0042546 )
c36634_g1_i3	3.35	7.48	13.67	14.25	1.45975	Ups	nudix hydrolase 17 [Arabidopsis thaliana]	Nudix hydrolase 17, mitochondrial OS=Arabidopsis thaliana GN=NUDT17 PE=2 SV=1	molecular_function : hydrolase activity ( GO:0016787 )
c56028_g1_i1	2.75	2.54	0.12	0.46	-3.10505	Down	octicosapeptide/Phox/Be.1 domain-containing protein [Arabidopsis thaliana]	--	cellular_component : nucleus ( GO:0005634 )
c47362_g1_i8	5.15	5.84	0.98	1.89	-1.84651	Down	O-fucosyltransferase family protein [Arabidopsis thaliana]	Uncharacterized protein At1g04910 OS=Arabidopsis thaliana GN=At1g04910 PE=2 SV=1	molecular_function : transferase activity, transferring glycosyl groups ( GO:0016757 )
c47362_g1_i5	3.41	1.95	0	0.28	-4.19462	Down	O-fucosyltransferase family protein [Arabidopsis thaliana]	Uncharacterized protein At1g04910 OS=Arabidopsis thaliana GN=At1g04910 PE=2 SV=1	molecular_function : transferase activity, transferring glycosyl groups ( GO:0016757 )
c47362_g1_i7	3.24	1.56	0.19	0	-4.63033	Down	O-fucosyltransferase family protein [Arabidopsis thaliana]	Uncharacterized protein At1g04910 OS=Arabidopsis thaliana GN=At1g04910 PE=2 SV=1	molecular_function : transferase activity, transferring glycosyl groups ( GO:0016757 )
c70019_g1_i1	1.64	1.27	5.3	5.68	2.00486	Ups	O-methyltransferase family 2 protein [Arabidopsis thaliana]	(R,S)-reticuline 7-O-methyltransferase OS=Papaver somniferum GN=PSOMT1 PE=1 SV=1	cellular_component : cytosol ( GO:0005829 )
c37685_g1_i1	0.41	0.5	11.57	10.37	4.68885	Ups	O-methyltransferase family protein [Arabidopsis thaliana]	Caffeic acid 3-O-methyltransferase OS=Prunus dulcis GN=COMT1 PE=2 SV=1	molecular_function : protein dimerization activity ( GO:0046983 )
c25435_g1_i1	5.42	4.97	14.49	16.42	1.66067	Ups	O-methyltransferase-like protein [Arabidopsis thaliana]	Caffeic acid 3-O-methyltransferase 1 OS=Populus tremuloides GN=OMT1 PE=1 SV=1	molecular_function : protein dimerization activity ( GO:0046983 )
c40776_g1_i2	23.53	23.74	8.42	7.98	-1.43376	Down	oxidoreductase [Arabidopsis lyrata subsp. lyrata]	Naringenin,2-oxoglutarate 3-dioxygenase OS=Dianthus caryophyllus GN=FHT PE=2 SV=1	cellular_component : cytoplasm ( GO:0005737 )
c40776_g1_i1	20.25	19.2	6.25	5.86	-1.61328	Down	oxidoreductase [Arabidopsis lyrata subsp. lyrata]	Naringenin,2-oxoglutarate 3-dioxygenase OS=Dianthus caryophyllus GN=FHT PE=2 SV=1	cellular_component : cytoplasm ( GO:0005737 )
c35790_g1_i1	292.74	274.57	133.29	127.89	-1.02944	Down	pathogenesis-related protein 5 [Arabidopsis thaliana]	Pathogenesis-related protein 5 OS=Arabidopsis thaliana GN=At1g75040 PE=1 SV=1	biological_process : negative regulation of defense response ( GO:0031348 )
c49810_g1_i10	0	0	0.81	1.05	Inf	Ups	PAZ domain-containing protein [Arabidopsis lyrata subsp. lyrata]	Protein argonaute 6 OS=Arabidopsis thaliana GN=AGO6 PE=2 SV=2
c49810_g1_i8	0	0	2.07	2.75	Inf	Ups	PAZ domain-containing protein [Arabidopsis lyrata subsp. lyrata]	Protein argonaute 6 OS=Arabidopsis thaliana GN=AGO6 PE=2 SV=2	biological_process : mitotic cell cycle ( GO:0000278 )
c49810_g1_i2	1.86	3.18	0	0.88	-2.41154	Down	PAZ domain-containing protein [Arabidopsis lyrata subsp. lyrata]	Protein argonaute 6 OS=Arabidopsis thaliana GN=AGO6 PE=2 SV=2	biological_process : telomere maintenance in response to DNA damage ( GO:0043247 )
c11109_g1_i1	99.3	97.58	251.82	249.55	1.44123	Ups	pectin methylesterase [Lepidium sativum]	Pectinesterase/pectinesterase inhibitor 18 OS=Arabidopsis thaliana GN=PME18 PE=1 SV=3	cellular_component : cytosol ( GO:0005829 )
c41129_g1_i4	0	0	1.93	1.19	Inf	Ups	pectinacetylesterase family protein [Arabidopsis lyrata subsp. lyrata]	Pectin acetylesterase 5 OS=Arabidopsis thaliana GN=PAE5 PE=2 SV=1	biological_process : trichome differentiation ( GO:0010026 )
c43921_g1_i1	2.95	2.87	15.71	13.63	2.42572	Ups	pectinesterase 17 [Arabidopsis thaliana]	Probable pectinesterase/pectinesterase inhibitor 17 OS=Arabidopsis thaliana GN=PME17 PE=2 SV=2	cellular_component : plant-type cell wall ( GO:0009505 )
c34244_g1_i1	18.17	18.75	38.74	39.63	1.17939	Ups	pectinesterase 20 [Arabidopsis thaliana]	Probable pectinesterase/pectinesterase inhibitor 20 OS=Arabidopsis thaliana GN=PME20 PE=2 SV=2	molecular_function : aspartyl esterase activity ( GO:0045330 )
c43864_g1_i3	0	0	0.52	0.65	Inf	Ups	pentatricopeptide repeat-containing protein [Arabidopsis lyrata subsp. lyrata]	Pentatricopeptide repeat-containing protein At1g04840 OS=Arabidopsis thaliana GN=PCMP-H64 PE=2 SV=1	molecular_function : cysteine-type peptidase activity ( GO:0008234 )
c47229_g1_i10	1.19	1.16	0	0	#NAME?	Down	pentatricopeptide repeat-containing protein [Arabidopsis thaliana]	Pentatricopeptide repeat-containing protein At3g22150, chloroplastic OS=Arabidopsis thaliana GN=PCMP-E95 PE=2 SV=1	cellular_component : nucleus ( GO:0005634 )
c37212_g1_i1	2.12	2.13	3.78	7.46	1.49903	Ups	pentatricopeptide repeat-containing protein [Arabidopsis thaliana]	Pentatricopeptide repeat-containing protein At2g35130 OS=Arabidopsis thaliana GN=At2g35130 PE=2 SV=1	cellular_component : mitochondrion ( GO:0005739 )
c37212_g1_i4	2.78	2.76	0	0.81	-2.72443	Down	pentatricopeptide repeat-containing protein [Arabidopsis thaliana]	Pentatricopeptide repeat-containing protein At2g35130 OS=Arabidopsis thaliana GN=At2g35130 PE=2 SV=1	cellular_component : mitochondrion ( GO:0005739 )
c43458_g1_i3	6.8	9.44	0	0	#NAME?	Down	peptidoglycan-binding LysM domain-containing protein [Arabidopsis lyrata subsp. lyrata]	LysM domain-containing GPI-anchored protein 2 OS=Arabidopsis thaliana GN=LYM2 PE=1 SV=1
c43458_g1_i2	10.75	10.67	1.71	1.43	-2.65788	Down	peptidoglycan-binding LysM domain-containing protein [Arabidopsis lyrata subsp. lyrata]	LysM domain-containing GPI-anchored protein 2 OS=Arabidopsis thaliana GN=LYM2 PE=1 SV=1	biological_process : systemic acquired resistance ( GO:0009627 )
c41013_g1_i1	9.23	10.21	3.64	3.01	-1.4546	Down	peroxidase [Arabidopsis thaliana]	Peroxidase 17 OS=Arabidopsis thaliana GN=PER17 PE=2 SV=1	biological_process : regulation of meristem growth ( GO:0010075 )
c39936_g1_i1	2.76	3.09	9.32	12.25	1.97272	Ups	peroxidase ATP9a [Arabidopsis thaliana]	Peroxidase 50 OS=Arabidopsis thaliana GN=PER50 PE=1 SV=1	molecular_function : heme binding ( GO:0020037 )
c43155_g1_i7	2.18	2.65	0.26	0.64	-2.36242	Down	PHD finger protein [Arabidopsis thaliana]	PHD finger protein At3g20280 OS=Arabidopsis thaliana GN=At3g20280 PE=2 SV=1	molecular_function : metal ion binding ( GO:0046872 )
c5531_g2_i1	8.09	9.09	39.7	33.98	2.19243	Ups	phosphate starvation-response 3.1 [Arabidopsis lyrata subsp. lyrata]	Beta-glucosidase 23 OS=Arabidopsis thaliana GN=BGLU23 PE=1 SV=1	molecular_function : copper ion binding ( GO:0005507 )
c5531_g1_i1	9.85	8.41	33.49	34.89	1.99314	Ups	phosphate starvation-response 3.1 [Arabidopsis lyrata subsp. lyrata]	Beta-glucosidase 23 OS=Arabidopsis thaliana GN=BGLU23 PE=1 SV=1	molecular_function : copper ion binding ( GO:0005507 )
c45672_g2_i1	1.57	1.52	4.72	5.03	1.74826	Ups	phosphate transporter PHO1-7 [Arabidopsis thaliana]	Phosphate transporter PHO1 homolog 7 OS=Arabidopsis thaliana GN=PHO1-H7 PE=2 SV=1	cellular_component : cytosol ( GO:0005829 )
c38513_g1_i2	2.12	0.69	6.6	7.42	2.46	Ups	phosphatidylinositol synthase [Brassica napus]	CDP-diacylglycerol--inositol 3-phosphatidyltransferase 1 OS=Arabidopsis thaliana GN=PIS1 PE=1 SV=2	biological_process : cellular response to indolebutyric acid stimulus ( GO:0071366 )
c33974_g1_i4	1.8	1.14	0	0.24	-3.64864	Down	Phosphoglycerate mutase family protein [Arabidopsis thaliana]	Phosphoglycerate mutase-like protein OS=Arabidopsis thaliana GN=PGM PE=2 SV=1	cellular_component : cytosol ( GO:0005829 )
c45046_g1_i2	4.31	5.79	13.91	17.29	1.72463	Ups	phosphoinositide phosphatase family protein [Arabidopsis lyrata subsp. lyrata]	Phosphoinositide phosphatase SAC2 OS=Arabidopsis thaliana GN=SAC2 PE=2 SV=1	molecular_function : phosphatidylinositol-4,5-bisphosphate 5-phosphatase activity ( GO:0004439 )
c45666_g1_i10	5.2	5.69	2.06	1.58	-1.49022	Down	phosphoinositide phosphatase family protein [Arabidopsis lyrata subsp. lyrata]	Phosphoinositide phosphatase SAC5 OS=Arabidopsis thaliana GN=SAC5 PE=2 SV=1	molecular_function : phosphatidylinositol-4,5-bisphosphate 5-phosphatase activity ( GO:0004439 )
c39989_g1_i1	31.15	25.6	11.42	10.5	-1.28436	Down	photosystem I reaction center subunit II-2 [Arabidopsis thaliana]	Photosystem I reaction center subunit II-2, chloroplastic OS=Arabidopsis thaliana GN=PSAD2 PE=1 SV=1	cellular_component : chloroplast envelope ( GO:0009941 )
c40505_g1_i2	8.17	5.32	1.11	0.85	-2.70002	Down	photosystem I reaction center subunit V [Arabidopsis thaliana]	Photosystem I reaction center subunit V, chloroplastic OS=Arabidopsis thaliana GN=PSAG PE=2 SV=1	molecular_function : chlorophyll binding ( GO:0016168 )
c47227_g1_i1	17.55	17.24	39.47	42.27	1.32471	Ups	phototropic-responsive NPH3-like protein [Arabidopsis thaliana]	BTB/POZ domain-containing protein At1g67900 OS=Arabidopsis thaliana GN=At1g67900 PE=1 SV=1	cellular_component : plasma membrane ( GO:0005886 )
c51092_g2_i1	5.74	6.82	2.36	2.62	-1.23944	Down	phytochrome B [Cardamine resedifolia]	Phytochrome B OS=Arabidopsis thaliana GN=PHYB PE=1 SV=1	biological_process : phosphorelay signal transduction system ( GO:0000160 )
c20158_g1_i1	1.24	1.47	6.68	5.34	2.222	Ups	phytochrome kinase substrate 1 [Arabidopsis lyrata subsp. lyrata]	Protein PHYTOCHROME KINASE SUBSTRATE 1 OS=Arabidopsis thaliana GN=PKS1 PE=1 SV=2	biological_process : protein autophosphorylation ( GO:0046777 )
c48669_g3_i10	0.32	1.96	0	0	#NAME?	Down	phytoene dehydrogenase, putative [Ricinus communis]	Pyridine nucleotide-disulfide oxidoreductase domain-containing protein 2 OS=Bos taurus GN=PYROXD2 PE=2 SV=1	cellular_component : nucleus ( GO:0005634 )
c27968_g1_i1	8.99	10.05	1.89	2.86	-1.91142	Down	plastocyanin [Arabidopsis lyrata subsp. lyrata]	Plastocyanin minor isoform, chloroplastic OS=Arabidopsis thaliana GN=PETE PE=1 SV=2	molecular_function : copper ion binding ( GO:0005507 )
c46740_g1_i10	2.2	1.74	0	0.66	-2.49764	Down	P-loop containing nucleoside triphosphate hydrolase-like protein [Arabidopsis thaliana]	Transcription factor bHLH7 OS=Arabidopsis thaliana GN=BHLH7 PE=2 SV=1	molecular_function : sequence-specific DNA binding transcription factor activity ( GO:0003700 )
c42974_g1_i4	1.47	0	0	0	#NAME?	Down	polygalacturonase [Arabidopsis lyrata subsp. lyrata]	Probable polygalacturonase OS=Vitis vinifera GN=GSVIVT00026920001 PE=1 SV=1
c48755_g1_i4	5.74	1.78	11.7	10.8	1.66639	Ups	polynucleotide adenylyltransferase [Arabidopsis lyrata subsp. lyrata]	Nuclear poly(A) polymerase 3 OS=Arabidopsis thaliana GN=PAPS3 PE=1 SV=1	cellular_component : cytoplasm ( GO:0005737 )
c48755_g1_i3	5.73	8.41	15.21	21.29	1.46655	Ups	polynucleotide adenylyltransferase [Arabidopsis lyrata subsp. lyrata]	Nuclear poly(A) polymerase 3 OS=Arabidopsis thaliana GN=PAPS3 PE=1 SV=1	cellular_component : cytoplasm ( GO:0005737 )
c48556_g1_i12	1.82	0.68	0	0	#NAME?	Down	polynucleotide adenylyltransferase family protein [Arabidopsis lyrata subsp. lyrata]	Poly(A) polymerase I OS=Haemophilus influenzae (strain ATCC 51907 / DSM 11121 / KW20 / Rd) GN=pcnB PE=3 SV=1	biological_process : defense response ( GO:0006952 )
c38341_g1_i2	0.68	1.86	0	0	#NAME?	Down	polyprotein [Arabidopsis thaliana]	Uncharacterized mitochondrial protein AtMg00810 OS=Arabidopsis thaliana GN=AtMg00810 PE=4 SV=1
c45352_g5_i1	1.89	1.28	0.14	0	-4.56397	Down	polyprotein, putative [Arabidopsis thaliana]	--
c36292_g1_i3	10.36	12.24	1.86	1.6	-2.6172	Down	post-illumination chlorophyll fluorescence increase protein [Arabidopsis thaliana]	--	biological_process : chlororespiration ( GO:0010478 )
c37464_g1_i2	22.28	17.01	45.92	46.05	1.31326	Ups	PR4-type protein [Arabidopsis lyrata subsp. lyrata]	Pathogenesis-related protein PR-4B OS=Nicotiana tabacum PE=2 SV=1	biological_process : defense response to fungus ( GO:0050832 )
c37464_g1_i3	153.42	152.55	62.25	52.62	-1.32529	Down	PR4-type protein [Arabidopsis lyrata subsp. lyrata]	Pathogenesis-related protein PR-4B OS=Nicotiana tabacum PE=2 SV=1	biological_process : defense response to fungus ( GO:0050832 )
c38211_g5_i1	2.1	2.18	0.01	0	#NAME?	Down	predicted protein [Arabidopsis lyrata subsp. lyrata]	Protein VARIATION IN COMPOUND TRIGGERED ROOT growth response OS=Arabidopsis thaliana GN=VICTR PE=1 SV=1	cellular_component : nucleus ( GO:0005634 )
c42095_g1_i8	0.94	0.26	0	0	#NAME?	Down	predicted protein [Arabidopsis lyrata subsp. lyrata]	--
c48902_g3_i6	0.69	2.86	0	0	#NAME?	Down	predicted protein [Arabidopsis lyrata subsp. lyrata]	ATP-dependent zinc metalloprotease FTSH 6, chloroplastic OS=Arabidopsis thaliana GN=FTSH6 PE=2 SV=1
c41775_g1_i2	0	0	0.46	1.17	Inf	Ups	predicted protein [Arabidopsis lyrata subsp. lyrata]	Transcription factor bHLH62 OS=Arabidopsis thaliana GN=BHLH62 PE=2 SV=1	biological_process : peptidyl-tyrosine dephosphorylation ( GO:0035335 )
c42682_g2_i5	0	0	1.13	0	Inf	Ups	predicted protein [Arabidopsis lyrata subsp. lyrata]	Eyes absent homolog 2 OS=Bos taurus GN=EYA2 PE=2 SV=1
c45758_g1_i5	0	0	0.61	0.88	Inf	Ups	predicted protein [Arabidopsis lyrata subsp. lyrata]	Carboxypeptidase D OS=Mus musculus GN=Cpd PE=1 SV=2
c81014_g1_i1	0	0	2.82	1.93	Inf	Ups	predicted protein [Arabidopsis lyrata subsp. lyrata]	Beta-glucosidase 27 OS=Arabidopsis thaliana GN=BGLU27 PE=2 SV=2	cellular_component : plasmodesma ( GO:0009506 )
c40467_g2_i1	0.03	0.02	0.39	0.64	4.3128	Ups	predicted protein [Arabidopsis lyrata subsp. lyrata]	Probable helicase MAGATAMA 3 OS=Arabidopsis thaliana GN=MAA3 PE=2 SV=1	molecular_function : organic cyclic compound binding ( GO:0097159 )
c42596_g1_i2	0.29	0.32	1.52	2.52	2.87044	Ups	predicted protein [Arabidopsis lyrata subsp. lyrata]	Sugar transporter ERD6-like 14 OS=Arabidopsis thaliana GN=At4g04750 PE=2 SV=2	cellular_component : plasma membrane ( GO:0005886 )
c36665_g1_i1	0.84	0.87	5.35	6.19	2.85024	Ups	predicted protein [Arabidopsis lyrata subsp. lyrata]	Mannose-6-phosphate isomerase 2 OS=Arabidopsis thaliana GN=PMI2 PE=1 SV=1	biological_process : response to absence of light ( GO:0009646 )
c37820_g1_i1	7.73	6.74	36.75	30.72	2.31086	Ups	predicted protein [Arabidopsis lyrata subsp. lyrata]	Stem-specific protein TSJT1 OS=Nicotiana tabacum GN=TSJT1 PE=2 SV=1	biological_process : response to fructose ( GO:0009750 )
c47524_g1_i3	3.68	4.03	13.98	14.29	1.96642	Ups	predicted protein [Arabidopsis lyrata subsp. lyrata]	Uncharacterized WD repeat-containing protein C3H5.08c OS=Schizosaccharomyces pombe (strain 972 / ATCC 24843) GN=SPAC3H5.08c PE=1 SV=2	cellular_component : cytoplasm ( GO:0005737 )
c43462_g1_i2	1.67	0.47	4.01	2.79	1.7423	Ups	predicted protein [Arabidopsis lyrata subsp. lyrata]	Putative cyclic nucleotide-gated ion channel 7 OS=Arabidopsis thaliana GN=CNGC7 PE=3 SV=1	biological_process : transmembrane transport ( GO:0055085 )
c45466_g1_i6	1.56	0.46	2.75	3.51	1.71467	Ups	predicted protein [Arabidopsis lyrata subsp. lyrata]	Villin-1 OS=Arabidopsis thaliana GN=VLN1 PE=2 SV=2	biological_process : mitotic cell cycle ( GO:0000278 )
c42909_g1_i6	6.23	6.59	17.41	21.26	1.67828	Ups	predicted protein [Arabidopsis lyrata subsp. lyrata]	--	biological_process : negative regulation of defense response ( GO:0031348 )
c23810_g1_i1	5.24	4.64	17.75	12.14	1.67588	Ups	predicted protein [Arabidopsis lyrata subsp. lyrata]	B3 domain-containing protein At5g60140 OS=Arabidopsis thaliana GN=At5g60140 PE=2 SV=2
c73731_g1_i1	19.96	27.48	74.09	63.93	1.63208	Ups	predicted protein [Arabidopsis lyrata subsp. lyrata]	Protein TIFY 5A OS=Arabidopsis thaliana GN=TIFY5A PE=1 SV=1	biological_process : intracellular signal transduction ( GO:0035556 )
c18249_g1_i1	20.92	21.15	58.38	59.78	1.58087	Ups	predicted protein [Arabidopsis lyrata subsp. lyrata]	Peroxidase 45 OS=Arabidopsis thaliana GN=PER45 PE=1 SV=1	biological_process : response to oxidative stress ( GO:0006979 )
c41781_g1_i3	14.12	14.63	38.52	40.49	1.55011	Ups	predicted protein [Arabidopsis lyrata subsp. lyrata]	Cysteine-rich receptor-like protein kinase 6 OS=Arabidopsis thaliana GN=CRK6 PE=1 SV=1	cellular_component : plasma membrane ( GO:0005886 )
c38678_g1_i1	3.52	3.26	6.89	11.45	1.53673	Ups	predicted protein [Arabidopsis lyrata subsp. lyrata]	F-box protein PP2-A15 OS=Arabidopsis thaliana GN=PP2A15 PE=2 SV=1	cellular_component : nucleus ( GO:0005634 )
c33884_g1_i3	11.82	5.67	21.41	20.81	1.35224	Ups	predicted protein [Arabidopsis lyrata subsp. lyrata]	--	cellular_component : mitochondrion ( GO:0005739 )
c42330_g1_i10	5.08	6.2	11.55	14.88	1.31842	Ups	predicted protein [Arabidopsis lyrata subsp. lyrata]	Probable fructokinase-5 OS=Arabidopsis thaliana GN=At4g10260 PE=2 SV=1	molecular_function : ribokinase activity ( GO:0004747 )
c50833_g1_i1	4.03	3.97	8.89	9.58	1.30005	Ups	predicted protein [Arabidopsis lyrata subsp. lyrata]	Kinesin-4 OS=Arabidopsis thaliana GN=ATK4 PE=1 SV=2	cellular_component : cytoplasm ( GO:0005737 )
c47524_g1_i5	3.34	3.21	6.4	8.58	1.28858	Ups	predicted protein [Arabidopsis lyrata subsp. lyrata]	WD repeat-containing protein 44 OS=Xenopus laevis GN=wdr44 PE=2 SV=1	cellular_component : cytoplasm ( GO:0005737 )
c45525_g1_i6	3.02	3.37	6.55	6.86	1.15935	Ups	predicted protein [Arabidopsis lyrata subsp. lyrata]	Mitochondrial phosphate carrier protein 2, mitochondrial OS=Arabidopsis thaliana GN=MPT2 PE=2 SV=1	cellular_component : plasmodesma ( GO:0009506 )
c42164_g1_i2	10.25	11.91	21.1	23.67	1.10855	Ups	predicted protein [Arabidopsis lyrata subsp. lyrata]	Vacuolar amino acid transporter 1 OS=Saccharomyces cerevisiae (strain ATCC 204508 / S288c) GN=AVT1 PE=1 SV=1	cellular_component : plasma membrane ( GO:0005886 )
c51507_g1_i1	329.22	307.57	150.05	145.84	-1.03239	Down	predicted protein [Arabidopsis lyrata subsp. lyrata]	Basic endochitinase CHB4 OS=Brassica napus PE=1 SV=2	molecular_function : chalcone isomerase activity ( GO:0045430 )
c40873_g2_i2	11.93	13.47	5.41	4.34	-1.28744	Down	predicted protein [Arabidopsis lyrata subsp. lyrata]	B3 domain-containing protein REM12 OS=Arabidopsis thaliana GN=REM12 PE=2 SV=1
c51427_g1_i1	54.47	54.75	21.32	20.31	-1.29973	Down	predicted protein [Arabidopsis lyrata subsp. lyrata]	Naringenin,2-oxoglutarate 3-dioxygenase OS=Callistephus chinensis GN=FHT PE=2 SV=1	cellular_component : cytoplasm ( GO:0005737 )
c46343_g3_i1	5.34	7.37	1.35	1.9	-1.87096	Down	predicted protein [Arabidopsis lyrata subsp. lyrata]	Cell division control protein 6 homolog OS=Arabidopsis thaliana GN=CDC6 PE=2 SV=2	biological_process : DNA-dependent DNA replication ( GO:0006261 )
c42909_g1_i2	10.45	10.22	3.04	2.01	-1.93132	Down	predicted protein [Arabidopsis lyrata subsp. lyrata]	--	biological_process : negative regulation of defense response ( GO:0031348 )
c43462_g1_i3	2.21	3.4	0	1.26	-2.05926	Down	predicted protein [Arabidopsis lyrata subsp. lyrata]	Putative cyclic nucleotide-gated ion channel 7 OS=Arabidopsis thaliana GN=CNGC7 PE=3 SV=1	biological_process : transmembrane transport ( GO:0055085 )
c47603_g1_i1	5.93	7.81	1.4	1.3	-2.24815	Down	predicted protein [Arabidopsis lyrata subsp. lyrata]	--	cellular_component : nucleus ( GO:0005634 )
c48902_g3_i3	13.4	11.34	2.41	2.08	-2.36749	Down	predicted protein [Arabidopsis lyrata subsp. lyrata]	ATP-dependent zinc metalloprotease FTSH 6, chloroplastic OS=Arabidopsis thaliana GN=FTSH6 PE=2 SV=1	molecular_function : zinc ion binding ( GO:0008270 )
c43081_g1_i2	8.97	9.96	1.37	1.47	-2.64292	Down	predicted protein [Arabidopsis lyrata subsp. lyrata]	UDP-glycosyltransferase 76C2 OS=Arabidopsis thaliana GN=UGT76C2 PE=1 SV=1	biological_process : leaf senescence ( GO:0010150 )
c48172_g1_i5	1.99	0.16	0	0.33	-2.6999	Down	predicted protein [Arabidopsis lyrata subsp. lyrata]	G-type lectin S-receptor-like serine/threonine-protein kinase SD1-13 OS=Arabidopsis thaliana GN=SD113 PE=1 SV=2	biological_process : protein autophosphorylation ( GO:0046777 )
c44192_g1_i11	1.22	2.39	0	0.52	-2.73986	Down	predicted protein [Arabidopsis lyrata subsp. lyrata]	Phosphatidylinositol/phosphatidylcholine transfer protein SFH14 OS=Arabidopsis thaliana GN=SFH14 PE=2 SV=1	cellular_component : mitochondrion ( GO:0005739 )
c34490_g1_i2	25.47	27.66	2.65	3.68	-2.97912	Down	predicted protein [Arabidopsis lyrata subsp. lyrata]	Glutathione S-transferase U8 OS=Arabidopsis thaliana GN=GSTU8 PE=2 SV=1	biological_process : proteasome-mediated ubiquitin-dependent protein catabolic process ( GO:0043161 )
c39843_g1_i5	4.25	6.54	0.49	0.66	-3.05603	Down	predicted protein [Arabidopsis lyrata subsp. lyrata]	--
c50324_g2_i1	3.39	4.24	0.18	0.63	-3.13484	Down	predicted protein [Arabidopsis lyrata subsp. lyrata]	--	biological_process : protein folding ( GO:0006457 )
c50032_g1_i6	2.52	2.41	0.08	0.27	-3.69751	Down	predicted protein [Arabidopsis lyrata subsp. lyrata]	Pumilio homolog 24 OS=Arabidopsis thaliana GN=APUM24 PE=2 SV=1	biological_process : RNA methylation ( GO:0001510 )
c22456_g1_i2	1.28	2.25	0	0	#NAME?	Down	predicted protein [Hordeum vulgare subsp. vulgare]	Alcohol dehydrogenase 1 OS=Emericella nidulans (strain FGSC A4 / ATCC 38163 / CBS 112.46 / NRRL 194 / M139) GN=alcA PE=3 SV=2	cellular_component : extracellular region ( GO:0005576 )
c34088_g1_i1	2.13	2.9	0	0	#NAME?	Down	predicted protein [Hordeum vulgare subsp. vulgare]	40S ribosomal protein S12 OS=Gallus gallus GN=RPS12 PE=1 SV=2	biological_process : DNA recombination ( GO:0006310 )
c46105_g1_i2	2.64	1.43	0.34	0.43	-2.31035	Down	predicted protein [Hordeum vulgare subsp. vulgare]	Elongation factor 3 OS=Schizosaccharomyces pombe (strain 972 / ATCC 24843) GN=tef3 PE=1 SV=1	biological_process : obsolete ATP catabolic process ( GO:0006200 )
c32350_g2_i1	5.87	4.37	0.41	1.28	-2.51329	Down	predicted protein [Hordeum vulgare subsp. vulgare]	Elongation factor 1-alpha OS=Schizophyllum commune GN=TEF1 PE=3 SV=1	molecular_function : translation elongation factor activity ( GO:0003746 )
c30099_g1_i1	2.33	1.42	0.06	0.22	-3.66324	Down	predicted protein [Hordeum vulgare subsp. vulgare]	Actin-1 OS=Schizophyllum commune GN=ACT1 PE=2 SV=1	cellular_component : cytoskeleton ( GO:0005856 )
c33318_g1_i1	9.7	5.99	1.25	0.92	-2.76858	Down	predicted protein [Micromonas pusilla CCMP1545]	--
c33318_g1_i5	14.88	0.15	0.95	0	-3.91307	Down	predicted protein [Micromonas pusilla CCMP1545]	Uncharacterized protein YLR154C-G OS=Saccharomyces cerevisiae (strain ATCC 204508 / S288c) GN=YLR154C-G PE=2 SV=1
c33318_g1_i3	24.35	0	0.36	0	-6.03251	Down	predicted protein [Micromonas pusilla CCMP1545]	Uncharacterized protein YLR154C-G OS=Saccharomyces cerevisiae (strain ATCC 204508 / S288c) GN=YLR154C-G PE=2 SV=1
c37263_g1_i2	1.65	1.94	0.13	0.17	-3.4965	Down	predicted protein [Physcomitrella patens subsp. patens]	Catalase OS=Schizosaccharomyces pombe (strain 972 / ATCC 24843) GN=cta1 PE=1 SV=1
c36646_g1_i1	21.06	0.88	0.37	0.72	-4.27961	Down	predicted protein [Physcomitrella patens subsp. patens]	Putative uncharacterized protein ART3 OS=Saccharomyces cerevisiae (strain ATCC 204508 / S288c) GN=ART3 PE=5 SV=1
c12825_g1_i1	1.59	1.33	0	0.06	-5.41413	Down	predicted protein [Physcomitrella patens subsp. patens]	Thiamine thiazole synthase OS=Coprinopsis cinerea (strain Okayama-7 / 130 / ATCC MYA-4618 / FGSC 9003) GN=CC1G_04976 PE=3 SV=2	cellular_component : plastid ( GO:0009536 )
c37289_g1_i1	2.33	1.7	0.26	0	-3.83796	Down	PREDICTED: aldehyde dehydrogenase family 2 member B7, mitochondrial-like [Solanum lycopersicum]	Aldehyde dehydrogenase OS=Agaricus bisporus GN=aldA PE=3 SV=1	molecular_function : 3-chloroallyl aldehyde dehydrogenase activity ( GO:0004028 )
c45009_g1_i4	0	0	0.63	0.81	Inf	Ups	PREDICTED: casein kinase I isoform delta-like [Solanum lycopersicum]	Casein kinase I isoform delta-like OS=Arabidopsis thaliana GN=At4g26100 PE=2 SV=2	molecular_function : sequence-specific DNA binding transcription factor activity ( GO:0003700 )
c41498_g1_i2	2.47	1.43	0.76	0	-2.26879	Down	PREDICTED: phytepsin-like [Brachypodium distachyon]	Phytepsin OS=Hordeum vulgare PE=1 SV=1	biological_process : response to cadmium ion ( GO:0046686 )
c39225_g1_i1	8.49	7.79	24.59	28.66	1.77494	Ups	Proline-rich extensin-like family protein [Arabidopsis thaliana]	--
c39225_g1_i3	40.92	35.9	84.44	88.67	1.25763	Ups	Proline-rich extensin-like family protein [Arabidopsis thaliana]	--
c47017_g1_i2	11.72	10.87	26.46	25.62	1.29734	Ups	proline-rich family protein [Arabidopsis lyrata subsp. lyrata]	Stomatal closure-related actin-binding protein 2 OS=Arabidopsis thaliana GN=SCAB2 PE=2 SV=1	cellular_component : nucleus ( GO:0005634 )
c29512_g2_i1	10.19	8.24	0.89	1.08	-3.15096	Down	protease inhibitor/seed storage/lipid transfer protein (LTP) family protein [Arabidopsis thaliana]	14 kDa proline-rich protein DC2.15 OS=Daucus carota PE=2 SV=1	biological_process : very long-chain fatty acid metabolic process ( GO:0000038 )
c45043_g2_i3	9.54	11.75	1.72	2.47	-2.25899	Down	protease inhibitor/seed storage/lipid transfer protein family protein [Arabidopsis lyrata subsp. lyrata]	Protein YLS3 OS=Arabidopsis thaliana GN=YLS3 PE=2 SV=1	cellular_component : anchored component of membrane ( GO:0031225 )
c45043_g2_i1	4.41	8.29	1.23	1.07	-2.366	Down	protease inhibitor/seed storage/lipid transfer protein family protein [Arabidopsis lyrata subsp. lyrata]	Protein YLS3 OS=Arabidopsis thaliana GN=YLS3 PE=2 SV=1	cellular_component : anchored component of membrane ( GO:0031225 )
c46600_g1_i5	0	0	1.73	1.81	Inf	Ups	protein binding protein [Arabidopsis lyrata subsp. lyrata]	Putative E3 ubiquitin-protein ligase RING1b OS=Arabidopsis thaliana GN=RING1B PE=1 SV=1	cellular_component : Golgi apparatus ( GO:0005794 )
c43474_g1_i2	3.48	2.69	1.36	0.46	-1.66961	Down	protein FAR1-related sequence 1 [Arabidopsis thaliana]	Protein FAR1-RELATED SEQUENCE 1 OS=Arabidopsis thaliana GN=FRS1 PE=1 SV=1	biological_process : response to red or far red light ( GO:0009639 )
c43474_g1_i4	2.25	2.86	0.15	0.32	-3.34587	Down	protein FAR1-related sequence 1 [Arabidopsis thaliana]	Protein FAR1-RELATED SEQUENCE 1 OS=Arabidopsis thaliana GN=FRS1 PE=1 SV=1	biological_process : response to red or far red light ( GO:0009639 )
c43672_g1_i4	4.39	2.08	16.66	21.1	2.62189	Ups	protein kinase family protein [Arabidopsis thaliana]	Probable choline kinase 3 OS=Arabidopsis thaliana GN=At4g09760 PE=2 SV=1	cellular_component : cytoplasm ( GO:0005737 )
c42815_g1_i1	5.99	6.95	12.86	14.29	1.16074	Ups	protein kinase-like protein [Arabidopsis thaliana]	Probable receptor-like serine/threonine-protein kinase At5g57670 OS=Arabidopsis thaliana GN=At5g57670 PE=2 SV=1	biological_process : protein phosphorylation ( GO:0006468 )
c43384_g1_i3	2.77	2.57	0.32	0.41	-2.78239	Down	protein kinase-like protein [Arabidopsis thaliana]	Probable receptor-like protein kinase At1g67000 OS=Arabidopsis thaliana GN=At1g67000 PE=2 SV=2	cellular_component : plasma membrane ( GO:0005886 )
c38993_g1_i1	1.23	0.73	4.61	5.48	2.49185	Ups	protein MOTHER of FT and TF 1 [Arabidopsis thaliana]	Protein MOTHER of FT and TF 1 OS=Arabidopsis thaliana GN=MFT PE=1 SV=1	cellular_component : cytoplasm ( GO:0005737 )
c43190_g1_i3	56.34	65.08	143.41	151.01	1.37047	Ups	protein REVEILLE 2 / DNA binding / transcription factor [Arabidopsis thaliana]	Protein REVEILLE 2 OS=Arabidopsis thaliana GN=RVE2 PE=2 SV=1	biological_process : response to jasmonic acid ( GO:0009753 )
c43970_g1_i4	0	0	0.98	1.05	Inf	Ups	protein SET DOMAIN GROUP 40 [Arabidopsis thaliana]	Protein SET DOMAIN GROUP 40 OS=Arabidopsis thaliana GN=SDG40 PE=2 SV=1
c49134_g1_i2	0.3	0.27	1.69	1.16	2.45487	Ups	protein STRUBBELIG [Arabidopsis thaliana]	Protein STRUBBELIG OS=Arabidopsis thaliana GN=SUB PE=1 SV=1	molecular_function : receptor signaling protein serine/threonine kinase activity ( GO:0004702 )
c43127_g2_i8	1.02	1.97	4.98	6.03	1.96644	Ups	protein TIFY 6A [Arabidopsis thaliana]	Protein TIFY 6A OS=Arabidopsis thaliana GN=TIFY6A PE=1 SV=1	molecular_function : identical protein binding ( GO:0042802 )
c40477_g1_i2	9.74	5.62	0	1.36	-3.41815	Down	protein tyrosine phosphatase 1 [Arabidopsis thaliana]	Protein-tyrosine-phosphatase PTP1 OS=Arabidopsis thaliana GN=PTP1 PE=1 SV=1	cellular_component : cytosol ( GO:0005829 )
c38018_g1_i2	0	0.26	1.34	1.8	3.64569	Ups	proton-dependent oligopeptide transport family protein [Arabidopsis lyrata subsp. lyrata]	Protein NRT1/ PTR FAMILY 5.16 OS=Arabidopsis thaliana GN=NPF5.16 PE=2 SV=1	cellular_component : integral component of membrane ( GO:0016021 )
c38018_g1_i3	0.54	1.09	3.83	2.88	2.15602	Ups	proton-dependent oligopeptide transport family protein [Arabidopsis lyrata subsp. lyrata]	Protein NRT1/ PTR FAMILY 5.16 OS=Arabidopsis thaliana GN=NPF5.16 PE=2 SV=1	cellular_component : integral component of membrane ( GO:0016021 )
c42350_g1_i2	7.98	8	1.6	1.09	-2.49123	Down	proton-dependent oligopeptide transport family protein [Arabidopsis lyrata subsp. lyrata]	Protein NRT1/ PTR FAMILY 2.13 OS=Arabidopsis thaliana GN=NPF2.13 PE=1 SV=1	biological_process : oligopeptide transport ( GO:0006857 )
c45571_g1_i12	0.69	0.29	2.08	1.91	2.12167	Ups	protoporphyrinogen oxidase [Arabidopsis thaliana]	Protoporphyrinogen oxidase 2, chloroplastic/mitochondrial OS=Arabidopsis thaliana GN=PPOX2 PE=1 SV=1	biological_process : oxidation-reduction process ( GO:0055114 )
c41815_g1_i7	0	0	1.08	1.94	Inf	Ups	pseudouridine synthase family protein [Arabidopsis lyrata subsp. lyrata]	RNA pseudouridine synthase 5 OS=Arabidopsis thaliana GN=At3g52260 PE=2 SV=2	molecular_function : zinc ion binding ( GO:0008270 )
c40719_g1_i1	1.33	1	0	0	#NAME?	Down	purple acid phosphatase 12 protein family isoform 2 [Brassica napus]	Fe(3+)-Zn(2+) purple acid phosphatase 12 OS=Arabidopsis thaliana GN=PAP12 PE=2 SV=3	molecular_function : RNA binding ( GO:0003723 )
c48401_g1_i4	0.86	0	2.85	1.34	2.34801	Ups	putative acetyl-CoA synthetase [Arabidopsis thaliana]	Mediator of RNA polymerase II transcription subunit 13 OS=Arabidopsis thaliana GN=MED13 PE=1 SV=1	cellular_component : peroxisome ( GO:0005777 )
c40265_g1_i2	0.93	0.26	0	0	#NAME?	Down	putative AP endonuclease/reverse transcriptase [Brassica napus]	--	biological_process : protein autophosphorylation ( GO:0046777 )
c40265_g1_i1	0	0	0.47	0.54	Inf	Ups	putative AP endonuclease/reverse transcriptase [Brassica napus]	--
c41205_g4_i3	0	0	0.52	0	Inf	Ups	putative AP endonuclease/reverse transcriptase [Brassica napus]	LINE-1 reverse transcriptase homolog OS=Nycticebus coucang PE=3 SV=1	biological_process : photoperiodism, flowering ( GO:0048573 )
c36485_g1_i4	1.44	0	2.54	2.13	1.77257	Ups	putative AP endonuclease/reverse transcriptase [Brassica napus]	Putative ribonuclease H protein At1g65750 OS=Arabidopsis thaliana GN=At1g65750 PE=3 SV=1
c36485_g1_i3	1.09	2.38	0.52	0.33	-1.94175	Down	putative AP endonuclease/reverse transcriptase [Brassica napus]	Putative ribonuclease H protein At1g65750 OS=Arabidopsis thaliana GN=At1g65750 PE=3 SV=1
c42460_g1_i2	95.11	92.37	196.93	204.96	1.19075	Ups	putative aquaporin (tonoplast intrinsic protein gamma) [Arabidopsis thaliana]	Aquaporin TIP1-1 OS=Arabidopsis thaliana GN=TIP1-1 PE=1 SV=1	cellular_component : plant-type vacuole membrane ( GO:0009705 )
c37998_g2_i1	8.7	6.24	55.54	41.13	2.76978	Ups	putative auxin-induced protein [Arabidopsis thaliana]	Auxin-responsive protein SAUR23 OS=Arabidopsis thaliana GN=SAUR23 PE=2 SV=1	biological_process : response to auxin ( GO:0009733 )
c37998_g2_i3	1.46	4.77	18.5	11.26	2.34868	Ups	putative auxin-induced protein [Arabidopsis thaliana]	Auxin-responsive protein SAUR23 OS=Arabidopsis thaliana GN=SAUR23 PE=2 SV=1	biological_process : response to auxin ( GO:0009733 )
c48679_g1_i2	9.68	10.56	19.78	18.67	1.01898	Ups	putative cellulose synthase A catalytic subunit 10 [UDP-forming] [Arabidopsis thaliana]	Probable cellulose synthase A catalytic subunit 10 [UDP-forming] OS=Arabidopsis thaliana GN=CESA10 PE=2 SV=1	biological_process : plant-type primary cell wall biogenesis ( GO:0009833 )
c26312_g1_i1	4.48	5.93	0.2	0	-5.60598	Down	putative cf-9 protein precursor [Brassica napus]	Receptor-like protein 12 OS=Arabidopsis thaliana GN=RLP12 PE=2 SV=2	molecular_function : kinase activity ( GO:0016301 )
c33033_g1_i2	14.58	8.88	1.39	1.52	-2.93542	Down	putative copper transport protein [Arabidopsis thaliana]	--	biological_process : metal ion transport ( GO:0030001 )
c45686_g1_i3	7.99	11.57	3.61	3.27	-1.41188	Down	putative cytochrome P450 monooxygenase (CYP91A2) [Arabidopsis thaliana]	Cytochrome P450 81F1 OS=Arabidopsis thaliana GN=CYP81F1 PE=2 SV=2	biological_process : indole glucosinolate metabolic process ( GO:0042343 )
c32488_g1_i3	2.03	1.73	0	0	#NAME?	Down	putative defensin-like protein 158 [Arabidopsis thaliana]	Putative defensin-like protein 158 OS=Arabidopsis thaliana GN=LCR23 PE=3 SV=1
c40699_g1_i1	0.06	0.08	3.79	3.72	5.81972	Ups	putative fatty acyl-CoA reductase 5 [Arabidopsis thaliana]	Probable fatty acyl-CoA reductase 5 OS=Arabidopsis thaliana GN=FAR5 PE=2 SV=1	molecular_function : oxidoreductase activity, acting on the CH-CH group of donors ( GO:0016627 )
c44674_g1_i6	1.09	1.03	3.49	3.99	1.90495	Ups	putative galactinol--sucrose galactosyltransferase 6 [Arabidopsis thaliana]	Probable galactinol--sucrose galactosyltransferase 6 OS=Arabidopsis thaliana GN=RFS6 PE=2 SV=2	molecular_function : hydrolase activity, hydrolyzing O-glycosyl compounds ( GO:0004553 )
c45983_g1_i1	10.2	12.71	3.94	2.74	-1.68018	Down	putative galacturonosyltransferase-like 7 [Arabidopsis thaliana]	Probable galacturonosyltransferase-like 7 OS=Arabidopsis thaliana GN=GATL7 PE=2 SV=1	biological_process : carbohydrate biosynthetic process ( GO:0016051 )
c40374_g1_i3	218.99	200.92	63.2	75.14	-1.52432	Down	putative glycine-rich RNA-binding protein [Chorispora bungeana]	Glycine-rich RNA-binding protein GRP2A OS=Sinapis alba PE=2 SV=1	cellular_component : cell wall ( GO:0005618 )
c36000_g1_i2	0	0.17	2.67	3.49	5.30394	Ups	putative leucine-rich repeat protein kinase [Arabidopsis thaliana]	Probable LRR receptor-like protein kinase At1g51890 OS=Arabidopsis thaliana GN=At1g51890 PE=2 SV=2	biological_process : regulation of plant-type hypersensitive response ( GO:0010363 )
c39590_g3_i2	5.97	6.14	1.73	2.18	-1.53918	Down	putative leucine-rich repeat protein kinase [Arabidopsis thaliana]	Probable LRR receptor-like protein kinase At1g51890 OS=Arabidopsis thaliana GN=At1g51890 PE=2 SV=2	biological_process : regulation of plant-type hypersensitive response ( GO:0010363 )
c39590_g1_i3	1.95	2.23	0	0.1	-5.23146	Down	putative leucine-rich repeat protein kinase [Arabidopsis thaliana]	Probable LRR receptor-like protein kinase At1g51890 OS=Arabidopsis thaliana GN=At1g51890 PE=2 SV=2	biological_process : regulation of plant-type hypersensitive response ( GO:0010363 )
c49371_g2_i1	8	6.76	1.24	1.92	-2.10901	Down	putative leucine-rich repeat receptor-like protein [Arabidopsis thaliana]	Probable leucine-rich repeat receptor-like protein kinase At1g35710 OS=Arabidopsis thaliana GN=At1g35710 PE=2 SV=1	biological_process : protein phosphorylation ( GO:0006468 )
c50266_g1_i3	0.39	1.18	0	0.2	-2.951	Down	putative leucine-rich repeat transmembrane protein kinase [Arabidopsis thaliana]	Pentatricopeptide repeat-containing protein At2g45350, chloroplastic OS=Arabidopsis thaliana GN=CRR4 PE=1 SV=2	biological_process : protein phosphorylation ( GO:0006468 )
c44822_g1_i3	2.84	3.08	7.63	12.6	1.86422	Ups	putative LRR receptor-like serine/threonine-protein kinase [Arabidopsis thaliana]	Probable LRR receptor-like serine/threonine-protein kinase At1g56130 OS=Arabidopsis thaliana GN=At1g56130 PE=2 SV=2	cellular_component : plasma membrane ( GO:0005886 )
c44822_g1_i14	5.82	6.08	14.88	13.53	1.34864	Ups	putative LRR receptor-like serine/threonine-protein kinase [Arabidopsis thaliana]	Probable LRR receptor-like serine/threonine-protein kinase At1g56130 OS=Arabidopsis thaliana GN=At1g56130 PE=2 SV=2	cellular_component : plasma membrane ( GO:0005886 )
c48291_g1_i1	11.38	9.72	29.19	27.37	1.51426	Ups	putative nodulin protein [Arabidopsis thaliana]	Protein NUCLEAR FUSION DEFECTIVE 4 OS=Arabidopsis thaliana GN=NFD4 PE=3 SV=1	biological_process : circadian rhythm ( GO:0007623 )
c48291_g1_i2	13.42	14.79	35.98	35.38	1.43229	Ups	putative nodulin protein [Arabidopsis thaliana]	Protein NUCLEAR FUSION DEFECTIVE 4 OS=Arabidopsis thaliana GN=NFD4 PE=3 SV=1	biological_process : circadian rhythm ( GO:0007623 )
c39117_g1_i4	1.21	1	0	0	#NAME?	Down	putative non-LTR retroelement reverse transcriptase [Arabidopsis thaliana]	--	biological_process : callose deposition in cell wall ( GO:0052543 )
c40709_g2_i1	0	0.7	0	0	#NAME?	Down	putative non-LTR retroelement reverse transcriptase [Arabidopsis thaliana]	LINE-1 reverse transcriptase homolog OS=Nycticebus coucang PE=3 SV=1	cellular_component : Golgi apparatus ( GO:0005794 )
c40709_g2_i5	0.99	0	0	0	#NAME?	Down	putative non-LTR retroelement reverse transcriptase [Arabidopsis thaliana]	LINE-1 reverse transcriptase homolog OS=Nycticebus coucang PE=3 SV=1	cellular_component : nucleus ( GO:0005634 )
c42095_g1_i5	0.41	0.96	0	0	#NAME?	Down	putative non-LTR retroelement reverse transcriptase [Arabidopsis thaliana]	--	biological_process : mRNA modification ( GO:0016556 )
c42625_g1_i1	0.2	1.5	0	0	#NAME?	Down	putative non-LTR retroelement reverse transcriptase [Arabidopsis thaliana]	--	cellular_component : cytoplasm ( GO:0005737 )
c49953_g3_i10	0	0.83	0	0	#NAME?	Down	putative non-LTR retroelement reverse transcriptase [Arabidopsis thaliana]	--	biological_process : regulation of transcription, DNA-templated ( GO:0006355 )
c22987_g1_i2	0	0	3.5	1.82	Inf	Ups	putative non-LTR retroelement reverse transcriptase [Arabidopsis thaliana]	--	cellular_component : cell wall ( GO:0005618 )
c30629_g1_i4	0	0	1.71	0	Inf	Ups	putative non-LTR retroelement reverse transcriptase [Arabidopsis thaliana]	--	biological_process : defense response to bacterium ( GO:0042742 )
c33740_g1_i3	0	0	0.59	0.81	Inf	Ups	putative non-LTR retroelement reverse transcriptase [Arabidopsis thaliana]	Transposon TX1 uncharacterized 149 kDa protein OS=Xenopus laevis PE=3 SV=1
c37947_g1_i6	0	0	0.93	0.59	Inf	Ups	putative non-LTR retroelement reverse transcriptase [Arabidopsis thaliana]	--	cellular_component : extracellular region ( GO:0005576 )
c38935_g1_i2	0	0	0.91	0.57	Inf	Ups	putative non-LTR retroelement reverse transcriptase [Arabidopsis thaliana]	LINE-1 retrotransposable element ORF2 protein OS=Mus musculus GN=Pol PE=1 SV=2	biological_process : response to glucose ( GO:0009749 )
c38935_g1_i3	0	0	1.3	0.72	Inf	Ups	putative non-LTR retroelement reverse transcriptase [Arabidopsis thaliana]	LINE-1 retrotransposable element ORF2 protein OS=Mus musculus GN=Pol PE=1 SV=2
c40356_g1_i10	0	0	0.61	0	Inf	Ups	putative non-LTR retroelement reverse transcriptase [Arabidopsis thaliana]	--
c37308_g1_i2	0	0.2	1.26	1.81	4.00389	Ups	putative non-LTR retroelement reverse transcriptase [Arabidopsis thaliana]	--
c32850_g1_i3	0.83	0	4.08	3.51	3.24904	Ups	putative non-LTR retroelement reverse transcriptase [Arabidopsis thaliana]	--
c30229_g1_i1	0	0.19	0.86	0.66	3.10831	Ups	putative non-LTR retroelement reverse transcriptase [Arabidopsis thaliana]	Transposon TX1 uncharacterized 149 kDa protein OS=Xenopus laevis PE=3 SV=1
c37508_g2_i7	2.33	1.65	12.52	9.81	2.58629	Ups	putative non-LTR retroelement reverse transcriptase [Arabidopsis thaliana]	--
c37508_g2_i1	7.1	6.05	32.84	34.58	2.44825	Ups	putative non-LTR retroelement reverse transcriptase [Arabidopsis thaliana]	--
c37955_g1_i2	0.64	1.15	2.8	2.8	1.74425	Ups	putative non-LTR retroelement reverse transcriptase [Arabidopsis thaliana]	LINE-1 reverse transcriptase homolog OS=Nycticebus coucang PE=3 SV=1
c37508_g2_i6	1.91	0.7	4.95	2	1.49305	Ups	putative non-LTR retroelement reverse transcriptase [Arabidopsis thaliana]	--
c41610_g4_i2	0.96	1.49	3.1	3.18	1.44721	Ups	putative non-LTR retroelement reverse transcriptase [Arabidopsis thaliana]	Uncharacterized mitochondrial protein AtMg01250 OS=Arabidopsis thaliana GN=AtMg01250 PE=4 SV=1
c36612_g1_i6	1.68	2.62	0.9	0	-2.16976	Down	putative non-LTR retroelement reverse transcriptase [Arabidopsis thaliana]	--
c37788_g1_i4	1.15	1.09	0.38	0	-2.47923	Down	putative non-LTR retroelement reverse transcriptase [Arabidopsis thaliana]	Transposon TX1 uncharacterized 149 kDa protein OS=Xenopus laevis PE=3 SV=1
c40356_g1_i14	2.4	0.41	0.05	0.32	-2.85946	Down	putative non-LTR retroelement reverse transcriptase [Arabidopsis thaliana]	--
c36715_g1_i2	4.07	3.17	0.56	0.18	-3.18279	Down	putative non-LTR retroelement reverse transcriptase [Arabidopsis thaliana]	--
c37308_g1_i4	2.06	1.15	0	0.29	-3.44793	Down	putative non-LTR retroelement reverse transcriptase [Arabidopsis thaliana]	--
c40020_g2_i4	0.42	3.21	0	0.19	-4.12732	Down	putative non-LTR retroelement reverse transcriptase [Arabidopsis thaliana]	Uncharacterized mitochondrial protein AtMg00310 OS=Arabidopsis thaliana GN=AtMg00310 PE=4 SV=1
c43212_g1_i1	10.26	12.01	2.48	3.19	-1.88123	Down	putative peptide/nitrate transporter [Arabidopsis thaliana]	Protein NRT1/ PTR FAMILY 2.11 OS=Arabidopsis thaliana GN=NPF2.11 PE=1 SV=1	biological_process : oligopeptide transport ( GO:0006857 )
c43143_g2_i1	8.05	7	22.35	20.54	1.59882	Ups	putative pol polyprotein [Boechera divaricarpa]	Copia protein OS=Drosophila melanogaster GN=GIP PE=1 SV=3	molecular_function : metal ion binding ( GO:0046872 )
c42545_g1_i5	3.15	3.57	0.38	0.92	-2.30195	Down	putative polyamine oxidase 4 [Arabidopsis thaliana]	Probable polyamine oxidase 4 OS=Arabidopsis thaliana GN=PAO4 PE=1 SV=1	molecular_function : polyamine oxidase activity ( GO:0046592 )
c36695_g1_i1	0	0	7.35	6.91	Inf	Ups	putative polyprotein of LTR transposon [Arabidopsis thaliana]	Retrovirus-related Pol polyprotein from transposon TNT 1-94 OS=Nicotiana tabacum PE=2 SV=1
c32874_g1_i1	0	1.06	2.31	3.56	2.53838	Ups	putative pre-mRNA splicing factor RNA helicase [Arabidopsis thaliana]	--	molecular_function : ATP-dependent helicase activity ( GO:0008026 )
c32874_g1_i7	1.96	3.31	10.1	6.24	1.73801	Ups	putative pre-mRNA splicing factor RNA helicase [Arabidopsis thaliana]	--	molecular_function : ATP-dependent helicase activity ( GO:0008026 )
c45698_g1_i12	0	0.14	3.5	3.99	6.44115	Ups	putative protein (possibly fragment) [Arabidopsis thaliana]	--
c42369_g2_i13	0.22	0	1.1	3.1	4.45298	Ups	putative protein (possibly fragment) [Arabidopsis thaliana]	Putative AC transposase OS=Zea mays PE=2 SV=2
c43148_g1_i3	4.15	2.52	0	0	#NAME?	Down	putative protein [Arabidopsis thaliana]	--	biological_process : cytokinin catabolic process ( GO:0009823 )
c46340_g2_i3	3.71	1.67	0	0	#NAME?	Down	putative protein [Arabidopsis thaliana]	Ultraviolet-B receptor UVR8 OS=Arabidopsis thaliana GN=UVR8 PE=1 SV=1	biological_process : nucleotide-excision repair ( GO:0006289 )
c46340_g2_i8	5.31	7	0	0	#NAME?	Down	putative protein [Arabidopsis thaliana]	Ultraviolet-B receptor UVR8 OS=Arabidopsis thaliana GN=UVR8 PE=1 SV=1	cellular_component : cytoplasm ( GO:0005737 )
c48352_g1_i3	1.22	2.9	5.89	4.87	1.48624	Ups	putative protein [Arabidopsis thaliana]	DUF21 domain-containing protein At4g33700 OS=Arabidopsis thaliana GN=CBSDUF6 PE=1 SV=1	cellular_component : plasma membrane ( GO:0005886 )
c47309_g3_i5	15.75	18.09	6.09	3.67	-1.69532	Down	putative protein [Arabidopsis thaliana]	--	cellular_component : membrane ( GO:0016020 )
c47309_g3_i2	35.67	36.86	8.97	8.24	-1.98293	Down	putative protein [Arabidopsis thaliana]	--	cellular_component : membrane ( GO:0016020 )
c30843_g1_i4	3.92	3.25	0.71	0.67	-2.28055	Down	putative protein [Arabidopsis thaliana]	Low-temperature-induced 65 kDa protein OS=Arabidopsis thaliana GN=LTI65 PE=2 SV=2	cellular_component : cytoplasm ( GO:0005737 )
c27212_g1_i1	1.73	2.61	0.53	0	-2.91658	Down	putative protein [Arabidopsis thaliana]	Retrovirus-related Pol polyprotein from transposon TNT 1-94 OS=Nicotiana tabacum PE=2 SV=1
c29969_g1_i2	3.78	2.76	0	0.62	-3.35659	Down	putative protein [Arabidopsis thaliana]	--
c39970_g2_i2	2.1	2.62	0.29	0.87	-1.91756	Down	putative protein kinase [Arabidopsis thaliana]	Non-functional pseudokinase ZED1 OS=Arabidopsis thaliana GN=ZED1 PE=1 SV=1	biological_process : protein phosphorylation ( GO:0006468 )
c39436_g1_i1	18.07	18.42	8.02	6.59	-1.22811	Down	putative protein phosphatase 2C 49 [Arabidopsis thaliana]	Probable protein phosphatase 2C 49 OS=Arabidopsis thaliana GN=At3g62260 PE=2 SV=1	cellular_component : protein serine/threonine phosphatase complex ( GO:0008287 )
c34951_g2_i1	0.28	0.19	2.17	4.43	3.90575	Ups	putative PttA2-like transposon protein [Arabidopsis thaliana]	Probable transposase-like protein At4g04430 OS=Arabidopsis thaliana GN=At4g04430 PE=3 SV=1
c34556_g1_i3	0	0	1.2	1.21	Inf	Ups	putative retroelement integrase [Arabidopsis thaliana]	--	molecular_function : uridine kinase activity ( GO:0004849 )
c38059_g1_i4	0.69	0.34	0	0	#NAME?	Down	putative retroelement pol polyprotein [Arabidopsis thaliana]	--	biological_process : regulation of timing of transition from vegetative to reproductive phase ( GO:0048510 )
c30301_g1_i3	0	0	0.34	0.66	Inf	Ups	putative retroelement pol polyprotein [Arabidopsis thaliana]	Copia protein OS=Drosophila melanogaster GN=GIP PE=1 SV=3
c44605_g2_i2	0	0	1.57	0.64	Inf	Ups	putative retroelement pol polyprotein [Arabidopsis thaliana]	Retrovirus-related Pol polyprotein from transposon TNT 1-94 OS=Nicotiana tabacum PE=2 SV=1	cellular_component : eukaryotic translation initiation factor 2B complex ( GO:0005851 )
c49953_g3_i2	0	0	0	1.26	Inf	Ups	putative retroelement pol polyprotein [Arabidopsis thaliana]	Retrovirus-related Pol polyprotein from transposon TNT 1-94 OS=Nicotiana tabacum PE=2 SV=1
c36120_g1_i1	0	0.01	22.09	23.49	11.7792	Ups	putative retroelement pol polyprotein [Arabidopsis thaliana]	Retrovirus-related Pol polyprotein from transposon TNT 1-94 OS=Nicotiana tabacum PE=2 SV=1
c28433_g2_i1	0.14	0.44	2.71	3.17	3.45026	Ups	putative retroelement pol polyprotein [Arabidopsis thaliana]	Transposon Ty3-I Gag-Pol polyprotein OS=Saccharomyces cerevisiae (strain ATCC 204508 / S288c) GN=TY3B-I PE=3 SV=2
c40978_g1_i1	5.99	6.72	18.11	19.02	1.64186	Ups	putative retroelement pol polyprotein [Arabidopsis thaliana]	Retrovirus-related Pol polyprotein from transposon 17.6 OS=Drosophila melanogaster GN=pol PE=3 SV=1
c35714_g2_i1	7.45	14.38	31.25	26.19	1.49535	Ups	putative retroelement pol polyprotein [Arabidopsis thaliana]	4-coumarate--CoA ligase-like 4 OS=Arabidopsis thaliana GN=4CLL4 PE=2 SV=1
c45352_g2_i1	9.22	10.93	3.39	3.3	-1.49592	Down	putative retroelement pol polyprotein [Arabidopsis thaliana]	--
c38059_g1_i5	1.38	1	0.46	0	-2.25	Down	putative retroelement pol polyprotein [Arabidopsis thaliana]	--	biological_process : DNA metabolic process ( GO:0006259 )
c25979_g1_i4	0.86	1.38	0.08	0.03	-4.35713	Down	putative retroelement pol polyprotein [Arabidopsis thaliana]	Retrovirus-related Pol polyprotein from transposon TNT 1-94 OS=Nicotiana tabacum PE=2 SV=1
c32488_g1_i1	4.98	3.3	0	0.15	-5.72122	Down	putative retroelement pol polyprotein [Arabidopsis thaliana]	Putative defensin-like protein 158 OS=Arabidopsis thaliana GN=LCR23 PE=3 SV=1
c38624_g1_i6	0	0.72	1.68	2.92	2.78934	Ups	Putative retroelement polyprotein [Arabidopsis thaliana]	Copia protein OS=Drosophila melanogaster GN=GIP PE=1 SV=3
c38624_g1_i8	0.36	0.33	1.06	0.95	1.64221	Ups	Putative retroelement polyprotein [Arabidopsis thaliana]	Copia protein OS=Drosophila melanogaster GN=GIP PE=1 SV=3
c42375_g2_i7	3.74	6.06	0.77	1.35	-2.1164	Down	Putative retroelement polyprotein [Arabidopsis thaliana]	Retrovirus-related Pol polyprotein from transposon TNT 1-94 OS=Nicotiana tabacum PE=2 SV=1	molecular_function : nucleic acid binding ( GO:0003676 )
c38105_g1_i3	0.41	0.8	0	0	#NAME?	Down	putative reverse transcriptase [Arabidopsis thaliana]	Transposon TX1 uncharacterized 149 kDa protein OS=Xenopus laevis PE=3 SV=1	biological_process : defense response ( GO:0006952 )
c38215_g1_i3	0.24	0.47	0	0	#NAME?	Down	putative reverse transcriptase [Arabidopsis thaliana]	LINE-1 retrotransposable element ORF2 protein OS=Homo sapiens PE=1 SV=1	biological_process : embryo development ending in seed dormancy ( GO:0009793 )
c17081_g1_i2	0	0	0.51	0.66	Inf	Ups	putative reverse transcriptase [Arabidopsis thaliana]	LINE-1 retrotransposable element ORF2 protein OS=Homo sapiens PE=1 SV=1	biological_process : photoperiodism, flowering ( GO:0048573 )
c42436_g1_i4	1.12	1.89	0	0	#NAME?	Down	putative S-acyltransferase [Arabidopsis thaliana]	Probable protein S-acyltransferase 1 OS=Arabidopsis thaliana GN=PAT01 PE=2 SV=1
c44191_g1_i1	22.22	24.53	78.71	82.18	1.87661	Ups	putative S-acyltransferase [Arabidopsis thaliana]	Probable protein S-acyltransferase 23 OS=Arabidopsis thaliana GN=PAT23 PE=2 SV=2	cellular_component : membrane ( GO:0016020 )
c41565_g1_i1	1.24	0.21	6.36	3.32	2.82084	Ups	putative second messenger-dependent protein kinase [Arabidopsis thaliana]	Uncharacterized RNA-binding protein C17H9.04c OS=Schizosaccharomyces pombe (strain 972 / ATCC 24843) GN=SPAC17H9.04c PE=1 SV=1	molecular_function : kinase activity ( GO:0016301 )
c42011_g1_i8	1.82	5.07	6.96	9.97	1.39803	Ups	putative serine/threonine-protein kinase WNK9 [Arabidopsis thaliana]	Probable serine/threonine-protein kinase WNK9 OS=Arabidopsis thaliana GN=WNK9 PE=2 SV=1	biological_process : circadian rhythm ( GO:0007623 )
c37388_g3_i1	0.1	1.05	0	0	#NAME?	Down	putative Ta11-like non-LTR retroelement protein [Arabidopsis thaliana]	--	biological_process : response to hypoxia ( GO:0001666 )
c37668_g2_i8	0.63	0.94	0	0	#NAME?	Down	putative Ta11-like non-LTR retroelement protein [Arabidopsis thaliana]	--	molecular_function : RNA binding ( GO:0003723 )
c73803_g1_i1	0.09	0.29	2.2	1.61	3.43456	Ups	putative Ta11-like non-LTR retroelement protein [Arabidopsis thaliana]	--
c44974_g1_i1	0	2.45	4.61	4.52	2.01108	Ups	putative Ta11-like non-LTR retroelement protein [Arabidopsis thaliana]	--
c48491_g2_i1	1.4	1.63	5.08	4.08	1.69373	Ups	putative TNP2-like transposon protein [Arabidopsis thaliana]	--
c47483_g1_i1	4.16	0	0	0	#NAME?	Down	putative Ufm1-specific protease [Arabidopsis thaliana]	Probable Ufm1-specific protease OS=Arabidopsis thaliana GN=At3g48380 PE=1 SV=2	biological_process : DNA metabolic process ( GO:0006259 )
c37234_g1_i1	2.65	0	0	0	#NAME?	Down	putative UPF0497 membrane protein [Arabidopsis thaliana]	CASP-like protein 5C3 OS=Arabidopsis thaliana GN=At1g49405 PE=2 SV=1	biological_process : cellular process ( GO:0009987 )
c40588_g1_i1	21.82	23.33	68.8	60.28	1.60992	Ups	putative WRKY transcription factor 40 [Arabidopsis thaliana]	Probable WRKY transcription factor 40 OS=Arabidopsis thaliana GN=WRKY40 PE=1 SV=1	biological_process : negative regulation of defense response ( GO:0031348 )
c41078_g1_i1	60.58	62.61	22.08	22.47	-1.37667	Down	putative WRKY transcription factor 70 [Arabidopsis thaliana]	Probable WRKY transcription factor 70 OS=Arabidopsis thaliana GN=WRKY70 PE=2 SV=1	biological_process : photosynthesis, light reaction ( GO:0019684 )
c43936_g1_i6	10.54	9.56	3.34	3.58	-1.45327	Down	PWWP domain-containing protein [Arabidopsis lyrata subsp. lyrata]	HUA2-like protein 1 OS=Arabidopsis thaliana GN=At5g08230 PE=2 SV=1	biological_process : negative regulation of flower development ( GO:0009910 )
c39782_g1_i1	4.09	3.81	13.07	13.78	1.86067	Ups	RAB GTPase homolog A2B [Arabidopsis thaliana]	Ras-related protein RABA2b OS=Arabidopsis thaliana GN=RABA2B PE=2 SV=2	biological_process : protein folding ( GO:0006457 )
c43616_g5_i3	12.45	8.65	3.01	3.36	-1.64076	Down	RabGAP/TBC domain-containing protein [Arabidopsis lyrata subsp. lyrata]	TBC1 domain family member 13 OS=Mus musculus GN=Tbc1d13 PE=2 SV=1	0
c41655_g1_i1	14.42	16.5	3.86	4.48	-1.7981	Down	receptor lectin kinase [Arabidopsis thaliana]	L-type lectin-domain containing receptor kinase IV.1 OS=Arabidopsis thaliana GN=LECRK41 PE=2 SV=1	biological_process : negative regulation of defense response ( GO:0031348 )
c45454_g1_i8	5.78	6.08	0.54	0.95	-2.9008	Down	receptor like protein 11 [Arabidopsis thaliana]	Receptor-like protein 12 OS=Arabidopsis thaliana GN=RLP12 PE=2 SV=2	biological_process : regulation of plant-type hypersensitive response ( GO:0010363 )
c33307_g1_i2	2.93	4.06	0	0.59	-3.49077	Down	receptor like protein 23 [Arabidopsis thaliana]	Receptor-like protein 12 OS=Arabidopsis thaliana GN=RLP12 PE=2 SV=2	biological_process : negative regulation of defense response ( GO:0031348 )
c35567_g2_i1	3.18	6.51	0	0	#NAME?	Down	receptor like protein 32 [Arabidopsis thaliana]	Receptor-like protein 12 OS=Arabidopsis thaliana GN=RLP12 PE=2 SV=2
c42536_g2_i1	12.9	12.21	1.78	1.13	-3.05186	Down	receptor like protein 32 [Arabidopsis thaliana]	Receptor-like protein 12 OS=Arabidopsis thaliana GN=RLP12 PE=2 SV=2	biological_process : negative regulation of defense response ( GO:0031348 )
c9131_g1_i1	2.87	3	0.12	0.23	-4.00749	Down	receptor like protein 32 [Arabidopsis thaliana]	Receptor-like protein 12 OS=Arabidopsis thaliana GN=RLP12 PE=2 SV=2	biological_process : negative regulation of defense response ( GO:0031348 )
c42536_g2_i3	5.08	5.94	0	0.51	-4.36563	Down	receptor like protein 32 [Arabidopsis thaliana]	Receptor-like protein 12 OS=Arabidopsis thaliana GN=RLP12 PE=2 SV=2	biological_process : negative regulation of defense response ( GO:0031348 )
c47914_g5_i2	12.28	12.13	0.71	1.24	-3.597	Down	receptor like protein 34 [Arabidopsis thaliana]	Receptor-like protein 12 OS=Arabidopsis thaliana GN=RLP12 PE=2 SV=2	biological_process : negative regulation of defense response ( GO:0031348 )
c47914_g5_i1	4.72	8.01	0.76	0.38	-3.30123	Down	receptor like protein 35 [Arabidopsis thaliana]	Receptor-like protein 12 OS=Arabidopsis thaliana GN=RLP12 PE=2 SV=2	molecular_function : kinase activity ( GO:0016301 )
c42536_g3_i1	2.25	3.73	0.18	0.09	-4.40464	Down	receptor like protein 43 [Arabidopsis thaliana]	Receptor-like protein 12 OS=Arabidopsis thaliana GN=RLP12 PE=2 SV=2	molecular_function : kinase activity ( GO:0016301 )
c41811_g3_i2	1.22	6.14	0	0.17	-5.34515	Down	receptor like protein 43 [Arabidopsis thaliana]	Probable LRR receptor-like serine/threonine-protein kinase At4g08850 OS=Arabidopsis thaliana GN=At4g08850 PE=2 SV=3	biological_process : negative regulation of defense response ( GO:0031348 )
c42536_g4_i1	2.38	4.28	0.13	0.64	-3.03393	Down	receptor like protein 53 [Arabidopsis thaliana]	Receptor-like protein 12 OS=Arabidopsis thaliana GN=RLP12 PE=2 SV=2	biological_process : negative regulation of defense response ( GO:0031348 )
c42595_g1_i4	3.42	2.56	0.63	0.8	-1.99012	Down	Receptor-like protein kinase [Arabidopsis thaliana]	Receptor-like protein kinase At5g59670 OS=Arabidopsis thaliana GN=At5g59670 PE=1 SV=1	cellular_component : plasma membrane ( GO:0005886 )
c50730_g1_i1	5.59	5.99	1.81	2.02	-1.49562	Down	receptor-like protein kinase BRI1-like 3 [Arabidopsis thaliana]	Receptor-like protein kinase BRI1-like 3 OS=Arabidopsis thaliana GN=BRL3 PE=1 SV=1	biological_process : protein phosphorylation ( GO:0006468 )
c37075_g1_i1	4.02	2.27	8.27	10.77	1.68688	Ups	receptor-like serine/threonine kinase (RFK1), putative [Arabidopsis thaliana]	Probable LRR receptor-like serine/threonine-protein kinase At1g29720 OS=Arabidopsis thaliana GN=RFK1 PE=2 SV=3	cellular_component : plasma membrane ( GO:0005886 )
c44602_g1_i3	105.19	112.17	242.17	234.25	1.2262	Ups	RecName: Full=Cysteine synthase; Short=CSase; AltName: Full=O-acetylserine (thiol)-lyase; Short=OAS-TL; AltName: Full=O-acetylserine sulfhydrylase; AltName: Full=OAS-TL4	Cysteine synthase OS=Brassica juncea PE=2 SV=1	cellular_component : vacuolar membrane ( GO:0005774 )
c26337_g1_i1	121	118.31	22.03	19.34	-2.44557	Down	RecName: Full=Defensin-like protein 4; AltName: Full=Cysteine-rich antifungal protein 4; Short=AFP4; Flags: Precursor	Defensin-like protein 4 OS=Raphanus sativus GN=AFP4 PE=3 SV=1	biological_process : defense response to fungus ( GO:0050832 )
c48087_g1_i8	1.46	0	1.84	2.23	1.53812	Ups	RecName: Full=Glutamate receptor 3.5; AltName: Full=Ionotropic glutamate receptor GLR6; AltName: Full=Ligand-gated ion channel 3.5; Flags: Precursor	Glutamate receptor 3.5 OS=Arabidopsis thaliana GN=GLR3.5 PE=2 SV=2	molecular_function : extracellular-glutamate-gated ion channel activity ( GO:0005234 )
c48977_g4_i3	1.31	0	2.47	3.09	2.14005	Ups	RecName: Full=NADH-ubiquinone oxidoreductase chain 2; AltName: Full=NADH dehydrogenase subunit 2	NADH-ubiquinone oxidoreductase chain 2 OS=Arabidopsis thaliana GN=ND2 PE=2 SV=2	molecular_function : NADH dehydrogenase (ubiquinone) activity ( GO:0008137 )
c8683_g1_i1	5.1	5.82	0.35	0.8	-3.15919	Down	RecName: Full=Peptidyl-prolyl cis-trans isomerase; Short=PPIase; AltName: Full=Cyclophilin; AltName: Full=Cyclosporin A-binding protein; AltName: Full=Rotamase	Peptidyl-prolyl cis-trans isomerase OS=Unspecified eudicot DB-1992 PE=2 SV=1	cellular_component : cytoplasm ( GO:0005737 )
c36126_g1_i3	0	0	4.01	1.71	Inf	Ups	RecName: Full=Putative F-box/LRR-repeat protein 23	Putative F-box/LRR-repeat protein 23 OS=Arabidopsis thaliana GN=FBL23 PE=3 SV=1
c46340_g2_i6	2.9	2.86	0	0	#NAME?	Down	Regulator of chromosome condensation (RCC1) family protein [Arabidopsis thaliana]	Ultraviolet-B receptor UVR8 OS=Arabidopsis thaliana GN=UVR8 PE=1 SV=1	biological_process : metabolic process ( GO:0008152 )
c46340_g2_i4	20.12	19.24	6.5	7.45	-1.4045	Down	Regulator of chromosome condensation (RCC1) family protein [Arabidopsis thaliana]	Ultraviolet-B receptor UVR8 OS=Arabidopsis thaliana GN=UVR8 PE=1 SV=1	molecular_function : chromatin binding ( GO:0003682 )
c38766_g1_i1	0	0.12	2.33	2.49	5.47834	Ups	regulatory subunit of cyclin-dependent kinase [Populus trichocarpa]	Cyclin-dependent kinases regulatory subunit 2 OS=Arabidopsis thaliana GN=CKS2 PE=3 SV=1	biological_process : mitotic cell cycle ( GO:0000278 )
c43351_g1_i3	11.05	8.77	43.39	36.01	2.09431	Ups	Reticuline oxidase-like protein [Arabidopsis thaliana]	Reticuline oxidase-like protein OS=Arabidopsis thaliana GN=At4g20830 PE=1 SV=2	biological_process : response to oxidative stress ( GO:0006979 )
c43351_g1_i2	23.58	33.61	78.75	81.55	1.58176	Ups	Reticuline oxidase-like protein [Arabidopsis thaliana]	Reticuline oxidase-like protein OS=Arabidopsis thaliana GN=At4g20830 PE=1 SV=2	biological_process : response to oxidative stress ( GO:0006979 )
c43351_g1_i1	24.8	19.71	59.19	48.88	1.37132	Ups	Reticuline oxidase-like protein [Arabidopsis thaliana]	Reticuline oxidase-like protein OS=Arabidopsis thaliana GN=At4g20830 PE=1 SV=2	biological_process : response to oxidative stress ( GO:0006979 )
c41323_g3_i3	1.32	2.14	0	0	#NAME?	Down	retroelement pol polyprotein-like [Arabidopsis thaliana]	Retrovirus-related Pol polyprotein from transposon TNT 1-94 OS=Nicotiana tabacum PE=2 SV=1	biological_process : methylation-dependent chromatin silencing ( GO:0006346 )
c31097_g1_i2	0	0	0.41	0.76	Inf	Ups	retroelement pol polyprotein-like [Arabidopsis thaliana]	Retrovirus-related Pol polyprotein from transposon TNT 1-94 OS=Nicotiana tabacum PE=2 SV=1
c42646_g2_i5	0	0	0.47	1.07	Inf	Ups	retroelement pol polyprotein-like [Arabidopsis thaliana]	Retrovirus-related Pol polyprotein from transposon TNT 1-94 OS=Nicotiana tabacum PE=2 SV=1
c42646_g2_i7	0	0	0.04	0.65	Inf	Ups	retroelement pol polyprotein-like [Arabidopsis thaliana]	Retrovirus-related Pol polyprotein from transposon TNT 1-94 OS=Nicotiana tabacum PE=2 SV=1
c41323_g3_i4	1.33	0.83	0.21	0	-3.23421	Down	retroelement pol polyprotein-like [Arabidopsis thaliana]	Retrovirus-related Pol polyprotein from transposon TNT 1-94 OS=Nicotiana tabacum PE=2 SV=1	molecular_function : protein kinase activity ( GO:0004672 )
c41323_g3_i2	3.25	3.72	0	0.02	-8.62704	Down	retroelement pol polyprotein-like [Arabidopsis thaliana]	Retrovirus-related Pol polyprotein from transposon TNT 1-94 OS=Nicotiana tabacum PE=2 SV=1
c21225_g1_i3	0	0	2.46	2.38	Inf	Ups	retrotransposon - like protein [Arabidopsis thaliana]	Retrovirus-related Pol polyprotein from transposon TNT 1-94 OS=Nicotiana tabacum PE=2 SV=1
c40381_g1_i1	0	0.11	0.92	1	4.3262	Ups	retrotransposon like protein [Arabidopsis thaliana]	Retrovirus-related Pol polyprotein from transposon TNT 1-94 OS=Nicotiana tabacum PE=2 SV=1
c37508_g1_i2	1.65	2.14	17.93	14.21	3.17285	Ups	retrotransposon protein, putative, Ty1-copia subclass [Oryza sativa Japonica Group]	--	molecular_function : binding ( GO:0005488 )
c43616_g1_i3	1.18	0	0	0	#NAME?	Down	retrovirus-related like polyprotein [Arabidopsis thaliana]	Uncharacterized mitochondrial protein AtMg00810 OS=Arabidopsis thaliana GN=AtMg00810 PE=4 SV=1
c43616_g2_i10	0	0.65	0	0	#NAME?	Down	retrovirus-related like polyprotein [Arabidopsis thaliana]	Retrovirus-related Pol polyprotein from transposon TNT 1-94 OS=Nicotiana tabacum PE=2 SV=1
c37620_g1_i8	0	0.32	1.87	0.81	3.19253	Ups	reverse transcriptase, putative; 100033-105622 [Arabidopsis thaliana]	--
c42082_g1_i8	0	0.03	1.69	2.83	7.41807	Ups	reverse transcriptase, putative; 16838-20266 [Arabidopsis thaliana]	Putative ribonuclease H protein At1g65750 OS=Arabidopsis thaliana GN=At1g65750 PE=3 SV=1
c25071_g1_i1	0	0.03	1.66	1.3	6.8883	Ups	reverse transcriptase, putative; 16838-20266 [Arabidopsis thaliana]	Transposon TX1 uncharacterized 149 kDa protein OS=Xenopus laevis PE=3 SV=1
c940_g1_i1	3.76	4.7	10.98	12.19	1.54622	Ups	reverse transcriptase, putative; 16838-20266 [Arabidopsis thaliana]	Putative ribonuclease H protein At1g65750 OS=Arabidopsis thaliana GN=At1g65750 PE=3 SV=1
c34202_g1_i3	3.91	3.69	9.63	8.61	1.35674	Ups	reverse transcriptase, putative; 16838-20266 [Arabidopsis thaliana]	Uncharacterized mitochondrial protein AtMg00310 OS=Arabidopsis thaliana GN=AtMg00310 PE=4 SV=1
c34202_g1_i4	6.08	5.06	9.45	13.66	1.14154	Ups	reverse transcriptase, putative; 16838-20266 [Arabidopsis thaliana]	Uncharacterized mitochondrial protein AtMg00310 OS=Arabidopsis thaliana GN=AtMg00310 PE=4 SV=1
c34202_g1_i5	2.48	8.59	0.04	0	-8.17026	Down	reverse transcriptase, putative; 16838-20266 [Arabidopsis thaliana]	Uncharacterized mitochondrial protein AtMg00310 OS=Arabidopsis thaliana GN=AtMg00310 PE=4 SV=1
c42948_g1_i1	0	0	1.6	0.61	Inf	Ups	ribonuclease P-like protein [Arabidopsis thaliana]	--	molecular_function : nucleic acid binding ( GO:0003676 )
c73741_g1_i1	0.69	1.26	5.49	4.66	2.47603	Ups	ribonuclease T2 family protein [Arabidopsis lyrata subsp. lyrata]	Ribonuclease 3 OS=Arabidopsis thaliana GN=RNS3 PE=2 SV=1	cellular_component : extracellular region ( GO:0005576 )
c20864_g1_i1	1.65	1.33	0.07	0	-5.25266	Down	ribosomal protein S3Ae [Coccomyxa subellipsoidea C-169]	40S ribosomal protein S1 OS=Lentinula edodes GN=RPS1 PE=2 SV=1	cellular_component : nucleolus ( GO:0005730 )
c40375_g2_i2	27.71	29.2	52.54	58.65	1.05844	Ups	ring finger and CHY zinc finger domain-containing protein 1 [Arabidopsis thaliana]	RING finger and CHY zinc finger domain-containing protein 1 OS=Mus musculus GN=Rchy1 PE=1 SV=1	cellular_component : nucleus ( GO:0005634 )
c47537_g1_i6	0	0	1.48	3.47	Inf	Ups	RING/U-box domain-containing protein [Arabidopsis thaliana]	--
c13388_g1_i1	11.96	16.38	35.59	30.68	1.32015	Ups	RING/U-box domain-containing protein [Arabidopsis thaliana]	Uncharacterized RING finger protein C4G3.12c OS=Schizosaccharomyces pombe (strain 972 / ATCC 24843) GN=SPCC4G3.12c PE=3 SV=1	cellular_component : nucleus ( GO:0005634 )
c42002_g1_i1	53.9	56.31	132.5	114.09	1.25563	Ups	RING/U-box domain-containing protein [Arabidopsis thaliana]	E3 ubiquitin-protein ligase RING1 OS=Gossypium hirsutum GN=RING1 PE=1 SV=1	cellular_component : nucleus ( GO:0005634 )
c47537_g1_i1	3.86	2.87	0.8	0.32	-2.47104	Down	RING/U-box domain-containing protein [Arabidopsis thaliana]	--	biological_process : organ senescence ( GO:0010260 )
c38791_g1_i1	2.21	1.92	0.09	0.09	-4.49414	Down	RING-H2 finger protein ATL78 [Arabidopsis thaliana]	RING-H2 finger protein ATL78 OS=Arabidopsis thaliana GN=ATL78 PE=2 SV=1	molecular_function : zinc ion binding ( GO:0008270 )
c80424_g1_i1	3.7	3.68	15.13	11.99	1.96707	Ups	RING-H2 finger protein ATL79 [Arabidopsis thaliana]	RING-H2 finger protein ATL79 OS=Arabidopsis thaliana GN=ATL79 PE=2 SV=1	molecular_function : nucleic acid binding ( GO:0003676 )
c43143_g2_i6	28.93	12.26	49.45	38.95	1.18714	Ups	RNA binding protein [Arabidopsis lyrata subsp. lyrata]	Protein HRB1 OS=Saccharomyces cerevisiae (strain ATCC 204508 / S288c) GN=HRB1 PE=1 SV=2	molecular_function : nucleic acid binding ( GO:0003676 )
c48401_g1_i3	0.7	0.96	2.49	4.27	2.13992	Ups	RNA polymerase II transcription mediator [Arabidopsis thaliana]	Mediator of RNA polymerase II transcription subunit 13 OS=Arabidopsis thaliana GN=MED13 PE=1 SV=1	biological_process : regulation of transcription from RNA polymerase II promoter ( GO:0006357 )
c45654_g1_i7	0	1.94	6.65	3.72	2.54287	Ups	RNA recognition motif-containing protein [Arabidopsis lyrata subsp. lyrata]	Binding partner of ACD11 1 OS=Arabidopsis thaliana GN=BPA1 PE=1 SV=1	molecular_function : nucleic acid binding ( GO:0003676 )
c44346_g1_i4	0.82	1.42	0	0	#NAME?	Down	RNA recognition motif-containing protein [Arabidopsis thaliana]	Heterogeneous nuclear ribonucleoprotein 1 OS=Arabidopsis thaliana GN=RNP1 PE=1 SV=1	biological_process : defense response ( GO:0006952 )
c44346_g1_i7	0	0	3.82	3.61	Inf	Ups	RNA recognition motif-containing protein [Arabidopsis thaliana]	Heterogeneous nuclear ribonucleoprotein 1 OS=Arabidopsis thaliana GN=RNP1 PE=1 SV=1	cellular_component : chloroplast ( GO:0009507 )
c45866_g1_i6	1.37	1	0	0.27	-3.09268	Down	RNA recognition motif-containing protein [Arabidopsis thaliana]	Cytochrome P450 93A2 OS=Glycine max GN=CYP93A2 PE=2 SV=1	molecular_function : nucleic acid binding ( GO:0003676 )
c44346_g1_i5	6.86	5.17	0.15	1.02	-3.29777	Down	RNA recognition motif-containing protein [Arabidopsis thaliana]	Heterogeneous nuclear ribonucleoprotein 1 OS=Arabidopsis thaliana GN=RNP1 PE=1 SV=1	molecular_function : RNA binding ( GO:0003723 )
c44346_g1_i8	2.84	2.43	0	0.19	-4.58914	Down	RNA recognition motif-containing protein [Arabidopsis thaliana]	Heterogeneous nuclear ribonucleoprotein 1 OS=Arabidopsis thaliana GN=RNP1 PE=1 SV=1	molecular_function : RNA binding ( GO:0003723 )
c42962_g1_i2	0.47	0	1.77	1.22	2.77867	Ups	RNA-directed DNA polymerase (Reverse transcriptase); Chromo; Zinc finger, CCHC-type; Peptidase aspartic, active site; Polynucleotidyl transferase, Ribonuclease H fold [Medicago truncatula]	Retrovirus-related Pol polyprotein from transposon 297 OS=Drosophila melanogaster GN=pol PE=3 SV=1	molecular_function : binding ( GO:0005488 )
c42729_g1_i3	0.25	0.38	0	0	#NAME?	Down	RNA-directed DNA polymerase homolog T13L16.7 - Arabidopsis thaliana (fragment)	Uncharacterized mitochondrial protein AtMg01250 OS=Arabidopsis thaliana GN=AtMg01250 PE=4 SV=1	cellular_component : cytoplasm ( GO:0005737 )
c40853_g1_i14	1.44	0.54	0	0	#NAME?	Down	RNA-directed DNA polymerase-like protein [Arabidopsis thaliana]	--
c45114_g2_i11	0.65	1.33	0	0	#NAME?	Down	RNA-directed DNA polymerase-like protein [Arabidopsis thaliana]	--
c46530_g3_i9	0	2.04	0	0	#NAME?	Down	RNA-directed DNA polymerase-like protein [Arabidopsis thaliana]	--
c35716_g2_i1	0	0	0.91	0.86	Inf	Ups	RNA-directed DNA polymerase-like protein [Arabidopsis thaliana]	Uncharacterized mitochondrial protein AtMg00310 OS=Arabidopsis thaliana GN=AtMg00310 PE=4 SV=1	molecular_function : RNA binding ( GO:0003723 )
c40853_g1_i13	0	0	1.11	1.46	Inf	Ups	RNA-directed DNA polymerase-like protein [Arabidopsis thaliana]	Uncharacterized mitochondrial protein AtMg01250 OS=Arabidopsis thaliana GN=AtMg01250 PE=4 SV=1
c42108_g1_i1	0	0	0.99	0	Inf	Ups	RNA-directed DNA polymerase-like protein [Arabidopsis thaliana]	Uncharacterized mitochondrial protein AtMg01250 OS=Arabidopsis thaliana GN=AtMg01250 PE=4 SV=1
c42108_g1_i10	0	0	0.81	0.17	Inf	Ups	RNA-directed DNA polymerase-like protein [Arabidopsis thaliana]	Uncharacterized mitochondrial protein AtMg01250 OS=Arabidopsis thaliana GN=AtMg01250 PE=4 SV=1
c42108_g1_i13	0	0	1.23	0.85	Inf	Ups	RNA-directed DNA polymerase-like protein [Arabidopsis thaliana]	Uncharacterized mitochondrial protein AtMg01250 OS=Arabidopsis thaliana GN=AtMg01250 PE=4 SV=1	molecular_function : pseudouridine synthase activity ( GO:0009982 )
c47429_g1_i1	0	0	1.55	0.94	Inf	Ups	RNA-directed DNA polymerase-like protein [Arabidopsis thaliana]	--	biological_process : regulation of transcription, DNA-templated ( GO:0006355 )
c39429_g1_i4	0.03	0	1.31	1.27	6.81559	Ups	RNA-directed DNA polymerase-like protein [Arabidopsis thaliana]	--
c38347_g1_i5	0.16	0.21	1.26	1.04	2.73862	Ups	RNA-directed DNA polymerase-like protein [Arabidopsis thaliana]	Uncharacterized mitochondrial protein AtMg01250 OS=Arabidopsis thaliana GN=AtMg01250 PE=4 SV=1
c36912_g1_i10	0	1.11	2.75	2.95	2.47834	Ups	RNA-directed DNA polymerase-like protein [Arabidopsis thaliana]	Uncharacterized mitochondrial protein AtMg01250 OS=Arabidopsis thaliana GN=AtMg01250 PE=4 SV=1
c35779_g1_i2	2.24	1.3	4.78	5.95	1.68936	Ups	RNA-directed DNA polymerase-like protein [Arabidopsis thaliana]	Uncharacterized mitochondrial protein AtMg01250 OS=Arabidopsis thaliana GN=AtMg01250 PE=4 SV=1
c35779_g1_i5	2.85	4.5	0.61	1.62	-1.65577	Down	RNA-directed DNA polymerase-like protein [Arabidopsis thaliana]	Uncharacterized mitochondrial protein AtMg01250 OS=Arabidopsis thaliana GN=AtMg01250 PE=4 SV=1
c46833_g2_i8	0.98	1.36	0.31	0	-2.8062	Down	RNA-directed DNA polymerase-like protein [Arabidopsis thaliana]	--
c36912_g1_i1	3.59	1.73	0	0.66	-2.95294	Down	RNA-directed DNA polymerase-like protein [Arabidopsis thaliana]	Uncharacterized mitochondrial protein AtMg01250 OS=Arabidopsis thaliana GN=AtMg01250 PE=4 SV=1
c42108_g1_i6	0.83	1.18	0.14	0	-3.8062	Down	RNA-directed DNA polymerase-like protein [Arabidopsis thaliana]	Uncharacterized mitochondrial protein AtMg01250 OS=Arabidopsis thaliana GN=AtMg01250 PE=4 SV=1
c35779_g1_i6	5.75	4.73	0.09	0	-6.45322	Down	RNA-directed DNA polymerase-like protein [Arabidopsis thaliana]	Uncharacterized mitochondrial protein AtMg01250 OS=Arabidopsis thaliana GN=AtMg01250 PE=4 SV=1
c37876_g1_i1	1.64	1.24	0.19	0.05	-3.49156	Down	root phototropism protein 3 [Arabidopsis thaliana]	Root phototropism protein 3 OS=Arabidopsis thaliana GN=RPT3 PE=1 SV=2	biological_process : multidimensional cell growth ( GO:0009825 )
c9883_g1_i1	57.61	0	0	0	#NAME?	Down	RRNA intron-encoded homing endonuclease [Medicago truncatula]	--	cellular_component : chloroplast ( GO:0009507 )
c39333_g1_i2	18.02	0.21	0	0.22	-6.34083	Down	RRNA intron-encoded homing endonuclease [Medicago truncatula]	Protein TAR1 OS=Kluyveromyces lactis (strain ATCC 8585 / CBS 2359 / DSM 70799 / NBRC 1267 / NRRL Y-1140 / WM37) GN=TAR1-A PE=4 SV=2
c44963_g1_i4	3.46	2.69	0	0	#NAME?	Down	S1 RNA-binding domain-containing protein [Arabidopsis lyrata subsp. lyrata]	30S ribosomal protein S1 homolog A OS=Synechocystis sp. (strain PCC 6803 / Kazusa) GN=rps1A PE=3 SV=1	molecular_function : nucleoside-triphosphatase activity ( GO:0017111 )
c47344_g1_i6	6.28	5.14	12.35	13.34	1.26297	Ups	SAC domain-containing protein 8 [Arabidopsis thaliana]	Phosphoinositide phosphatase SAC8 OS=Arabidopsis thaliana GN=SAC8 PE=2 SV=1	molecular_function : phosphatidylinositol-4,5-bisphosphate 5-phosphatase activity ( GO:0004439 )
c44449_g1_i2	1.72	1.43	0	0	#NAME?	Down	S-adenosyl-L-methionine-dependent methyltransferase domain-containing protein [Arabidopsis thaliana]	tRNA(Thr) (cytosine(32)-N(3))-methyltransferase OS=Saccharomyces cerevisiae (strain ATCC 204508 / S288c) GN=ABP140 PE=1 SV=3	biological_process : polarity specification of adaxial/abaxial axis ( GO:0009944 )
c47170_g1_i4	8.71	2.78	0.54	2.39	-1.89679	Down	salt overly sensitive 1-like protein [Eutrema halophilum]	Sodium/hydrogen exchanger 7 OS=Arabidopsis thaliana GN=NHX7 PE=1 SV=1	molecular_function : solute:proton antiporter activity ( GO:0015299 )
c42146_g1_i1	19.15	19.44	65.56	58.42	1.7768	Ups	SEC14 cytosolic factor family protein [Arabidopsis lyrata subsp. lyrata]	Patellin-6 OS=Arabidopsis thaliana GN=PATL6 PE=2 SV=1	biological_process : transport ( GO:0006810 )
c26279_g1_i1	35.45	3.02	1.82	2.2	-3.22006	Down	Senescence-associated protein [Medicago truncatula]	Regulator of rDNA transcription protein 15 OS=Saccharomyces cerevisiae (strain ATCC 204508 / S288c) GN=RRT15 PE=3 SV=1
c48868_g1_i4	0.21	0	0.9	1.28	3.51417	Ups	senescence-related protein [Arabidopsis thaliana]	Glycerophosphodiester phosphodiesterase GDPD1, chloroplastic OS=Arabidopsis thaliana GN=GDPD1 PE=1 SV=1	biological_process : glycerol metabolic process ( GO:0006071 )
c48868_g1_i1	1.16	0.49	1.56	3.82	1.78117	Ups	senescence-related protein [Arabidopsis thaliana]	Glycerophosphodiester phosphodiesterase GDPD1, chloroplastic OS=Arabidopsis thaliana GN=GDPD1 PE=1 SV=1	molecular_function : transferase activity, transferring acyl groups other than amino-acyl groups ( GO:0016747 )
c45404_g1_i8	4.38	3.47	0	0.29	-4.74549	Down	separase [Arabidopsis thaliana]	Separase OS=Arabidopsis thaliana GN=ESP1 PE=2 SV=1	biological_process : sugar mediated signaling pathway ( GO:0010182 )
c43188_g1_i4	0	2.75	0	0	#NAME?	Down	serine carboxypeptidase-like 13 [Arabidopsis thaliana]	Serine carboxypeptidase-like 7 OS=Arabidopsis thaliana GN=SCPL7 PE=2 SV=1
c43188_g1_i5	0	0	4.89	0.02	Inf	Ups	serine carboxypeptidase-like 7 [Arabidopsis thaliana]	Serine carboxypeptidase-like 7 OS=Arabidopsis thaliana GN=SCPL7 PE=2 SV=1	molecular_function : catalytic activity ( GO:0003824 )
c43188_g1_i3	6.25	0.78	0	1.26	-2.42575	Down	serine carboxypeptidase-like 7 [Arabidopsis thaliana]	Serine carboxypeptidase-like 7 OS=Arabidopsis thaliana GN=SCPL7 PE=2 SV=1	cellular_component : extracellular region ( GO:0005576 )
c8641_g1_i1	0.98	1.34	23.96	17.41	4.24842	Ups	Serine protease inhibitor, potato inhibitor I-type family protein [Arabidopsis thaliana]	Glu S.griseus protease inhibitor OS=Momordica charantia PE=1 SV=1	biological_process : response to wounding ( GO:0009611 )
c41549_g1_i10	0.28	0.42	2.73	2.5	2.94299	Ups	SHATTERPROOF2-like protein [Lepidium campestre]	Agamous-like MADS-box protein AGL5 OS=Arabidopsis thaliana GN=AGL5 PE=1 SV=1	biological_process : regulation of transcription, DNA-templated ( GO:0006355 )
c51588_g1_i1	1.58	1.45	0	0.13	-4.47456	Down	short-chain alcohol dehydrogenase [Ipomoea trifida]	D-arabinitol 2-dehydrogenase [ribulose-forming] OS=Candida tropicalis GN=ARD PE=1 SV=1
c47726_g1_i11	4.17	5.36	0	0	#NAME?	Down	short-chain dehydrogenase/reductase family protein [Arabidopsis lyrata subsp. lyrata]	Short-chain dehydrogenase/reductase SDRA OS=Arabidopsis thaliana GN=SDRA PE=1 SV=1	cellular_component : extracellular region ( GO:0005576 )
c47726_g1_i6	4.05	7.42	0	0	#NAME?	Down	short-chain dehydrogenase/reductase family protein [Arabidopsis lyrata subsp. lyrata]	Short-chain dehydrogenase/reductase SDRA OS=Arabidopsis thaliana GN=SDRA PE=1 SV=1
c47726_g1_i10	0	0	0.95	1.74	Inf	Ups	short-chain dehydrogenase/reductase family protein [Arabidopsis lyrata subsp. lyrata]	Short-chain dehydrogenase/reductase SDRA OS=Arabidopsis thaliana GN=SDRA PE=1 SV=1
c45545_g1_i11	2.71	0.53	0	0.07	-5.21013	Down	Similar to exopolyphosphatase gb|1653871 from Synechocystis sp. gb|D90917 [Arabidopsis thaliana]	Exopolyphosphatase OS=Pseudomonas aeruginosa (strain ATCC 15692 / PAO1 / 1C / PRS 101 / LMG 12228) GN=ppx PE=3 SV=1	molecular_function : metal ion binding ( GO:0046872 )
c49218_g1_i4	1.18	1.37	4.43	5.97	2.12762	Ups	Similar to gi|4325351 T25H8.2 TNP2 protein homolog from Arabidopsis thaliana BAC gb|AF128394 [Arabidopsis thaliana]	--
c42503_g1_i1	3.42	3.16	0	0	#NAME?	Down	Similar to retrotransposon proteins [Arabidopsis thaliana]	Copia protein OS=Drosophila melanogaster GN=GIP PE=1 SV=3	molecular_function : catalytic activity ( GO:0003824 )
c42503_g1_i2	3.49	3.85	0.1	0	-6.0348	Down	Similar to retrotransposon proteins [Arabidopsis thaliana]	Copia protein OS=Drosophila melanogaster GN=GIP PE=1 SV=3	biological_process : defense response ( GO:0006952 )
c43676_g1_i1	0.85	0.53	0	0	#NAME?	Down	similar to reverse transcriptase (Pfam: transcript_fact.hmm, score: 72.31) [Arabidopsis thaliana]	Putative ribonuclease H protein At1g65750 OS=Arabidopsis thaliana GN=At1g65750 PE=3 SV=1
c26929_g1_i1	0.74	0	0	0	#NAME?	Down	similar to reverse transcriptases (PFam: rvt.hmm, score: 60.13) [Arabidopsis thaliana]	Putative ribonuclease H protein At1g65750 OS=Arabidopsis thaliana GN=At1g65750 PE=3 SV=1	biological_process : oxidation-reduction process ( GO:0055114 )
c34954_g1_i5	0	0	3.34	0.14	Inf	Ups	similar to reverse transcriptases (PFam: rvt.hmm, score: 60.13) [Arabidopsis thaliana]	Putative ribonuclease H protein At1g65750 OS=Arabidopsis thaliana GN=At1g65750 PE=3 SV=1	biological_process : maintenance of floral meristem identity ( GO:0010076 )
c37508_g2_i2	3.73	5.17	16.06	20.13	2.11657	Ups	similar to reverse transcriptases (PFam: rvt.hmm, score: 60.13) [Arabidopsis thaliana]	Putative ribonuclease H protein At1g65750 OS=Arabidopsis thaliana GN=At1g65750 PE=3 SV=1
c34954_g1_i7	3.28	4.2	9.95	9.02	1.43798	Ups	similar to reverse transcriptases (PFam: rvt.hmm, score: 60.13) [Arabidopsis thaliana]	Putative ribonuclease H protein At1g65750 OS=Arabidopsis thaliana GN=At1g65750 PE=3 SV=1
c34954_g1_i1	2.67	0.1	0	0.04	-6.34867	Down	similar to reverse transcriptases (PFam: rvt.hmm, score: 60.13) [Arabidopsis thaliana]	Putative ribonuclease H protein At1g65750 OS=Arabidopsis thaliana GN=At1g65750 PE=3 SV=1
c36348_g2_i2	1.2	1.75	5.95	7.49	2.29681	Ups	SIP1_2 [Arabidopsis lyrata subsp. lyrata]	Probable aquaporin SIP1-2 OS=Arabidopsis thaliana GN=SIP1-2 PE=2 SV=1	cellular_component : integral component of membrane ( GO:0016021 )
c45879_g1_i9	0	0	0.36	0.34	Inf	Ups	S-locus lectin protein kinase-like protein [Arabidopsis thaliana]	G-type lectin S-receptor-like serine/threonine-protein kinase At1g11280 OS=Arabidopsis thaliana GN=At1g11280 PE=2 SV=1	molecular_function : RNA binding ( GO:0003723 )
c50439_g1_i1	4.33	4.22	10.75	8.72	1.28205	Ups	S-locus lectin protein kinase-like protein [Arabidopsis thaliana]	G-type lectin S-receptor-like serine/threonine-protein kinase B120 OS=Arabidopsis thaliana GN=B120 PE=2 SV=1	molecular_function : carbohydrate binding ( GO:0030246 )
c47811_g1_i5	4.64	3.36	0	0	#NAME?	Down	snap25a [Arabidopsis thaliana]	SNAP25 homologous protein SNAP33 OS=Arabidopsis thaliana GN=SNAP33 PE=1 SV=1	cellular_component : membrane ( GO:0016020 )
c11656_g1_i1	1.73	2.01	0	0.09	-5.36563	Down	soul heme-binding family protein [Arabidopsis lyrata subsp. lyrata]	Heme-binding protein 2 OS=Homo sapiens GN=HEBP2 PE=1 SV=1	cellular_component : cytoplasm ( GO:0005737 )
c49074_g1_i2	1.78	0.11	0	0	#NAME?	Down	SPA1-related 4 protein [Arabidopsis thaliana]	Protein SPA1-RELATED 4 OS=Arabidopsis thaliana GN=SPA4 PE=1 SV=1	cellular_component : chloroplast thylakoid lumen ( GO:0009543 )
c40204_g1_i4	0	0	1.57	2.58	Inf	Ups	sphingosine kinase 1 [Arabidopsis thaliana]	Sphingosine kinase 1 OS=Arabidopsis thaliana GN=SPHK1 PE=1 SV=1	molecular_function : nucleic acid binding ( GO:0003676 )
c36087_g2_i3	0	0	0.81	0.54	Inf	Ups	squalene epoxidase 2 [Arabidopsis thaliana]	Squalene epoxidase 2, mitochondrial OS=Arabidopsis thaliana GN=SQE2 PE=1 SV=1	biological_process : telomere maintenance in response to DNA damage ( GO:0043247 )
c3338_g1_i1	7.48	7.03	1.65	1.51	-2.09956	Down	Squalene monooxygenase 2 [Arabidopsis thaliana]	Squalene epoxidase 4 OS=Arabidopsis thaliana GN=SQE4 PE=2 SV=1	molecular_function : flavin adenine dinucleotide binding ( GO:0050660 )
c44282_g1_i1	0	1.68	0	0	#NAME?	Down	Subtilase-like protein [Arabidopsis thaliana]	Subtilisin-like protease SBT3.5 OS=Arabidopsis thaliana GN=SBT3.5 PE=1 SV=1
c39432_g1_i5	0.68	0	1.18	1.3	1.92096	Ups	Subtilisin-like serine endopeptidase-like protein [Arabidopsis thaliana]	CO(2)-response secreted protease OS=Arabidopsis thaliana GN=CRSP PE=2 SV=1	cellular_component : extracellular region ( GO:0005576 )
c43338_g1_i2	0.77	0.78	0	0	#NAME?	Down	subtilisin-like serine protease [Arabidopsis thaliana]	Cucumisin OS=Cucumis melo PE=1 SV=1
c49683_g1_i1	138.52	144.36	313.61	362.16	1.34542	Ups	sucrose synthase [Arabidopsis thaliana]	Sucrose synthase 1 OS=Arabidopsis thaliana GN=SUS1 PE=1 SV=3	biological_process : production of ta-siRNAs involved in RNA interference ( GO:0010267 )
c41365_g1_i2	66.06	67.96	27.43	30.1	-1.12791	Down	sucrose-proton symporter 2 [Arabidopsis lyrata subsp. lyrata]	Sucrose transport protein SUC2 OS=Arabidopsis thaliana GN=SUC2 PE=1 SV=2	cellular_component : integral component of plasma membrane ( GO:0005887 )
c42691_g1_i1	32.45	30.73	99.27	104.34	1.78006	Ups	sugar transport protein 13 [Arabidopsis thaliana]	Sugar transport protein 13 OS=Arabidopsis thaliana GN=STP13 PE=1 SV=2	biological_process : transmembrane transport ( GO:0055085 )
c47698_g1_i1	27.24	33.25	67.22	65.16	1.22418	Ups	sugar transporter ERD6 [Arabidopsis thaliana]	Sugar transporter ERD6 OS=Arabidopsis thaliana GN=ERD6 PE=1 SV=3	cellular_component : plant-type vacuole membrane ( GO:0009705 )
c34558_g1_i1	4.22	5.87	16.58	17.15	1.8351	Ups	Sulfite exporter TauE/SafE family protein [Arabidopsis thaliana]	--	biological_process : regulation of plant-type hypersensitive response ( GO:0010363 )
c30595_g1_i4	0	0	0.63	1.28	Inf	Ups	T24M8.9 gene product [Arabidopsis thaliana]	--	biological_process : dephosphorylation ( GO:0016311 )
c30595_g1_i1	0	0.39	4.56	0	3.59682	Ups	T24M8.9 gene product [Arabidopsis thaliana]	--
c47201_g1_i5	105.84	102.96	40.32	42.97	-1.2339	Down	T25N20.5 [Arabidopsis thaliana]	--
c34545_g1_i2	0	0	2.21	1.73	Inf	Ups	T2E6.4 [Arabidopsis thaliana]	LINE-1 reverse transcriptase homolog OS=Nycticebus coucang PE=3 SV=1
c34545_g1_i4	0	0	1.55	1.11	Inf	Ups	T2E6.4 [Arabidopsis thaliana]	LINE-1 reverse transcriptase homolog OS=Nycticebus coucang PE=3 SV=1
c47132_g2_i11	0	0	2.04	2.78	Inf	Ups	T32E20.30 [Arabidopsis thaliana]	--
c47726_g1_i7	1.91	0.71	0	0	#NAME?	Down	T6D22.19 [Arabidopsis thaliana]	Short-chain dehydrogenase/reductase SDRA OS=Arabidopsis thaliana GN=SDRA PE=1 SV=1
c34399_g1_i2	0	0	4.84	2.38	Inf	Ups	Ta11 non-LTR retroelement protein-like [Arabidopsis thaliana]	Uncharacterized protein At4g02000 OS=Arabidopsis thaliana GN=At4g02000 PE=2 SV=1	cellular_component : extracellular region ( GO:0005576 )
c40507_g3_i1	4.81	6	0.21	0.26	-4.41647	Down	Tam3-like transposon protein; 93317-95488 [Arabidopsis thaliana]	Putative AC transposase OS=Zea mays PE=2 SV=2
c39240_g1_i1	1.38	0.44	0	0	#NAME?	Down	TBP-associated factor 14 [Arabidopsis thaliana]	Transcription initiation factor TFIID subunit 14 OS=Arabidopsis thaliana GN=TAF14 PE=1 SV=1
c49435_g1_i14	1.11	0.58	0	0	#NAME?	Down	TCP-1/cpn60 chaperonin-like protein [Arabidopsis thaliana]	Chaperonin 60 subunit beta 4, chloroplastic OS=Arabidopsis thaliana GN=CPN60B4 PE=1 SV=1	molecular_function : methyltransferase activity ( GO:0008168 )
c49435_g1_i1	0.09	0.38	1.28	0.9	2.28185	Ups	TCP-1/cpn60 chaperonin-like protein [Arabidopsis thaliana]	Chaperonin 60 subunit beta 4, chloroplastic OS=Arabidopsis thaliana GN=CPN60B4 PE=1 SV=1	biological_process : mRNA modification ( GO:0016556 )
c43377_g1_i5	0.48	0.52	2.79	3.27	2.74885	Ups	telomere repeat binding factor 1 [Arabidopsis lyrata subsp. lyrata]	Telomere repeat-binding factor 1 OS=Arabidopsis thaliana GN=TRB1 PE=1 SV=1	biological_process : glucuronoxylan metabolic process ( GO:0010413 )
c42169_g1_i1	115.6	115.31	48.79	44.66	-1.21296	Down	tetraspanin3 [Arabidopsis thaliana]	Tetraspanin-3 OS=Arabidopsis thaliana GN=TET3 PE=2 SV=1	cellular_component : integral component of membrane ( GO:0016021 )
c43332_g1_i8	0	0	5.95	4.85	Inf	Ups	tetratricopeptide repeat domain-containing protein [Arabidopsis thaliana]	Receptor-like protein 12 OS=Arabidopsis thaliana GN=RLP12 PE=2 SV=2	biological_process : response to sucrose ( GO:0009744 )
c43323_g1_i1	87.59	79.77	21.4	21.12	-1.88489	Down	tetratricopeptide repeat-containing protein [Arabidopsis thaliana]	Tetratricopeptide repeat protein 4 homolog OS=Dictyostelium discoideum GN=ttc4 PE=3 SV=1	molecular_function : Hsp90 protein binding ( GO:0051879 )
c35578_g1_i2	9.69	9.52	24.05	17.66	1.21165	Ups	thioredoxin family protein [Arabidopsis lyrata subsp. lyrata]	Thioredoxin-like 1-2, chloroplastic OS=Arabidopsis thaliana GN=At5g61440 PE=2 SV=1	molecular_function : electron carrier activity ( GO:0009055 )
c35591_g1_i1	8.75	8.23	23.53	21	1.47918	Ups	thioredoxin H-type 8 [Arabidopsis lyrata subsp. lyrata]	Thioredoxin H8 OS=Arabidopsis thaliana GN=TRX8 PE=2 SV=1	cellular_component : cytoplasm ( GO:0005737 )
c40657_g2_i3	0	0	6.75	6.79	Inf	Ups	thioredoxin O1 [Arabidopsis thaliana]	Thioredoxin O1, mitochondrial OS=Arabidopsis thaliana GN=At2g35010 PE=2 SV=1	biological_process : brassinosteroid biosynthetic process ( GO:0016132 )
c40314_g1_i1	8.41	6.09	19.44	21.93	1.60152	Ups	threonine aldolase 2 [Arabidopsis thaliana]	Probable low-specificity L-threonine aldolase 2 OS=Arabidopsis thaliana GN=THA2 PE=1 SV=1	molecular_function : pyridoxal phosphate binding ( GO:0030170 )
c36843_g1_i4	2.69	2.61	0.51	0.48	-2.34458	Down	thylakoid lumen 15.0 kDa protein [Arabidopsis lyrata subsp. lyrata]	Thylakoid lumenal 15.0 kDa protein 2, chloroplastic OS=Arabidopsis thaliana GN=At5g52970 PE=1 SV=2	biological_process : pentose-phosphate shunt ( GO:0006098 )
c46602_g1_i6	3.34	3.58	0.89	0.68	-2.03869	Down	thylakoid lumen 18.3 kDa protein [Arabidopsis lyrata subsp. lyrata]	UPF0603 protein At1g54780, chloroplastic OS=Arabidopsis thaliana GN=At1g54780 PE=1 SV=1	biological_process : response to far red light ( GO:0010218 )
c37393_g1_i1	1.27	1.97	0	0	#NAME?	Down	TIR-NBS-LRR class disease resistance protein [Arabidopsis thaliana]	Disease resistance protein RML1B OS=Arabidopsis thaliana GN=RLM1B PE=2 SV=1	molecular_function : metal ion binding ( GO:0046872 )
c37393_g1_i5	3.81	1.22	0	0	#NAME?	Down	TIR-NBS-LRR class disease resistance protein [Arabidopsis thaliana]	Disease resistance protein RML1B OS=Arabidopsis thaliana GN=RLM1B PE=2 SV=1	biological_process : positive regulation of cell division ( GO:0051781 )
c37393_g1_i6	0	1.89	0	0	#NAME?	Down	TIR-NBS-LRR class disease resistance protein [Arabidopsis thaliana]	Disease resistance protein RML1B OS=Arabidopsis thaliana GN=RLM1B PE=2 SV=1
c37393_g1_i8	1.17	1.23	0	0	#NAME?	Down	TIR-NBS-LRR class disease resistance protein [Arabidopsis thaliana]	Disease resistance protein RML1B OS=Arabidopsis thaliana GN=RLM1B PE=2 SV=1
c48968_g1_i9	0.29	0	19.6	10.72	6.82226	Ups	TIR-NBS-LRR class disease resistance protein [Arabidopsis thaliana]	Disease resistance protein RML1B OS=Arabidopsis thaliana GN=RLM1B PE=2 SV=1	biological_process : defense response ( GO:0006952 )
c41305_g2_i2	3.22	4.36	0.59	2.06	-1.43229	Down	TIR-NBS-LRR class disease resistance protein [Arabidopsis thaliana]	Disease resistance protein RPS4 OS=Arabidopsis thaliana GN=RPS4 PE=2 SV=1	biological_process : response to hypoxia ( GO:0001666 )
c48968_g1_i2	20.56	18.72	4.38	3.71	-2.19644	Down	TIR-NBS-LRR class disease resistance protein [Arabidopsis thaliana]	Putative disease resistance protein At4g11170 OS=Arabidopsis thaliana GN=At4g11170 PE=2 SV=1	biological_process : defense response ( GO:0006952 )
c48968_g1_i10	14.91	18.9	3.99	2.53	-2.27796	Down	TIR-NBS-LRR class disease resistance protein [Arabidopsis thaliana]	Disease resistance protein ADR2 OS=Arabidopsis thaliana GN=ADR2 PE=2 SV=1	cellular_component : cytoplasm ( GO:0005737 )
c47658_g1_i5	4.11	4.12	0.38	0.8	-2.72308	Down	TIR-NBS-LRR class disease resistance protein [Arabidopsis thaliana]	Disease resistance protein RML1A OS=Arabidopsis thaliana GN=RLM1A PE=3 SV=1	biological_process : defense response ( GO:0006952 )
c41919_g1_i3	7.33	6.38	28.98	25.94	2.08716	Ups	tonoplast intrinsic protein [Brassica napus]	Aquaporin TIP1-2 OS=Arabidopsis thaliana GN=TIP1-2 PE=1 SV=2	biological_process : response to fructose ( GO:0009750 )
c34923_g1_i1	196.68	207.22	450.77	399.85	1.15912	Ups	TPA: putative heat shock protein 90 family protein [Zea mays]	Heat shock protein 90-4 OS=Arabidopsis thaliana GN=HSP90-4 PE=2 SV=1	biological_process : protein folding ( GO:0006457 )
c42527_g1_i1	2.57	3.66	9.94	9.05	1.7054	Ups	transcription factor bHLH96 [Arabidopsis thaliana]	Transcription factor bHLH96 OS=Arabidopsis thaliana GN=BHLH96 PE=2 SV=1	molecular_function : sequence-specific DNA binding transcription factor activity ( GO:0003700 )
c8503_g1_i1	0	0	7.57	7.35	Inf	Ups	transcription factor MYB75 [Arabidopsis thaliana]	Transcription factor MYB75 OS=Arabidopsis thaliana GN=MYB75 PE=1 SV=1	molecular_function : translation elongation factor activity ( GO:0003746 )
c46058_g1_i10	3.06	2.56	6.65	10.28	1.68603	Ups	transcription initiation factor TFIIH subunit H1 [Arabidopsis thaliana]	Probable RNA polymerase II transcription factor B subunit 1-1 OS=Arabidopsis thaliana GN=TFB1-1 PE=2 SV=1	biological_process : transcription, DNA-templated ( GO:0006351 )
c45357_g1_i3	1.74	0.45	0	0	#NAME?	Down	transcription initiation factor TFIIH subunit H3 [Arabidopsis thaliana]	General transcription factor IIH subunit 3 OS=Dictyostelium discoideum GN=gtf2h3 PE=3 SV=1
c40873_g2_i3	21.51	26.53	5.68	4.7	-2.1185	Down	transcriptional factor B3 family protein [Arabidopsis lyrata subsp. lyrata]	B3 domain-containing protein REM13 OS=Arabidopsis thaliana GN=REM13 PE=2 SV=2	biological_process : transcription, DNA-templated ( GO:0006351 )
c40873_g2_i1	5.49	3.9	0.97	0.55	-2.49955	Down	transcriptional factor B3 family protein [Arabidopsis lyrata subsp. lyrata]	B3 domain-containing protein REM13 OS=Arabidopsis thaliana GN=REM13 PE=2 SV=2	biological_process : transcription, DNA-templated ( GO:0006351 )
c40922_g1_i1	3.24	3.27	0.43	0.52	-2.68814	Down	transducin family protein [Arabidopsis lyrata subsp. lyrata]	Vegetative incompatibility protein HET-E-1 OS=Podospora anserina GN=HET-E1 PE=3 SV=1	cellular_component : heterotrimeric G-protein complex ( GO:0005834 )
c47089_g2_i2	0.45	0	2.82	1.76	3.45965	Ups	transducin/WD40 domain-containing protein [Arabidopsis thaliana]	Cleavage stimulation factor subunit 50 OS=Arabidopsis thaliana GN=CSTF50 PE=1 SV=1	cellular_component : Cul4-RING E3 ubiquitin ligase complex ( GO:0080008 )
c47089_g2_i8	2.43	3.24	0	0.41	-3.67266	Down	transducin/WD40 domain-containing protein [Arabidopsis thaliana]	Cleavage stimulation factor subunit 50 OS=Arabidopsis thaliana GN=CSTF50 PE=1 SV=1	cellular_component : Cul4-RING E3 ubiquitin ligase complex ( GO:0080008 )
c48902_g3_i2	2.99	4.37	13.27	13.06	1.93867	Ups	Transmembrane amino acid transporter family protein [Arabidopsis thaliana]	--	cellular_component : plasma membrane ( GO:0005886 )
c44468_g1_i6	1.51	1.73	0	0	#NAME?	Down	transposon protein-like [Arabidopsis thaliana]	--
c44268_g1_i8	0	0	0.55	0.99	Inf	Ups	transposon protein-like [Arabidopsis thaliana]	--	molecular_function : carbohydrate binding ( GO:0030246 )
c30786_g1_i5	0.75	0	2.46	0.57	2.10013	Ups	trehalase 1 [Arabidopsis thaliana]	Trehalase OS=Arabidopsis thaliana GN=TRE1 PE=2 SV=1	biological_process : trehalose catabolic process ( GO:0005993 )
c44258_g1_i1	7.92	8.05	17.8	16.77	1.20716	Ups	trichome birefringence-like 37 protein [Arabidopsis thaliana]	Protein trichome birefringence-like 37 OS=Arabidopsis thaliana GN=TBL37 PE=2 SV=2
c41957_g1_i2	0	0	1.44	1.87	Inf	Ups	tRNA-dihydrouridine synthase 2 [Arabidopsis thaliana]	tRNA-dihydrouridine(20) synthase [NAD(P)+]-like OS=Mus musculus GN=Dus2 PE=1 SV=1
c41957_g1_i4	0	0	1.26	0.7	Inf	Ups	tRNA-dihydrouridine synthase 2 [Arabidopsis thaliana]	tRNA-dihydrouridine(20) synthase [NAD(P)+]-like OS=Homo sapiens GN=DUS2 PE=1 SV=1
c41835_g2_i9	0	0	1.05	0.68	Inf	Ups	tRNAHis guanylyltransferase [Arabidopsis thaliana]	tRNA(His) guanylyltransferase 1 OS=Arabidopsis thaliana GN=THG1 PE=1 SV=1	cellular_component : extracellular region ( GO:0005576 )
c44968_g1_i5	4.98	7.67	25.23	23.71	2.05112	Ups	TTF-type zinc finger protein with HAT dimerization domain [Arabidopsis thaliana]	Zinc finger MYM-type protein 1 OS=Homo sapiens GN=ZMYM1 PE=2 SV=1
c35240_g1_i3	0.91	0.41	0	0	#NAME?	Down	Ty1/copia-element polyprotein [Arabidopsis thaliana]	Retrovirus-related Pol polyprotein from transposon TNT 1-94 OS=Nicotiana tabacum PE=2 SV=1	biological_process : pentose-phosphate shunt ( GO:0006098 )
c35986_g2_i2	1.18	0.96	0	0	#NAME?	Down	ty1-copia retrotransposon protein [Cucumis melo subsp. melo]	Retrovirus-related Pol polyprotein from transposon TNT 1-94 OS=Nicotiana tabacum PE=2 SV=1	cellular_component : cytoplasm ( GO:0005737 )
c28433_g1_i2	0.29	0.26	4.1	4.02	3.95722	Ups	Ty3/gypsy retrotransposon protein [Beta vulgaris subsp. vulgaris]	Transposon Tf2-9 polyprotein OS=Schizosaccharomyces pombe (strain 972 / ATCC 24843) GN=Tf2-9 PE=3 SV=1
c42125_g1_i1	16.57	16.61	31.03	34.86	1.08117	Ups	Ubiquitin-associated (UBA) protein [Arabidopsis thaliana]	Rhomboid-like protein 18 OS=Arabidopsis thaliana GN=RBL18 PE=2 SV=1
c41540_g2_i3	59.46	13.22	98.66	57.06	1.17782	Ups	ubiquitin-conjugating enzyme E2 8 [Arabidopsis thaliana]	Ubiquitin-conjugating enzyme E2 8 OS=Arabidopsis thaliana GN=UBC8 PE=1 SV=1	biological_process : proteasome-mediated ubiquitin-dependent protein catabolic process ( GO:0043161 )
c44443_g1_i2	0.78	1.81	0.03	0	-5.56421	Down	U-box domain-containing protein 56 [Arabidopsis thaliana]	U-box domain-containing protein 56 OS=Arabidopsis thaliana GN=PUB56 PE=2 SV=1	cellular_component : intracellular part ( GO:0044424 )
c32884_g1_i1	3.32	3.25	0.25	0.29	-3.50636	Down	UDP-glucoronosyl/UDP-glucosyl transferase family protein [Arabidopsis lyrata subsp. lyrata]	UDP-glycosyltransferase 89A2 OS=Arabidopsis thaliana GN=UGT89A2 PE=2 SV=1	molecular_function : UDP-glucosyltransferase activity ( GO:0035251 )
c40661_g3_i1	13.63	14.76	43.7	41.55	1.67885	Ups	UDP-glucosyl transferase 73C [Arabidopsis thaliana]	UDP-glycosyltransferase 73C4 OS=Arabidopsis thaliana GN=UGT73C4 PE=2 SV=1	molecular_function : UDP-glycosyltransferase activity ( GO:0008194 )
c13566_g1_i1	0.27	0.43	3.17	2.43	3.10707	Ups	UGT84A2 [Arabidopsis lyrata subsp. lyrata]	UDP-glycosyltransferase 84A2 OS=Arabidopsis thaliana GN=UGT84A2 PE=1 SV=1	cellular_component : cytoplasm ( GO:0005737 )
c30618_g1_i1	0	0	0.39	1.83	Inf	Ups	Ulp1 protease family protein [Brassica oleracea]	--	molecular_function : oxidoreductase activity, acting on a sulfur group of donors, disulfide as acceptor ( GO:0016671 )
c36932_g1_i1	0.84	0.72	0	0	#NAME?	Down	uncharacterized protein [Arabidopsis thaliana]	--	biological_process : mRNA modification ( GO:0016556 )
c38335_g1_i1	1.39	1.65	0	0	#NAME?	Down	uncharacterized protein [Arabidopsis thaliana]	--	biological_process : myo-inositol hexakisphosphate biosynthetic process ( GO:0010264 )
c39670_g1_i1	0	6.58	0	0	#NAME?	Down	uncharacterized protein [Arabidopsis thaliana]	--	molecular_function : nucleotidyltransferase activity ( GO:0016779 )
c42153_g1_i6	1.04	0.73	0	0	#NAME?	Down	uncharacterized protein [Arabidopsis thaliana]	--	cellular_component : membrane ( GO:0016020 )
c43271_g1_i11	1.64	0.84	0	0	#NAME?	Down	uncharacterized protein [Arabidopsis thaliana]	--
c45531_g1_i7	1.75	0.92	0	0	#NAME?	Down	uncharacterized protein [Arabidopsis thaliana]	Probable magnesium transporter NIPA9 OS=Arabidopsis thaliana GN=At5g11960 PE=2 SV=1
c49676_g1_i7	1.31	0	0	0	#NAME?	Down	uncharacterized protein [Arabidopsis thaliana]	Egg cell-secreted protein 1.1 OS=Arabidopsis thaliana GN=EC1.1 PE=2 SV=1	biological_process : protein import into peroxisome matrix ( GO:0016558 )
c50003_g2_i11	1.93	0.32	0	0	#NAME?	Down	uncharacterized protein [Arabidopsis thaliana]	3-phosphoinositide-dependent protein kinase 1 OS=Arabidopsis thaliana GN=PDPK1 PE=1 SV=1	molecular_function : histone deacetylase activity ( GO:0004407 )
c37495_g1_i3	0	0	0	0.9	Inf	Ups	uncharacterized protein [Arabidopsis thaliana]	--	molecular_function : RNA-directed DNA polymerase activity ( GO:0003964 )
c45881_g1_i7	0	0	0	1.94	Inf	Ups	uncharacterized protein [Arabidopsis thaliana]	--
c48663_g1_i6	0	0	1.54	2.54	Inf	Ups	uncharacterized protein [Arabidopsis thaliana]	--
c50003_g2_i3	0	0	0	1.5	Inf	Ups	uncharacterized protein [Arabidopsis thaliana]	3-phosphoinositide-dependent protein kinase 1 OS=Arabidopsis thaliana GN=PDPK1 PE=1 SV=1
c48663_g1_i3	0.09	0.1	3.99	5.02	5.87234	Ups	uncharacterized protein [Arabidopsis thaliana]	--	cellular_component : mitochondrial inner membrane ( GO:0005743 )
c30522_g1_i1	0.17	0.17	3.04	2.7	4.19592	Ups	uncharacterized protein [Arabidopsis thaliana]	--	cellular_component : nucleus ( GO:0005634 )
c34614_g1_i1	2.4	2.58	22.92	14.33	2.99078	Ups	uncharacterized protein [Arabidopsis thaliana]	--	cellular_component : mitochondrion ( GO:0005739 )
c49013_g1_i3	0	0.81	1.93	2.66	2.65582	Ups	uncharacterized protein [Arabidopsis thaliana]	Serine carboxypeptidase-like 45 OS=Arabidopsis thaliana GN=SCPL45 PE=2 SV=1	biological_process : chlorophyll biosynthetic process ( GO:0015995 )
c48099_g1_i5	0.42	0.63	3.01	2.93	2.60068	Ups	uncharacterized protein [Arabidopsis thaliana]	--	cellular_component : chloroplast ( GO:0009507 )
c42101_g1_i5	1.94	1.06	5.13	5.41	1.90898	Ups	uncharacterized protein [Arabidopsis thaliana]	Mitochondrial fission 1 protein B OS=Arabidopsis thaliana GN=FIS1B PE=1 SV=1	biological_process : peroxisome fission ( GO:0016559 )
c42966_g1_i2	3.64	5.04	15.01	13.98	1.833	Ups	uncharacterized protein [Arabidopsis thaliana]	--	biological_process : response to fructose ( GO:0009750 )
c37264_g1_i4	2.54	3.45	10.49	8.93	1.81167	Ups	uncharacterized protein [Arabidopsis thaliana]	--	biological_process : defense response ( GO:0006952 )
c48094_g3_i1	14.69	18.01	46.62	41.86	1.53125	Ups	uncharacterized protein [Arabidopsis thaliana]	--
c40145_g1_i3	18.29	27.22	67.02	51.92	1.48039	Ups	uncharacterized protein [Arabidopsis thaliana]	--
c73904_g1_i1	10.13	10.51	26.08	24.92	1.39428	Ups	uncharacterized protein [Arabidopsis thaliana]	--	biological_process : regulation of plant-type hypersensitive response ( GO:0010363 )
c16143_g1_i1	56.89	63.95	139.94	124.25	1.22117	Ups	uncharacterized protein [Arabidopsis thaliana]	CASP-like protein 2D1 OS=Arabidopsis thaliana GN=At5g54980 PE=2 SV=1	biological_process : cellular respiration ( GO:0045333 )
c42966_g1_i1	9.5	12.88	25.29	23.04	1.20349	Ups	uncharacterized protein [Arabidopsis thaliana]	--	biological_process : response to fructose ( GO:0009750 )
c47831_g1_i1	21.37	23.43	44.57	49.03	1.1561	Ups	uncharacterized protein [Arabidopsis thaliana]	--	cellular_component : extracellular region ( GO:0005576 )
c50901_g2_i2	29.13	38.77	69.43	61.49	1.03864	Ups	uncharacterized protein [Arabidopsis thaliana]	--	biological_process : response to cadmium ion ( GO:0046686 )
c45270_g1_i2	18.88	21.21	7.87	8.43	-1.20174	Down	uncharacterized protein [Arabidopsis thaliana]	--	cellular_component : nucleus ( GO:0005634 )
c30860_g1_i2	17.49	17.96	7.33	6.71	-1.24787	Down	uncharacterized protein [Arabidopsis thaliana]	--	cellular_component : nucleus ( GO:0005634 )
c42601_g2_i3	22.48	21.3	9.85	7.38	-1.26178	Down	uncharacterized protein [Arabidopsis thaliana]	--	biological_process : intracellular protein transport ( GO:0006886 )
c42654_g1_i2	31.67	32.17	12.92	10.71	-1.3381	Down	uncharacterized protein [Arabidopsis thaliana]	--	biological_process : innate immune response ( GO:0045087 )
c37077_g1_i2	16.69	20.63	8.35	4.79	-1.40701	Down	uncharacterized protein [Arabidopsis thaliana]	--	cellular_component : chloroplast ( GO:0009507 )
c43262_g1_i1	13.36	16.36	4.46	5.75	-1.44613	Down	uncharacterized protein [Arabidopsis thaliana]	--	cellular_component : nucleus ( GO:0005634 )
c42773_g1_i1	23.1	21.24	7.17	6.61	-1.59259	Down	uncharacterized protein [Arabidopsis thaliana]	Protein TolB OS=Myxococcus xanthus (strain DK 1622) GN=tolB PE=3 SV=1	cellular_component : plant-type cell wall ( GO:0009505 )
c44599_g1_i7	4.27	5.78	3.08	0	-1.59338	Down	uncharacterized protein [Arabidopsis thaliana]	--	cellular_component : nucleus ( GO:0005634 )
c48159_g1_i4	2.19	3	0.8	0.75	-1.6524	Down	uncharacterized protein [Arabidopsis thaliana]	Ras-related protein RABA1i OS=Arabidopsis thaliana GN=RABA1I PE=2 SV=1	biological_process : pyrimidine ribonucleotide biosynthetic process ( GO:0009220 )
c37077_g1_i1	114.08	129.49	36.42	32.08	-1.7369	Down	uncharacterized protein [Arabidopsis thaliana]	--	cellular_component : extracellular region ( GO:0005576 )
c13735_g1_i1	12.03	9.93	2.72	2.31	-2.03662	Down	uncharacterized protein [Arabidopsis thaliana]	--	biological_process : response to abscisic acid ( GO:0009737 )
c41639_g1_i1	8.33	6.95	0.98	1.83	-2.35384	Down	uncharacterized protein [Arabidopsis thaliana]	--	cellular_component : mitochondrion ( GO:0005739 )
c40164_g1_i3	5.52	5.18	0.94	0.86	-2.47498	Down	uncharacterized protein [Arabidopsis thaliana]	--	cellular_component : nucleus ( GO:0005634 )
c40965_g2_i1	5.22	5.53	0.69	1.1	-2.50198	Down	uncharacterized protein [Arabidopsis thaliana]	--	cellular_component : nucleus ( GO:0005634 )
c39685_g1_i2	6.39	5.99	1.1	0.84	-2.58168	Down	uncharacterized protein [Arabidopsis thaliana]	--	cellular_component : nucleus ( GO:0005634 )
c49601_g1_i6	1.59	2.39	0.57	0	-2.70334	Down	uncharacterized protein [Arabidopsis thaliana]	--	cellular_component : chloroplast ( GO:0009507 )
c42862_g2_i2	0.69	1.89	0.2	0	-3.54469	Down	uncharacterized protein [Arabidopsis thaliana]	--
c47803_g1_i1	4.93	2.43	0.15	0.1	-4.95035	Down	uncharacterized protein [Arabidopsis thaliana]	Proteasome assembly chaperone 4 OS=Homo sapiens GN=PSMG4 PE=2 SV=2
c39220_g1_i1	1.96	1.16	0.06	0.11	-4.1696	Down	uncharacterized protein LOC100191768 precursor [Zea mays]	Endoglucanase-4 OS=Hypocrea jecorina GN=cel61a PE=1 SV=1
c40128_g1_i2	0.05	0.92	1.6	2.47	2.17465	Ups	unknown [Arabidopsis lyrata]	Subtilisin-like protease SBT3.3 OS=Arabidopsis thaliana GN=SBT3.3 PE=2 SV=1	molecular_function : identical protein binding ( GO:0042802 )
c42082_g1_i13	0	0.08	2.7	2.82	6.26545	Ups	unknown [Arabidopsis thaliana]	--
c34542_g1_i2	0.58	0.39	5.27	4.51	3.41339	Ups	unknown [Arabidopsis thaliana]	--	biological_process : response to sucrose ( GO:0009744 )
c45152_g2_i2	0.61	0	1.4	2.43	2.7503	Ups	unknown [Arabidopsis thaliana]	Protein ENHANCED DISEASE RESISTANCE 2-like OS=Arabidopsis thaliana GN=EDR2L PE=2 SV=1	cellular_component : nucleus ( GO:0005634 )
c49697_g1_i5	0.57	0.51	1.2	3.88	2.32942	Ups	unknown [Arabidopsis thaliana]	Probable serine/threonine-protein kinase At1g18390 OS=Arabidopsis thaliana GN=At1g18390 PE=2 SV=2	biological_process : negative regulation of defense response ( GO:0031348 )
c45691_g1_i2	14.25	10.51	4.55	3.03	-1.61931	Down	unknown [Arabidopsis thaliana]	--	biological_process : response to abscisic acid ( GO:0009737 )
c16850_g1_i2	16.65	18.78	0.36	0.24	-5.79866	Down	unknown [Arabidopsis thaliana]	Pathogenesis-related protein 1 OS=Arabidopsis thaliana GN=At2g14610 PE=1 SV=1	biological_process : regulation of plant-type hypersensitive response ( GO:0010363 )
c67885_g1_i1	5.19	5.63	0.17	0	-5.91279	Down	unknown [Arabidopsis thaliana]	Receptor-like protein 12 OS=Arabidopsis thaliana GN=RLP12 PE=2 SV=2	biological_process : negative regulation of defense response ( GO:0031348 )
c42038_g1_i3	284.8	255.1	105.99	110.21	-1.23693	Down	unknown [Lotus japonicus]	Uncharacterized protein At2g23090 OS=Arabidopsis thaliana GN=At2g23090 PE=1 SV=1
c42641_g1_i1	3.05	14.75	56.15	0.7	1.78781	Ups	unknown [Medicago truncatula]	--
c49555_g1_i2	0.03	0	0	1.74	5.642	Ups	unknown protein [Arabidopsis thaliana]	--	molecular_function : transferase activity, transferring phosphorus-containing groups ( GO:0016772 )
c37508_g2_i5	0	0.2	2.98	3.85	5.13475	Ups	unknown protein [Arabidopsis thaliana]	Putative ribonuclease H protein At1g65750 OS=Arabidopsis thaliana GN=At1g65750 PE=3 SV=1
c37508_g2_i3	0	0.13	0.9	2.19	4.84772	Ups	unknown protein [Arabidopsis thaliana]	Putative ribonuclease H protein At1g65750 OS=Arabidopsis thaliana GN=At1g65750 PE=3 SV=1
c49955_g1_i1	2.7	2.67	10.5	8.73	1.95265	Ups	unknown protein [Arabidopsis thaliana]	--	biological_process : protein import into nucleus ( GO:0006606 )
c39068_g1_i1	0	5.32	5.19	13.32	1.90619	Ups	unknown protein [Arabidopsis thaliana]	--
c50062_g1_i7	2.64	4.3	10.89	11.89	1.80953	Ups	unknown protein [Arabidopsis thaliana]	--	cellular_component : chloroplast thylakoid membrane ( GO:0009535 )
c49371_g2_i2	5.57	3.43	0.3	0.69	-3.08628	Down	Unknown protein [Arabidopsis thaliana]	Probable leucine-rich repeat receptor-like protein kinase At1g35710 OS=Arabidopsis thaliana GN=At1g35710 PE=2 SV=1	biological_process : protein phosphorylation ( GO:0006468 )
c50349_g1_i7	0.9	0	0	0	#NAME?	Down	unknown protein; 82436-88041 [Arabidopsis thaliana]	Protein trichome birefringence-like 8 OS=Arabidopsis thaliana GN=TBL8 PE=2 SV=1
c48994_g1_i8	0	0	1.36	0.79	Inf	Ups	unknown, partial [Arabidopsis halleri subsp. halleri]	--
c34101_g1_i5	1.17	0.27	0	0	#NAME?	Down	unnamed protein product [Arabidopsis thaliana]	--
c36934_g2_i1	3.34	2.17	0	0	#NAME?	Down	unnamed protein product [Arabidopsis thaliana]	Uncharacterized protein At4g02000 OS=Arabidopsis thaliana GN=At4g02000 PE=2 SV=1
c42928_g1_i3	5.15	3.51	0	0	#NAME?	Down	unnamed protein product [Arabidopsis thaliana]	Acyltransferase-like protein At3g26840, chloroplastic OS=Arabidopsis thaliana GN=At3g26840 PE=2 SV=1
c47303_g1_i2	0.83	1.44	0	0	#NAME?	Down	unnamed protein product [Arabidopsis thaliana]	Non-canonical poly(A) RNA polymerase PAPD7 OS=Homo sapiens GN=PAPD7 PE=1 SV=3	molecular_function : L-aspartate:fumarate oxidoreductase activity ( GO:0044318 )
c48165_g1_i5	2.22	0	0	0	#NAME?	Down	unnamed protein product [Arabidopsis thaliana]	Ceramide kinase OS=Arabidopsis thaliana GN=CERK PE=1 SV=1	biological_process : systemic acquired resistance ( GO:0009627 )
c37494_g1_i8	0	0	2.1	0.5	Inf	Ups	unnamed protein product [Arabidopsis thaliana]	--	cellular_component : cytosol ( GO:0005829 )
c38406_g1_i4	0	0	2.8	4.56	Inf	Ups	unnamed protein product [Arabidopsis thaliana]	Uncharacterized protein At3g43530 OS=Arabidopsis thaliana GN=At3g43530 PE=1 SV=1
c37006_g1_i8	0	0.24	6.56	6.38	5.91251	Ups	unnamed protein product [Arabidopsis thaliana]	F-box protein SKIP17 OS=Arabidopsis thaliana GN=SKIP17 PE=1 SV=1	cellular_component : nucleus ( GO:0005634 )
c36854_g1_i3	0	0.85	3.96	4.17	3.37766	Ups	unnamed protein product [Arabidopsis thaliana]	Uncharacterized protein At4g02000 OS=Arabidopsis thaliana GN=At4g02000 PE=2 SV=1
c47842_g1_i7	0.31	0.51	3.85	3.88	3.35797	Ups	unnamed protein product [Arabidopsis thaliana]	--	cellular_component : nucleus ( GO:0005634 )
c20856_g1_i1	0.84	1.3	5.59	6.44	2.58105	Ups	unnamed protein product [Arabidopsis thaliana]	--
c41786_g1_i7	1.29	0.8	5.44	6.11	2.57846	Ups	unnamed protein product [Arabidopsis thaliana]	Glutathione S-transferase T3 OS=Arabidopsis thaliana GN=GSTT3 PE=2 SV=1
c46736_g4_i3	5.41	4.66	12.81	9.74	1.25587	Ups	unnamed protein product [Arabidopsis thaliana]	Protein WVD2-like 1 OS=Arabidopsis thaliana GN=WDL1 PE=1 SV=1	biological_process : glucuronoxylan metabolic process ( GO:0010413 )
c34101_g1_i7	1.71	2.83	0.62	0.72	-1.66686	Down	unnamed protein product [Arabidopsis thaliana]	--
c38406_g1_i1	2.55	2.98	0.36	0.46	-2.66493	Down	unnamed protein product [Arabidopsis thaliana]	Uncharacterized protein At3g43530 OS=Arabidopsis thaliana GN=At3g43530 PE=1 SV=1
c38406_g1_i3	2.16	2.62	0.25	0.26	-3.14189	Down	unnamed protein product [Arabidopsis thaliana]	Uncharacterized protein At3g43530 OS=Arabidopsis thaliana GN=At3g43530 PE=1 SV=1
c37815_g1_i4	0.92	1.13	0.11	0.09	-3.22799	Down	unnamed protein product [Arabidopsis thaliana]	Retrovirus-related Pol polyprotein from transposon TNT 1-94 OS=Nicotiana tabacum PE=2 SV=1
c40395_g1_i4	2.56	2.32	0	0.37	-3.70754	Down	unnamed protein product [Arabidopsis thaliana]	Protein DA1-related 3 OS=Arabidopsis thaliana GN=DAR3 PE=2 SV=2	cellular_component : nucleus ( GO:0005634 )
c48770_g2_i3	1.35	2.01	0.13	0.1	-3.84063	Down	unnamed protein product [Arabidopsis thaliana]	Retrovirus-related Pol polyprotein from transposon TNT 1-94 OS=Nicotiana tabacum PE=2 SV=1
c34248_g1_i4	1.4	0.64	0	0	#NAME?	Down	unnamed protein product [Brassica oleracea var. acephala]	--
c47989_g3_i2	0	0.27	2.06	2.88	4.20869	Ups	unnamed protein product [Thellungiella halophila]	GDP-L-galactose phosphorylase 2 OS=Arabidopsis thaliana GN=VTC5 PE=1 SV=1	molecular_function : glucose-1-phosphate guanylyltransferase (GDP) activity ( GO:0010474 )
c47989_g3_i1	0.67	0.44	2.81	2.87	2.46996	Ups	unnamed protein product [Thellungiella halophila]	GDP-L-galactose phosphorylase 2 OS=Arabidopsis thaliana GN=VTC5 PE=1 SV=1	molecular_function : glucose-1-phosphate guanylyltransferase (GDP) activity ( GO:0010474 )
c45085_g2_i3	1.15	2.61	7.24	7.31	2.03948	Ups	unnamed protein product [Thellungiella halophila]	Uncharacterized protein At4g15970 OS=Arabidopsis thaliana GN=At4g15970 PE=2 SV=1	cellular_component : chloroplast ( GO:0009507 )
c29822_g1_i3	3.28	0	4.53	3.87	1.44596	Ups	unnamed protein product [Thellungiella halophila]	UBP1-associated protein 2A OS=Arabidopsis thaliana GN=UBA2A PE=1 SV=1	biological_process : defense response ( GO:0006952 )
c46774_g1_i5	5.17	4.82	11.84	12.16	1.35587	Ups	unnamed protein product [Thellungiella halophila]	Probable protein phosphatase 2C 58 OS=Arabidopsis thaliana GN=At4g28400 PE=2 SV=1	biological_process : indoleacetic acid biosynthetic process ( GO:0009684 )
c46260_g1_i3	13.54	11.6	28.27	29.21	1.28374	Ups	unnamed protein product [Thellungiella halophila]	ABSCISIC ACID-INSENSITIVE 5-like protein 6 OS=Arabidopsis thaliana GN=ABF3 PE=1 SV=1	biological_process : response to water deprivation ( GO:0009414 )
c35374_g1_i1	210.9	216.99	90.91	98.39	-1.08807	Down	unnamed protein product [Thellungiella halophila]	Ferredoxin-2, chloroplastic OS=Arabidopsis thaliana GN=FD2 PE=1 SV=1	biological_process : regulation of proton transport ( GO:0010155 )
c40188_g1_i2	9.93	9.79	2.45	3.5	-1.64299	Down	unnamed protein product [Thellungiella halophila]	Protein indeterminate-domain 6, chloroplastic OS=Arabidopsis thaliana GN=IDD6 PE=1 SV=1	molecular_function : sequence-specific DNA binding transcription factor activity ( GO:0003700 )
c48651_g1_i1	11.03	11.48	3.52	2.8	-1.73779	Down	unnamed protein product [Thellungiella halophila]	Chlorophyll a-b binding protein 8, chloroplastic OS=Solanum lycopersicum GN=CAB8 PE=3 SV=1	molecular_function : chlorophyll binding ( GO:0016168 )
c48619_g1_i2	32.44	32.26	8.77	9.39	-1.73895	Down	unnamed protein product [Thellungiella halophila]	FACT complex subunit SSRP1 OS=Arabidopsis thaliana GN=SSRP1 PE=1 SV=2	biological_process : RNA splicing, via endonucleolytic cleavage and ligation ( GO:0000394 )
c79676_g1_i1	758.31	820.01	156.15	147.23	-2.28831	Down	unnamed protein product [Thellungiella halophila]	Hevein-like preproprotein OS=Arabidopsis thaliana GN=HEL PE=1 SV=1	biological_process : response to virus ( GO:0009615 )
c44247_g1_i2	33.47	30.31	6.07	5.95	-2.31647	Down	unnamed protein product [Thellungiella halophila]	Chlorophyll a-b binding protein, chloroplastic OS=Petunia hybrida PE=2 SV=1	molecular_function : metal ion binding ( GO:0046872 )
c73756_g1_i1	35.99	40.96	2.96	3.4	-3.51004	Down	unnamed protein product [Thellungiella halophila]	Hevein-like preproprotein OS=Arabidopsis thaliana GN=HEL PE=1 SV=1	biological_process : response to virus ( GO:0009615 )
c44468_g2_i5	0	0	0	1.19	Inf	Ups	unnamed protein product [Vitis vinifera]	Zinc finger CCCH domain-containing protein 5 OS=Arabidopsis thaliana GN=At1g10320 PE=2 SV=2	molecular_function : binding ( GO:0005488 )
c40786_g3_i1	52.07	62.26	147.46	127.68	1.33792	Ups	unnamed protein product [Vitis vinifera]	--
c43204_g1_i1	8.74	9.4	2.23	2.18	-1.94948	Down	UPF0131 protein At3g02910 [Arabidopsis lyrata subsp. lyrata]	Putative gamma-glutamylcyclotransferase At3g02910 OS=Arabidopsis thaliana GN=At3g02910 PE=2 SV=2	biological_process : response to karrikin ( GO:0080167 )
c68623_g1_i1	66.75	65.43	6.96	14.01	-2.57741	Down	vegetative storage product [Arabidopsis thaliana]	Vegetative storage protein 1 OS=Arabidopsis thaliana GN=VSP1 PE=1 SV=2
c24748_g1_i1	293.89	275.02	39.42	31.87	-2.91586	Down	vegetative storage protein [Brassica oleracea var. gemmifera]	Vegetative storage protein 2 OS=Arabidopsis thaliana GN=VSP2 PE=2 SV=1	biological_process : hyperosmotic salinity response ( GO:0042538 )
c67635_g1_i1	324.19	322.54	22.96	28.78	-3.57345	Down	vegetative storage protein [Brassica oleracea var. gemmifera]	Vegetative storage protein 1 OS=Arabidopsis thaliana GN=VSP1 PE=1 SV=2	biological_process : defense response ( GO:0006952 )
c32850_g1_i1	0	0.41	3.3	4.82	4.42588	Ups	Very similar to retrotransposon reverse transcriptase [Arabidopsis thaliana]	Transposon TX1 uncharacterized 149 kDa protein OS=Xenopus laevis PE=3 SV=1
c44598_g2_i2	3.12	3.14	1.12	1.38	-1.22673	Down	Very similar to retrotransposon reverse transcriptase [Arabidopsis thaliana]	Uncharacterized mitochondrial protein AtMg00310 OS=Arabidopsis thaliana GN=AtMg00310 PE=4 SV=1
c45466_g1_i2	0.86	0.46	1.23	3.23	1.85384	Ups	villin-1 [Arabidopsis thaliana]	Villin-1 OS=Arabidopsis thaliana GN=VLN1 PE=2 SV=2	biological_process : mitotic cell cycle ( GO:0000278 )
c42302_g1_i1	5.17	4.61	0.78	0.89	-2.48308	Down	WD40 domain-containing protein [Arabidopsis thaliana]	Myosin heavy chain kinase B OS=Dictyostelium discoideum GN=mhkB PE=2 SV=1	molecular_function : nucleotide binding ( GO:0000166 )
c47754_g1_i7	5.16	0.32	0	0.05	-6.28158	Down	WPP domain-interacting protein 2 [Arabidopsis thaliana]	WPP domain-interacting protein 2 OS=Arabidopsis thaliana GN=WIP2 PE=1 SV=1	biological_process : flavonoid biosynthetic process ( GO:0009813 )
c48295_g1_i1	2.07	1.49	7.53	5.96	2.0124	Ups	WRKY DNA-binding protein 6 [Arabidopsis lyrata subsp. lyrata]	WRKY transcription factor 6 OS=Arabidopsis thaliana GN=WRKY6 PE=1 SV=1	biological_process : intracellular signal transduction ( GO:0035556 )
c40400_g1_i2	0	0.17	3.6	3.3	5.53355	Ups	WRKY transcription factor 44 [Arabidopsis thaliana]	WRKY transcription factor 44 OS=Arabidopsis thaliana GN=WRKY44 PE=1 SV=2	biological_process : epidermal cell fate specification ( GO:0009957 )
c40400_g1_i1	0.59	1.76	5.92	5.52	2.36982	Ups	WRKY transcription factor 44 [Arabidopsis thaliana]	WRKY transcription factor 44 OS=Arabidopsis thaliana GN=WRKY44 PE=1 SV=2	biological_process : epidermal cell fate specification ( GO:0009957 )
c41418_g1_i4	1.39	1.83	4.85	6.08	1.87355	Ups	xyloglucan:xyloglucosyl transferase [Arabidopsis thaliana]	Probable xyloglucan endotransglucosylase/hydrolase protein 7 OS=Arabidopsis thaliana GN=XTH7 PE=2 SV=2	molecular_function : hydrolase activity, hydrolyzing O-glycosyl compounds ( GO:0004553 )
c8667_g1_i1	4.3	4.14	9.66	11.64	1.43555	Ups	xyloglucan:xyloglucosyl transferase [Arabidopsis thaliana]	Probable xyloglucan endotransglucosylase/hydrolase protein 23 OS=Arabidopsis thaliana GN=XTH23 PE=2 SV=1	molecular_function : hydrolase activity, hydrolyzing O-glycosyl compounds ( GO:0004553 )
c45660_g1_i2	0.45	1.8	0	0	#NAME?	Down	xylulose kinase-2 [Arabidopsis thaliana]	Xylulose kinase OS=Bos taurus GN=XYLB PE=2 SV=1
c47150_g2_i5	0	0	0.97	1.39	Inf	Ups	zinc finger family protein [Arabidopsis lyrata subsp. lyrata]	--	biological_process : hydrogen sulfide biosynthetic process ( GO:0070814 )
c39155_g1_i1	140.33	137.64	372.24	334.48	1.43612	Ups	zinc finger family protein [Arabidopsis lyrata subsp. lyrata]	E3 ubiquitin-protein ligase RING1-like OS=Arabidopsis thaliana GN=At3g19950 PE=1 SV=1	biological_process : protein folding ( GO:0006457 )
c48073_g2_i2	5.67	5.1	1.95	1.54	-1.53015	Down	zinc finger family protein [Arabidopsis lyrata subsp. lyrata]	Putative E3 ubiquitin-protein ligase XBAT35 OS=Arabidopsis thaliana GN=XBAT35 PE=2 SV=1	cellular_component : cytoplasm ( GO:0005737 )
c42731_g1_i4	7.41	9.27	1.4	2.05	-2.1868	Down	zinc finger family protein [Arabidopsis lyrata subsp. lyrata]	F-box protein At1g67340 OS=Arabidopsis thaliana GN=At1g67340 PE=1 SV=1	cellular_component : nucleus ( GO:0005634 )
c32837_g1_i2	8.45	7.9	2.13	1.47	-2.09637	Down	zinc finger protein 2 [Arabidopsis thaliana]	Zinc finger protein 2 OS=Arabidopsis thaliana GN=ZFP2 PE=2 SV=1	molecular_function : sequence-specific DNA binding transcription factor activity ( GO:0003700 )
c43023_g1_i1	11.27	8.75	2.26	3.06	-1.8069	Down	zinc finger protein 6 [Arabidopsis thaliana]	Zinc finger protein 6 OS=Arabidopsis thaliana GN=ZFP6 PE=2 SV=1	biological_process : nitrate transport ( GO:0015706 )
c39714_g1_i1	11.45	10.57	3.78	3.49	-1.50644	Down	zinc finger protein CONSTANS-LIKE 1 [Arabidopsis thaliana]	Zinc finger protein CONSTANS-LIKE 1 OS=Arabidopsis thaliana GN=COL1 PE=1 SV=1	biological_process : DNA repair ( GO:0006281 )
c37886_g1_i2	13.94	14.82	28.36	31.63	1.15485	Ups	zinc finger protein CONSTANS-LIKE 13 [Arabidopsis thaliana]	Zinc finger protein CONSTANS-LIKE 13 OS=Arabidopsis thaliana GN=COL13 PE=2 SV=1	biological_process : coumarin biosynthetic process ( GO:0009805 )
c43576_g1_i2	1.54	0	0	0	#NAME?	Down	zinc knuckle (CCHC-type) family protein [Arabidopsis thaliana]	--	molecular_function : Ran GTPase binding ( GO:0008536 )
c43576_g1_i1	0.48	0.34	2.12	3.1	2.74785	Ups	zinc knuckle (CCHC-type) family protein [Arabidopsis thaliana]	--	molecular_function : zinc ion binding ( GO:0008270 )
c48768_g2_i1	1.2	1.47	0	0	#NAME?	Down	ZKT protein containing PDZ, K-box and a TPR region [Arabidopsis thaliana]	Protein LOW PSII ACCUMULATION 1, chloroplastic OS=Arabidopsis thaliana GN=LPA1 PE=1 SV=1	biological_process : protein autophosphorylation ( GO:0046777 )
