# Supplementary material for: Combining Targeted Metabolites Analysis and Transcriptomics to Reveal Chemical Composition Difference and Underlying Transcriptional Regulation in Maca (Lepidium Meyenii Walp.) Ecotypes
Source: Genes (Basel). 2018 Jul 3;9(7):335. doi: 10.3390/genes9070335 (PMC6071217; doi:10.3390/genes9070335)
Supplement: Supplementary file 1 [file genes-09-00335-s001.zip › Supplementary files - revision/File A4 Y vs. B.xlsx]

## Sheet: yellow maca-VS-black maca
geneID	yellow-1.FPKM	yellow-4.FPKM	black-3.FPKM	black-4.FPKM	log2FoldChange	Regulation	Nr-annotation	Swissprot-annotation	GO_annotation
c10593_g1_i2	3.55	2.61	15.06	14.63	2.28732	Ups	cytochrome P450 71B2 [Arabidopsis thaliana]	Cytochrome P450 71B2 OS=Arabidopsis thaliana GN=CYP71B2 PE=2 SV=2	molecular_function : heme binding ( GO:0020037 )
c10730_g1_i2	0	0	1.6	1.22	Inf	Ups	similar to reverse transcriptases (PFam: rvt.hmm, score: 60.13) [Arabidopsis thaliana]	--
c10928_g1_i1	90.42	85.66	222.73	236.97	1.4041	Ups	--	--
c11572_g1_i1	24.92	26.66	91.97	93.47	1.86488	Ups	hypothetical protein ARALYDRAFT_475925 [Arabidopsis lyrata subsp. lyrata]	Putative caffeoyl-CoA O-methyltransferase At1g67980 OS=Arabidopsis thaliana GN=At1g67980 PE=2 SV=1	molecular_function : caffeoyl-CoA O-methyltransferase activity ( GO:0042409 )
c11685_g1_i2	3.55	2.91	0.06	0.02	-6.25167	Down	unknown protein [Arabidopsis thaliana]	--
c12209_g1_i1	0.19	0.15	3.93	5.02	4.73358	Ups	predicted protein [Arabidopsis lyrata subsp. lyrata]	Protein PLANT CADMIUM RESISTANCE 2 OS=Arabidopsis thaliana GN=PCR2 PE=1 SV=1	biological_process : response to oxidative stress ( GO:0006979 )
c12588_g1_i1	1.06	0.61	4.73	4.94	2.55846	Ups	--	--
c12981_g1_i1	18.1	19.92	7.01	5.77	-1.54731	Down	RecName: Full=Defensin-like protein 2; AltName: Full=MTI-2; AltName: Full=Trypsin inhibitor 2; Flags: Precursor	Defensin-like protein 2 OS=Sinapis alba PE=1 SV=2	biological_process : defense response to fungus ( GO:0050832 )
c13114_g1_i1	3.55	1.12	0	0	#NAME?	Down	LOB domain-containing protein 12 [Arabidopsis thaliana]	LOB domain-containing protein 12 OS=Arabidopsis thaliana GN=LBD12 PE=2 SV=2	biological_process : leaf morphogenesis ( GO:0009965 )
c13490_g1_i1	11.29	10.21	30.33	30.64	1.52266	Ups	nudix hydrolase 6 [Arabidopsis thaliana]	Nudix hydrolase 6 OS=Arabidopsis thaliana GN=NUDT6 PE=1 SV=1	biological_process : regulation of starch biosynthetic process ( GO:0010581 )
c13531_g1_i2	1.82	1.95	0	0	#NAME?	Down	T32E20.30 [Arabidopsis thaliana]	--
c14029_g1_i1	0	0	13.71	0	Inf	Ups	--	--
c15332_g1_i1	0	0	112.99	0	Inf	Ups	hypothetical protein MTR_5g051160 [Medicago truncatula]	Putative uncharacterized protein ART3 OS=Saccharomyces cerevisiae (strain ATCC 204508 / S288c) GN=ART3 PE=5 SV=1
c16038_g1_i1	248.32	276.2	68.33	76.22	-1.84221	Down	myrosinase-associated protein, putative [Arabidopsis thaliana]	Inactive GDSL esterase/lipase-like protein 23 OS=Arabidopsis thaliana GN=GLL23 PE=1 SV=1	biological_process : lipid metabolic process ( GO:0006629 )
c16095_g1_i1	3.49	2.01	9.79	9.86	1.85889	Ups	--	--
c16095_g2_i1	0.35	0.28	4.49	5.35	4.00116	Ups	--	--
c16227_g1_i2	1.26	0.82	0	0	#NAME?	Down	hypothetical protein ARALYDRAFT_495017 [Arabidopsis lyrata subsp. lyrata]	Peptide-N(4)-(N-acetyl-beta-glucosaminyl)asparagine amidase OS=Arabidopsis thaliana GN=PNG1 PE=2 SV=1	cellular_component : cytosol ( GO:0005829 )
c16374_g1_i3	1.86	1.53	0	0	#NAME?	Down	Ulp1 protease family protein [Arabidopsis thaliana]	--
c17081_g1_i2	1.21	1.11	0	0	#NAME?	Down	putative reverse transcriptase [Arabidopsis thaliana]	LINE-1 retrotransposable element ORF2 protein OS=Homo sapiens PE=1 SV=1
c17091_g1_i1	15.19	17.64	32.1	34.56	1.03801	Ups	hypothetical protein ARALYDRAFT_474776 [Arabidopsis lyrata subsp. lyrata]	Linoleate 9S-lipoxygenase 1 OS=Arabidopsis thaliana GN=LOX1 PE=1 SV=1	biological_process : response to jasmonic acid ( GO:0009753 )
c17247_g1_i1	0.41	0.74	4.15	4.18	2.87028	Ups	cysteine/histidine-rich C1 domain-containing protein [Arabidopsis thaliana]	Probable nucleoredoxin 1 OS=Arabidopsis thaliana GN=At1g60420 PE=1 SV=1	biological_process : oxidation-reduction process ( GO:0055114 )
c17301_g1_i1	0	0	1.42	1.08	Inf	Ups	--	--
c18385_g1_i2	0.38	0.93	0	0.02	-6.03237	Down	putative AP endonuclease/reverse transcriptase [Brassica napus]	LINE-1 retrotransposable element ORF2 protein OS=Homo sapiens PE=1 SV=1
c18613_g1_i1	42.76	44.97	17.05	14.62	-1.43787	Down	putative proline-rich protein [Arabidopsis thaliana]	Non-classical arabinogalactan protein 31 OS=Arabidopsis thaliana GN=AGP31 PE=1 SV=1
c19496_g1_i1	0.68	0.55	4.66	6.2	3.15855	Ups	--	--
c20049_g1_i3	47.41	43.43	22.38	22	-1.01569	Down	hypothetical protein ARALYDRAFT_349109 [Arabidopsis lyrata subsp. lyrata]	UPF0481 protein At3g47200 OS=Arabidopsis thaliana GN=At3g47200 PE=2 SV=1
c20570_g1_i2	0	0	0.72	1.54	Inf	Ups	--	--
c20830_g1_i1	1.12	2.04	0.15	0	-4.3267	Down	putative non-LTR retroelement reverse transcriptase [Arabidopsis thaliana]	--
c20864_g1_i1	0	0.06	1.65	1.33	5.56798	Ups	ribosomal protein S3Ae [Coccomyxa subellipsoidea C-169]	40S ribosomal protein S1 OS=Lentinula edodes GN=RPS1 PE=2 SV=1	cellular_component : nucleolus ( GO:0005730 )
c20937_g1_i1	20.67	18.58	235.57	267.05	3.6986	Ups	--	--
c21092_g1_i1	1.07	1.26	0	0	#NAME?	Down	unnamed protein product [Arabidopsis thaliana]	--
c21092_g1_i2	1.32	0.86	0	0	#NAME?	Down	hypothetical protein [Arabidopsis thaliana]	--
c21100_g1_i1	1.84	2.57	0	0	#NAME?	Down	--	--
c21225_g1_i3	1.08	1.42	0	0	#NAME?	Down	retrotransposon - like protein [Arabidopsis thaliana]	Retrovirus-related Pol polyprotein from transposon TNT 1-94 OS=Nicotiana tabacum PE=2 SV=1
c21263_g1_i1	0	0	1.74	2.76	Inf	Ups	predicted protein [Arabidopsis lyrata subsp. lyrata]	Disease resistance protein RML1A OS=Arabidopsis thaliana GN=RLM1A PE=3 SV=1	biological_process : defense response ( GO:0006952 )
c21293_g1_i1	0.53	0	2.2	2.38	3.15488	Ups	uncharacterized protein [Arabidopsis thaliana]	O-glucosyltransferase rumi homolog OS=Culex quinquefasciatus GN=CPIJ013394 PE=3 SV=1	cellular_component : extracellular region ( GO:0005576 )
c21293_g1_i2	2.63	2.29	8.08	6.67	1.60524	Ups	predicted protein [Populus trichocarpa]	O-glucosyltransferase rumi homolog OS=Culex quinquefasciatus GN=CPIJ013394 PE=3 SV=1	cellular_component : extracellular region ( GO:0005576 )
c21661_g1_i1	8.94	6.29	2.26	1.76	-1.8914	Down	F15O4.13 [Arabidopsis thaliana]	--
c22309_g1_i1	0.5	0.51	2.41	2.05	2.15403	Ups	myosin heavy chain-related protein [Arabidopsis thaliana]	Uncharacterized protein At3g60930, chloroplastic OS=Arabidopsis thaliana GN=At3g60930 PE=1 SV=1
c22474_g1_i1	4.35	4.8	23.92	23.16	2.37961	Ups	--	--
c22474_g1_i2	66.98	55.25	14.38	10.99	-2.24089	Down	--	--
c22563_g1_i1	4.82	6.16	1.6	1.38	-1.86498	Down	6-phosphogluconolactonase 2 [Arabidopsis thaliana]	Probable 6-phosphogluconolactonase 2 OS=Arabidopsis thaliana GN=At3g49360 PE=2 SV=2	cellular_component : vacuolar membrane ( GO:0005774 )
c22565_g1_i1	0	0	1.79	1.47	Inf	Ups	--	--
c22987_g1_i2	1.9	0.98	0	0	#NAME?	Down	putative non-LTR retroelement reverse transcriptase [Arabidopsis thaliana]	--
c23466_g1_i1	1.74	0.86	0	0	#NAME?	Down	F27J15.14 [Arabidopsis thaliana]	--
c23789_g2_i1	24.87	22.21	52.9	67.53	1.37559	Ups	--	--
c24176_g1_i1	1.7	1.61	11.23	10.72	2.74794	Ups	hypothetical protein ARALYDRAFT_903205 [Arabidopsis lyrata subsp. lyrata]	CASP-like protein 4D1 OS=Arabidopsis lyrata subsp. lyrata GN=ARALYDRAFT_903205 PE=3 SV=1	biological_process : amino acid import ( GO:0043090 )
c24336_g1_i1	361.9	403.58	209.24	152.86	-1.0425	Down	--	--
c24411_g1_i1	1.21	1.52	0	0	#NAME?	Down	F24O1.21 [Arabidopsis thaliana]	Retrovirus-related Pol polyprotein from transposon TNT 1-94 OS=Nicotiana tabacum PE=2 SV=1
c24411_g1_i4	2.75	1.44	0	0	#NAME?	Down	F24O1.21 [Arabidopsis thaliana]	Retrovirus-related Pol polyprotein from transposon TNT 1-94 OS=Nicotiana tabacum PE=2 SV=1
c25004_g1_i1	17.74	25.29	5.7	9.31	-1.50627	Down	S-adenosylmethionine-dependent methyltransferase domain-containing protein [Arabidopsis thaliana]	Methyltransferase-like protein 7B OS=Mus musculus GN=Mettl7b PE=2 SV=2	biological_process : methylation ( GO:0032259 )
c25004_g1_i2	62.76	52.49	29.02	25.71	-1.05374	Down	S-adenosylmethionine-dependent methyltransferase domain-containing protein [Arabidopsis thaliana]	Methyltransferase-like protein 7B OS=Mus musculus GN=Mettl7b PE=2 SV=2	biological_process : methylation ( GO:0032259 )
c25435_g1_i1	0.73	1.34	5.42	4.97	2.33783	Ups	O-methyltransferase-like protein [Arabidopsis thaliana]	Caffeic acid 3-O-methyltransferase 1 OS=Populus tremuloides GN=OMT1 PE=1 SV=1	molecular_function : protein dimerization activity ( GO:0046983 )
c25470_g1_i1	1.22	1.67	0	0	#NAME?	Down	uncharacterized protein LOC100382968 [Zea mays]	Aldehyde dehydrogenase OS=Alternaria alternata GN=ALTA10 PE=1 SV=2	molecular_function : oxidoreductase activity, acting on the aldehyde or oxo group of donors, NAD or NADP as acceptor ( GO:0016620 )
c25499_g2_i1	0.36	0	13.95	11.55	6.17323	Ups	predicted protein [Arabidopsis lyrata subsp. lyrata]	--	cellular_component : mitochondrion ( GO:0005739 )
c25799_g1_i2	0.35	0.84	4.3	6.02	3.13429	Ups	plant invertase/pectin methylesterase inhibitor domain-containing protein [Arabidopsis thaliana]	21 kDa protein OS=Daucus carota PE=2 SV=1	molecular_function : pectinesterase activity ( GO:0030599 )
c25856_g1_i1	0	0	1.43	1.09	Inf	Ups	mutator transposase MUDRA, putative; 66518-63770 [Arabidopsis thaliana]	--
c26056_g1_i1	2.59	2.6	0	0	#NAME?	Down	class I glutamine amidotransferase-like domain-containing protein [Arabidopsis thaliana]	--	biological_process : indoleacetic acid biosynthetic process ( GO:0009684 )
c26062_g1_i1	5.46	3.31	11.88	12.84	1.51173	Ups	--	--
c26124_g1_i1	113.08	99.19	36.17	44.18	-1.38309	Down	hypothetical protein ARALYDRAFT_905664 [Arabidopsis lyrata subsp. lyrata]	--	biological_process : glucosinolate biosynthetic process ( GO:0019761 )
c26124_g1_i2	27.59	25.79	5.07	5.95	-2.24561	Down	hypothetical protein ARALYDRAFT_905664 [Arabidopsis lyrata subsp. lyrata]	--	biological_process : glucosinolate biosynthetic process ( GO:0019761 )
c26279_g1_i1	0	0.78	35.45	3.02	5.67516	Ups	Senescence-associated protein [Medicago truncatula]	Regulator of rDNA transcription protein 15 OS=Saccharomyces cerevisiae (strain ATCC 204508 / S288c) GN=RRT15 PE=3 SV=1
c26312_g1_i1	0	0.17	4.48	5.93	5.92239	Ups	putative cf-9 protein precursor [Brassica napus]	Receptor-like protein 12 OS=Arabidopsis thaliana GN=RLP12 PE=2 SV=2	molecular_function : kinase activity ( GO:0016301 )
c26337_g2_i1	43.36	43.74	112.24	128.24	1.48784	Ups	RecName: Full=Defensin-like protein 3; AltName: Full=Cysteine-rich antifungal protein 3; Short=AFP3; Flags: Precursor	Defensin-like protein 3 OS=Brassica napus GN=AFP3 PE=3 SV=1	biological_process : defense response to fungus ( GO:0050832 )
c26364_g1_i1	0.38	0.31	2.59	2.43	2.87797	Ups	hypothetical protein ARALYDRAFT_495086 [Arabidopsis lyrata subsp. lyrata]	KDEL-tailed cysteine endopeptidase CEP1 OS=Arabidopsis thaliana GN=CEP1 PE=2 SV=1	cellular_component : extracellular region ( GO:0005576 )
c26390_g1_i2	19.95	19.74	46.53	46.07	1.23957	Ups	cellulose synthase-like protein G2 [Arabidopsis thaliana]	Cellulose synthase-like protein G2 OS=Arabidopsis thaliana GN=CSLG2 PE=2 SV=1	molecular_function : cellulose synthase (UDP-forming) activity ( GO:0016760 )
c26541_g1_i4	5.33	4.97	2.29	0.84	-1.66344	Down	--	--
c26542_g2_i1	0.76	0.67	3.88	3.37	2.3558	Ups	unknown protein [Arabidopsis thaliana]	Glycerophosphodiester phosphodiesterase GDPDL3 OS=Arabidopsis thaliana GN=GDPDL3 PE=1 SV=3	biological_process : glycerol metabolic process ( GO:0006071 )
c26542_g3_i2	0.53	0.43	2.43	3.82	2.71987	Ups	putative glycerophosphoryl diester phosphodiesterase 3 [Arabidopsis thaliana]	Glycerophosphodiester phosphodiesterase GDPDL1 OS=Arabidopsis thaliana GN=GDPDL1 PE=1 SV=2	biological_process : glycerol metabolic process ( GO:0006071 )
c26644_g1_i1	0.41	0.19	2.3	2.54	3.03276	Ups	hypothetical protein ARALYDRAFT_890147 [Arabidopsis lyrata subsp. lyrata]	AP2/ERF and B3 domain-containing transcription repressor TEM1 OS=Arabidopsis thaliana GN=TEM1 PE=1 SV=1	biological_process : cellular cation homeostasis ( GO:0030003 )
c26662_g1_i2	2.44	1.56	5.52	5.16	1.43261	Ups	gag-pol polymerase [Arabidopsis lyrata subsp. lyrata]	--
c26664_g1_i1	3.33	3.41	14.3	12.82	2.02901	Ups	Cytochrome b561/ferric reductase transmembrane with DOMON related domain [Arabidopsis thaliana]	Cytochrome b561 and DOMON domain-containing protein At3g61750 OS=Arabidopsis thaliana GN=At3g61750 PE=3 SV=1	cellular_component : integral component of membrane ( GO:0016021 )
c26912_g1_i2	1.82	1.46	0.2	0.3	-2.69471	Down	F11O4.11 [Arabidopsis thaliana]	Uncharacterized protein At4g02000 OS=Arabidopsis thaliana GN=At4g02000 PE=2 SV=1
c26929_g1_i1	0	0	0.74	0	Inf	Ups	similar to reverse transcriptases (PFam: rvt.hmm, score: 60.13) [Arabidopsis thaliana]	Putative ribonuclease H protein At1g65750 OS=Arabidopsis thaliana GN=At1g65750 PE=3 SV=1
c26961_g1_i3	2.59	0.8	0.65	0.09	-2.22556	Down	MuDR transposable element - like protein [Arabidopsis thaliana]	--
c27032_g1_i2	0.78	0	8.96	8.25	4.50566	Ups	--	--
c27131_g1_i1	1.92	2.95	17.31	18.62	2.914	Ups	hypothetical protein ARALYDRAFT_889613 [Arabidopsis lyrata subsp. lyrata]	--	cellular_component : endoplasmic reticulum ( GO:0005783 )
c27167_g2_i1	14.32	9.52	3.35	3.08	-1.86759	Down	--	--
c27172_g2_i1	4.77	3.85	12.52	11.35	1.48726	Ups	UDP-glucoronosyl/UDP-glucosyl transferase family protein [Arabidopsis lyrata subsp. lyrata]	UDP-glycosyltransferase 86A1 OS=Arabidopsis thaliana GN=UGT86A1 PE=2 SV=1	molecular_function : UDP-glycosyltransferase activity ( GO:0008194 )
c27172_g2_i2	2.82	2.85	6.37	6.09	1.15522	Ups	pentatricopeptide repeat-containing protein [Arabidopsis lyrata subsp. lyrata]	Pentatricopeptide repeat-containing protein At2g36980, mitochondrial OS=Arabidopsis thaliana GN=PCMP-E73 PE=2 SV=1	molecular_function : UDP-glycosyltransferase activity ( GO:0008194 )
c27206_g1_i2	0	0	0.97	1.2	Inf	Ups	hypothetical protein ARALYDRAFT_336460 [Arabidopsis lyrata subsp. lyrata]	Putative protein PHLOEM PROTEIN 2-LIKE A3 OS=Arabidopsis thaliana GN=PP2A3 PE=3 SV=1	biological_process : response to bacterium ( GO:0009617 )
c27212_g1_i1	5.68	4.95	1.73	2.61	-1.27421	Down	putative protein [Arabidopsis thaliana]	Retrovirus-related Pol polyprotein from transposon TNT 1-94 OS=Nicotiana tabacum PE=2 SV=1
c27296_g1_i2	1.18	1.11	0	0	#NAME?	Down	predicted protein [Physcomitrella patens subsp. patens]	ADP,ATP carrier protein OS=Neurospora crassa (strain ATCC 24698 / 74-OR23-1A / CBS 708.71 / DSM 1257 / FGSC 987) GN=aac PE=3 SV=1	biological_process : transmembrane transport ( GO:0055085 )
c27968_g1_i1	0.09	0.45	8.99	10.05	5.1498	Ups	plastocyanin [Arabidopsis lyrata subsp. lyrata]	Plastocyanin minor isoform, chloroplastic OS=Arabidopsis thaliana GN=PETE PE=1 SV=2	molecular_function : copper ion binding ( GO:0005507 )
c27968_g2_i1	0.33	0.61	9.9	7.48	4.23597	Ups	plastocyanin [Arabidopsis lyrata subsp. lyrata]	Plastocyanin minor isoform, chloroplastic OS=Arabidopsis thaliana GN=PETE PE=1 SV=2	molecular_function : copper ion binding ( GO:0005507 )
c28379_g1_i2	2.34	2.66	10.09	11.54	2.13628	Ups	--	--
c28390_g1_i4	1.17	0	1.81	1.84	1.65194	Ups	putative non-LTR retroelement reverse transcriptase [Arabidopsis thaliana]	Putative ribonuclease H protein At1g65750 OS=Arabidopsis thaliana GN=At1g65750 PE=3 SV=1
c28433_g1_i2	2.06	1.86	0.29	0.26	-2.79451	Down	Ty3/gypsy retrotransposon protein [Beta vulgaris subsp. vulgaris]	Transposon Tf2-9 polyprotein OS=Schizosaccharomyces pombe (strain 972 / ATCC 24843) GN=Tf2-9 PE=3 SV=1
c28433_g2_i1	1.98	2.19	0.14	0.44	-2.84381	Down	putative retroelement pol polyprotein [Arabidopsis thaliana]	Transposon Ty3-I Gag-Pol polyprotein OS=Saccharomyces cerevisiae (strain ATCC 204508 / S288c) GN=TY3B-I PE=3 SV=2
c28478_g1_i1	1	0.16	2.74	4.61	2.67814	Ups	predicted protein [Arabidopsis lyrata subsp. lyrata]	Probable disease resistance protein RPP1 OS=Arabidopsis thaliana GN=RPP1 PE=2 SV=1	biological_process : defense response ( GO:0006952 )
c28579_g1_i1	65.39	65.3	14.03	18.36	-1.99435	Down	predicted protein [Arabidopsis lyrata subsp. lyrata]	Germin-like protein subfamily 1 member 11 OS=Arabidopsis thaliana GN=At5g38940 PE=2 SV=1	biological_process : response to salt stress ( GO:0009651 )
c28643_g1_i1	2.56	2.27	0	0	#NAME?	Down	lectin receptor kinase [Arabidopsis thaliana]	--
c28663_g1_i1	0.71	1	9.22	11.79	3.63858	Ups	hypothetical protein ARALYDRAFT_323026 [Arabidopsis lyrata subsp. lyrata]	--	cellular_component : mitochondrion ( GO:0005739 )
c28691_g1_i1	5.86	7.02	15.47	17.65	1.37971	Ups	hypothetical protein ARALYDRAFT_912134 [Arabidopsis lyrata subsp. lyrata]	Abscisic acid receptor PYL7 OS=Arabidopsis thaliana GN=PYL7 PE=1 SV=1	cellular_component : nucleus ( GO:0005634 )
c28757_g1_i1	5.06	5.58	12.31	19.7	1.60666	Ups	hypothetical protein ARALYDRAFT_476953 [Arabidopsis lyrata subsp. lyrata]	--
c29208_g1_i1	1.13	1.2	8.5	14.59	3.32748	Ups	hypothetical protein ARALYDRAFT_480090 [Arabidopsis lyrata subsp. lyrata]	--	cellular_component : chloroplast ( GO:0009507 )
c29512_g2_i1	0.96	0.38	10.19	8.24	3.81168	Ups	protease inhibitor/seed storage/lipid transfer protein (LTP) family protein [Arabidopsis thaliana]	14 kDa proline-rich protein DC2.15 OS=Daucus carota PE=2 SV=1	biological_process : very long-chain fatty acid metabolic process ( GO:0000038 )
c29661_g1_i1	0	0	7.15	7.01	Inf	Ups	--	--
c29704_g1_i1	2.04	2.55	0	0	#NAME?	Down	F11O4.11 [Arabidopsis thaliana]	--
c29928_g1_i2	3.32	4.26	0	0	#NAME?	Down	--	--
c29979_g1_i1	0	0	18.2	23.03	Inf	Ups	--	--
c29979_g1_i2	0	0	2.71	2.32	Inf	Ups	--	--
c30095_g1_i1	0	0.12	1.81	1.36	4.6964	Ups	--	--
c30099_g1_i1	0.18	0.2	2.33	1.42	3.31341	Ups	predicted protein [Hordeum vulgare subsp. vulgare]	Actin-1 OS=Schizophyllum commune GN=ACT1 PE=2 SV=1	cellular_component : cytoskeleton ( GO:0005856 )
c30121_g1_i3	7.14	8.15	1.92	2.14	-1.91847	Down	chitinase-like protein [Arabidopsis thaliana]	Basic endochitinase CHB4 OS=Brassica napus PE=1 SV=2	biological_process : chitin catabolic process ( GO:0006032 )
c30134_g1_i1	0	0.51	4.53	2.33	3.80766	Ups	--	--
c30172_g1_i1	0.08	0	1.57	2.52	5.78663	Ups	AP2 domain-containing protein RAP2.8 [Arabidopsis lyrata subsp. lyrata]	AP2/ERF and B3 domain-containing transcription repressor RAV2 OS=Arabidopsis thaliana GN=RAV2 PE=2 SV=1	biological_process : nitrate transport ( GO:0015706 )
c30211_g1_i2	3.25	4.55	6.11	11.93	1.22191	Ups	hypothetical protein ARALYDRAFT_889094 [Arabidopsis lyrata subsp. lyrata]	Protein SRG1 OS=Arabidopsis thaliana GN=SRG1 PE=2 SV=1	biological_process : seed dormancy process ( GO:0010162 )
c30225_g1_i2	0	0	1.97	0	Inf	Ups	retrotransposon like protein [Arabidopsis thaliana]	Retrovirus-related Pol polyprotein from transposon TNT 1-94 OS=Nicotiana tabacum PE=2 SV=1
c30320_g1_i3	15.62	18.49	41.72	34.13	1.17451	Ups	hypothetical protein ARALYDRAFT_888131 [Arabidopsis lyrata subsp. lyrata]	Amidase 1 OS=Arabidopsis thaliana GN=AMI1 PE=1 SV=1	biological_process : indoleacetic acid biosynthetic process ( GO:0009684 )
c30401_g1_i1	15.97	16.83	3.08	2.95	-2.41808	Down	ty1-copia retrotransposon protein [Cucumis melo subsp. melo]	--	molecular_function : binding ( GO:0005488 )
c30450_g1_i2	13.17	10.01	1.12	1.4	-2.98681	Down	periaxin-like protein [Arabidopsis thaliana]	--
c30450_g1_i3	23.01	29.52	2.93	3.31	-3.07233	Down	hydroxyproline-rich glycoprotein family protein [Arabidopsis thaliana]	Periaxin OS=Rattus norvegicus GN=Prx PE=1 SV=2	biological_process : post-embryonic development ( GO:0009791 )
c30450_g1_i4	13.63	16.1	1.92	1.53	-3.07844	Down	periaxin-like protein [Arabidopsis thaliana]	--	biological_process : post-embryonic development ( GO:0009791 )
c30595_g1_i1	2.13	3.29	0	0.39	-3.71131	Down	T24M8.9 gene product [Arabidopsis thaliana]	--
c30623_g1_i1	16.29	14.94	4.01	4.01	-1.93107	Down	calmodulin-binding protein [Arabidopsis thaliana]	--	biological_process : negative regulation of defense response ( GO:0031348 )
c30629_g1_i1	1.35	0.37	0	0	#NAME?	Down	hypothetical protein [Arabidopsis thaliana]	Putative ribonuclease H protein At1g65750 OS=Arabidopsis thaliana GN=At1g65750 PE=3 SV=1
c30629_g1_i4	0	2.42	0	0	#NAME?	Down	putative non-LTR retroelement reverse transcriptase [Arabidopsis thaliana]	--
c30673_g1_i1	1.03	0.92	5.47	5.27	2.47735	Ups	E3 ubiquitin-protein ligase ATL31 [Arabidopsis thaliana]	E3 ubiquitin-protein ligase ATL31 OS=Arabidopsis thaliana GN=ATL31 PE=1 SV=2	biological_process : response to jasmonic acid ( GO:0009753 )
c30778_g1_i1	0.01	0.82	3.76	0.47	2.39597	Ups	copia-like retrotransposable element [Arabidopsis thaliana]	Retrovirus-related Pol polyprotein from transposon TNT 1-94 OS=Nicotiana tabacum PE=2 SV=1
c30786_g1_i2	0.38	0	0.56	2.24	2.8638	Ups	trehalase 1 [Arabidopsis thaliana]	Trehalase OS=Arabidopsis thaliana GN=TRE1 PE=2 SV=1	biological_process : trehalose catabolic process ( GO:0005993 )
c30786_g1_i5	1.23	2.02	0.75	0	-2.07305	Down	trehalase 1 [Arabidopsis thaliana]	Trehalase OS=Arabidopsis thaliana GN=TRE1 PE=2 SV=1	biological_process : trehalose catabolic process ( GO:0005993 )
c30788_g1_i5	0	0.19	2.29	2.32	4.52684	Ups	--	--
c30805_g1_i1	1.58	2.54	39.77	33.6	4.17825	Ups	myosin heavy chain-related protein [Arabidopsis thaliana]	--
c30882_g1_i5	2.8	3.89	0	0	#NAME?	Down	Mutator-like transposase [Arabidopsis thaliana]	--
c30905_g2_i1	8.67	10.49	35.7	35.11	1.90732	Ups	--	--
c30936_g1_i1	0	0	0.78	1.7	Inf	Ups	--	--
c31079_g1_i4	1.92	2.37	6.49	5.62	1.51469	Ups	unknown [Arabidopsis thaliana]	Glutathione S-transferase U15 OS=Arabidopsis thaliana GN=GSTU15 PE=2 SV=1	biological_process : toxin catabolic process ( GO:0009407 )
c31109_g1_i1	26.96	24.49	55.38	58.07	1.1613	Ups	hypothetical protein [Arabidopsis thaliana]	--	biological_process : response to auxin ( GO:0009733 )
c3140_g1_i1	0.19	0.46	16.44	19.72	5.80589	Ups	--	--
c3140_g2_i1	1.4	0.8	11.91	14.14	3.58764	Ups	--	--
c31455_g1_i1	5.93	5.99	1.39	0.47	-2.65295	Down	S-adenosyl-L-methionine-dependent methyltransferase-like protein [Arabidopsis thaliana]	Probable S-adenosylmethionine-dependent methyltransferase At5g38780 OS=Arabidopsis thaliana GN=At5g38780 PE=2 SV=1	molecular_function : farnesoic acid O-methyltransferase activity ( GO:0019010 )
c31611_g1_i2	0	0	20.39	0	Inf	Ups	--	--
c31670_g1_i1	1.01	2.12	8.46	8.05	2.41826	Ups	--	--
c31771_g1_i1	11.84	12.2	3.34	2.96	-1.90982	Down	hypothetical protein ARALYDRAFT_488928 [Arabidopsis lyrata subsp. lyrata]	Blue copper protein OS=Arabidopsis thaliana GN=BCB PE=1 SV=2	biological_process : response to absence of light ( GO:0009646 )
c31903_g1_i2	0	0.14	4.43	4.37	6.21827	Ups	hypothetical protein ARALYDRAFT_470358 [Arabidopsis lyrata subsp. lyrata]	Monothiol glutaredoxin-S13 OS=Arabidopsis thaliana GN=GRXS13 PE=2 SV=2	biological_process : nitrate transport ( GO:0015706 )
c32111_g2_i1	0.07	0.06	2.22	2.71	5.30066	Ups	hypothetical protein ARALYDRAFT_480324 [Arabidopsis lyrata subsp. lyrata]	Aminotransferase ALD1 OS=Arabidopsis thaliana GN=ALD1 PE=1 SV=2	biological_process : systemic acquired resistance, salicylic acid mediated signaling pathway ( GO:0009862 )
c32129_g1_i1	0.46	1.38	0	0	#NAME?	Down	hypothetical protein [Arabidopsis thaliana]	--	molecular_function : cysteine-type peptidase activity ( GO:0008234 )
c32129_g1_i3	0.55	0	1.58	1.28	2.41289	Ups	hypothetical protein [Arabidopsis thaliana]	--	molecular_function : cysteine-type peptidase activity ( GO:0008234 )
c32139_g1_i1	2.56	2.08	6.55	6.35	1.49093	Ups	predicted protein [Arabidopsis lyrata subsp. lyrata]	Probable inactive purple acid phosphatase 1 OS=Arabidopsis thaliana GN=PAP1 PE=2 SV=1	biological_process : indoleacetic acid biosynthetic process ( GO:0009684 )
c32301_g1_i1	18.93	19.52	63.28	68.21	1.80564	Ups	--	--
c32350_g2_i1	0.71	0.72	5.87	4.37	2.86193	Ups	predicted protein [Hordeum vulgare subsp. vulgare]	Elongation factor 1-alpha OS=Schizophyllum commune GN=TEF1 PE=3 SV=1	molecular_function : translation elongation factor activity ( GO:0003746 )
c32488_g1_i1	0	0	4.98	3.3	Inf	Ups	putative retroelement pol polyprotein [Arabidopsis thaliana]	Putative defensin-like protein 158 OS=Arabidopsis thaliana GN=LCR23 PE=3 SV=1
c32488_g1_i3	0	0	2.03	1.73	Inf	Ups	putative defensin-like protein 158 [Arabidopsis thaliana]	Putative defensin-like protein 158 OS=Arabidopsis thaliana GN=LCR23 PE=3 SV=1	cellular_component : extracellular region ( GO:0005576 )
c32488_g1_i4	0	0	2.15	4.86	Inf	Ups	--	--
c32491_g1_i1	89.7	77.04	36.84	34.97	-1.1932	Down	bifunctional inhibitor/lipid-transfer protein/seed storage 2S albumin-like protein [Arabidopsis thaliana]	--	cellular_component : extracellular region ( GO:0005576 )
c32491_g1_i2	65.88	65.48	27.16	32.33	-1.12336	Down	bifunctional inhibitor/lipid-transfer protein/seed storage 2S albumin-like protein [Arabidopsis thaliana]	--	cellular_component : extracellular region ( GO:0005576 )
c32840_g1_i2	0.77	0.8	6.62	4.59	2.85685	Ups	hypothetical protein ARALYDRAFT_481608 [Arabidopsis lyrata subsp. lyrata]	--
c32855_g1_i1	640.53	641.3	309.96	289.48	-1.07465	Down	protease inhibitor/seed storage/lipid transfer protein family protein [Arabidopsis lyrata subsp. lyrata]	--	biological_process : lipid transport ( GO:0006869 )
c32874_g1_i7	9.61	5.33	1.96	3.31	-1.49885	Down	putative pre-mRNA splicing factor RNA helicase [Arabidopsis thaliana]	--	molecular_function : ATP-dependent helicase activity ( GO:0008026 )
c32884_g1_i1	0.05	0.52	3.32	3.25	3.52854	Ups	UDP-glucoronosyl/UDP-glucosyl transferase family protein [Arabidopsis lyrata subsp. lyrata]	UDP-glycosyltransferase 89A2 OS=Arabidopsis thaliana GN=UGT89A2 PE=2 SV=1	molecular_function : UDP-glucosyltransferase activity ( GO:0035251 )
c32904_g1_i1	0.31	0.61	4	6.39	3.50519	Ups	cadmium resistance protein 1 [Arabidopsis thaliana]	Protein PLANT CADMIUM RESISTANCE 1 OS=Arabidopsis thaliana GN=PCR1 PE=1 SV=1	cellular_component : vacuole ( GO:0005773 )
c32937_g1_i1	1.49	1.17	0.14	0.2	-2.9348	Down	terpene synthase/cyclase family protein [Arabidopsis lyrata subsp. lyrata]	(E,E)-geranyllinalool synthase OS=Arabidopsis thaliana GN=GES PE=1 SV=1	biological_process : response to fungus ( GO:0009620 )
c33006_g1_i1	3.7	4.69	15.93	16.08	1.94903	Ups	early nodulin-like protein 1 [Arabidopsis thaliana]	Early nodulin-like protein 2 OS=Arabidopsis thaliana GN=At4g27520 PE=1 SV=1	cellular_component : vacuole ( GO:0005773 )
c33033_g1_i2	0.19	0.15	14.58	8.88	6.14964	Ups	putative copper transport protein [Arabidopsis thaliana]	--	biological_process : metal ion transport ( GO:0030001 )
c33307_g1_i2	1.27	0.26	2.93	4.06	2.21529	Ups	receptor like protein 23 [Arabidopsis thaliana]	Receptor-like protein 12 OS=Arabidopsis thaliana GN=RLP12 PE=2 SV=2	biological_process : negative regulation of defense response ( GO:0031348 )
c33318_g1_i3	0	0	24.35	0	Inf	Ups	predicted protein [Micromonas pusilla CCMP1545]	Uncharacterized protein YLR154C-G OS=Saccharomyces cerevisiae (strain ATCC 204508 / S288c) GN=YLR154C-G PE=2 SV=1
c33318_g1_i5	0.91	0.55	14.88	0.15	3.46022	Ups	predicted protein [Micromonas pusilla CCMP1545]	Uncharacterized protein YLR154C-G OS=Saccharomyces cerevisiae (strain ATCC 204508 / S288c) GN=YLR154C-G PE=2 SV=1
c33318_g2_i1	0	0	223.17	0	Inf	Ups	hypothetical protein SORBIDRAFT_1368s002010 [Sorghum bicolor]	--
c33346_g1_i3	0	0	2.23	0.41	Inf	Ups	SYP125 [Arabidopsis lyrata subsp. lyrata]	Syntaxin-125 OS=Arabidopsis thaliana GN=SYP125 PE=2 SV=1	biological_process : vesicle-mediated transport ( GO:0016192 )
c33361_g1_i1	23.03	28.71	4.54	5.64	-2.3182	Down	putative retroelement pol polyprotein [Arabidopsis thaliana]	--	biological_process : DNA metabolic process ( GO:0006259 )
c33365_g1_i3	0	0.11	1.02	1.33	4.726	Ups	hypothetical protein ARALYDRAFT_476104 [Arabidopsis lyrata subsp. lyrata]	Wall-associated receptor kinase-like 9 OS=Arabidopsis thaliana GN=WAKL9 PE=2 SV=1	biological_process : defense response ( GO:0006952 )
c33415_g1_i1	0.55	0.7	6.22	6.43	3.35609	Ups	alcohol dehydrogenase-like 7 [Arabidopsis thaliana]	Alcohol dehydrogenase-like 7 OS=Arabidopsis thaliana GN=At5g42250 PE=2 SV=1	cellular_component : cytoplasm ( GO:0005737 )
c33436_g2_i1	85.75	87.48	191.36	212.82	1.24352	Ups	unnamed protein product [Vitis vinifera]	Hydrophobic protein LTI6B OS=Oryza sativa subsp. japonica GN=LTI6B PE=2 SV=1	cellular_component : cytoplasmic membrane-bounded vesicle ( GO:0016023 )
c33650_g1_i1	0.23	0.12	1.98	2.02	3.53358	Ups	--	--
c33690_g1_i4	3.6	1.24	0	1.07	-2.18459	Down	myosin heavy chain-related protein [Arabidopsis thaliana]	Uncharacterized protein At3g60930, chloroplastic OS=Arabidopsis thaliana GN=At3g60930 PE=1 SV=1
c33714_g1_i2	13.33	11.17	2.89	3.06	-2.02402	Down	RecName: Full=Homocysteine S-methyltransferase 1; Short=BoHMT1	Homocysteine S-methyltransferase 1 OS=Brassica oleracea var. italica GN=HMT1 PE=1 SV=1	cellular_component : cytoplasm ( GO:0005737 )
c33718_g1_i2	1.17	0	5.12	1.68	2.59295	Ups	Contains similarity to F13P17.8 gi|3337355 hypothetical protein from Arabidopsis thaliana BAC gb|AC004481 [Arabidopsis thaliana]	--	biological_process : ubiquitin-dependent protein catabolic process ( GO:0006511 )
c33727_g1_i1	40.33	38.67	129.59	132.09	1.74727	Ups	WRKY DNA-binding protein 75 [Arabidopsis lyrata subsp. lyrata]	Probable WRKY transcription factor 75 OS=Arabidopsis thaliana GN=WRKY75 PE=2 SV=1	biological_process : regulation of DNA-templated transcription in response to stress ( GO:0043620 )
c33740_g1_i1	1.13	0	0	0	#NAME?	Down	putative non-LTR retroelement reverse transcriptase [Arabidopsis thaliana]	Transposon TX1 uncharacterized 149 kDa protein OS=Xenopus laevis PE=3 SV=1
c33740_g1_i3	0	1.18	0	0	#NAME?	Down	putative non-LTR retroelement reverse transcriptase [Arabidopsis thaliana]	Transposon TX1 uncharacterized 149 kDa protein OS=Xenopus laevis PE=3 SV=1
c33765_g1_i1	209.77	198.4	57.12	52.66	-1.87524	Down	hypothetical protein ARALYDRAFT_910480 [Arabidopsis lyrata subsp. lyrata]	Probable 6-phosphogluconolactonase 3 OS=Arabidopsis thaliana GN=At5g24420 PE=2 SV=2	biological_process : pentose-phosphate shunt ( GO:0006098 )
c33782_g2_i2	0	0	1.55	0.47	Inf	Ups	hypothetical protein ARALYDRAFT_340564 [Arabidopsis lyrata subsp. lyrata]	Probable pyruvate kinase, cytosolic isozyme OS=Arabidopsis thaliana GN=At4g26390 PE=3 SV=1	cellular_component : cytoplasm ( GO:0005737 )
c33802_g2_i1	13.13	13.39	42.86	45.33	1.75203	Ups	unnamed protein product [Thellungiella halophila]	Isoflavone reductase homolog P3 OS=Arabidopsis thaliana GN=At1g75280 PE=2 SV=1	cellular_component : cytoplasm ( GO:0005737 )
c33803_g1_i4	0	0	2.57	2.2	Inf	Ups	uncharacterized protein [Arabidopsis thaliana]	--
c33867_g1_i1	43.07	41.14	14.34	9.98	-1.77017	Down	hypothetical protein ARALYDRAFT_473393 [Arabidopsis lyrata subsp. lyrata]	Pinoresinol reductase 1 OS=Arabidopsis thaliana GN=PRR1 PE=1 SV=1	molecular_function : protein binding ( GO:0005515 )
c33884_g1_i3	0.49	0.33	11.82	5.67	4.43151	Ups	predicted protein [Arabidopsis lyrata subsp. lyrata]	--	cellular_component : mitochondrion ( GO:0005739 )
c33884_g1_i4	0	0	0	2.55	Inf	Ups	predicted protein [Arabidopsis lyrata subsp. lyrata]	--	cellular_component : mitochondrion ( GO:0005739 )
c33902_g1_i1	15.96	16.21	5.44	6.44	-1.41568	Down	hypothetical protein ARALYDRAFT_478059 [Arabidopsis lyrata subsp. lyrata]	Auxin-induced in root cultures protein 12 OS=Arabidopsis thaliana GN=AIR12 PE=1 SV=3	cellular_component : anchored component of plasma membrane ( GO:0046658 )
c33912_g1_i2	0.08	0	1.34	1	5.30921	Ups	AT-IMP [Arabidopsis lyrata subsp. lyrata]	Importin subunit alpha-1 OS=Arabidopsis thaliana GN=IMPA1 PE=1 SV=2	cellular_component : cytosol ( GO:0005829 )
c33974_g1_i3	0.45	0.49	2.97	3.39	2.74162	Ups	Phosphoglycerate mutase family protein [Arabidopsis thaliana]	Phosphoglycerate mutase-like protein OS=Arabidopsis thaliana GN=PGM PE=2 SV=1	cellular_component : nucleus ( GO:0005634 )
c33974_g1_i4	0	0	1.8	1.14	Inf	Ups	Phosphoglycerate mutase family protein [Arabidopsis thaliana]	Phosphoglycerate mutase-like protein OS=Arabidopsis thaliana GN=PGM PE=2 SV=1	cellular_component : cytosol ( GO:0005829 )
c34003_g1_i2	0.71	1.06	0	0.04	-5.43353	Down	--	--
c34092_g1_i1	1.31	0.7	9.06	6.39	2.96706	Ups	putative 2-oxoglutarate-dependent dioxygenase [Arabidopsis thaliana]	1-aminocyclopropane-1-carboxylate oxidase homolog 9 OS=Arabidopsis thaliana GN=At5g43440 PE=2 SV=1	molecular_function : 1-aminocyclopropane-1-carboxylate oxidase activity ( GO:0009815 )
c34101_g1_i5	0	0	1.17	0.27	Inf	Ups	unnamed protein product [Arabidopsis thaliana]	--
c34120_g1_i1	0.36	2.62	24.18	22.78	4.00479	Ups	--	--
c34120_g2_i1	0	2.46	21.25	21.31	4.14144	Ups	--	--
c34152_g1_i1	23.31	24.7	4.95	4.88	-2.26834	Down	Phosphorylase-like protein protein [Arabidopsis thaliana]	Bark storage protein A OS=Populus deltoides GN=BSPA PE=2 SV=1	molecular_function : catalytic activity ( GO:0003824 )
c34220_g1_i1	47.95	47.85	110.38	109.75	1.21832	Ups	tyrosine specific protein phosphatase family protein [Arabidopsis lyrata subsp. lyrata]	Probable tyrosine-protein phosphatase At1g05000 OS=Arabidopsis thaliana GN=At1g05000 PE=1 SV=1	biological_process : peptidyl-tyrosine dephosphorylation ( GO:0035335 )
c34220_g1_i2	14.16	12.8	23.48	30.79	1.0254	Ups	putative 1-aminocyclopropane-1-carboxylate oxidase [Brassica oleracea]	1-aminocyclopropane-1-carboxylate oxidase 4 OS=Arabidopsis thaliana GN=ACO4 PE=1 SV=2	biological_process : negative regulation of defense response ( GO:0031348 )
c34272_g1_i2	0	0	12.24	9.78	Inf	Ups	--	--
c34316_g1_i1	14.17	16.43	5.39	3.75	-1.72203	Down	hypothetical protein ARALYDRAFT_478179 [Arabidopsis lyrata subsp. lyrata]	Non-specific lipid-transfer protein 6 OS=Arabidopsis thaliana GN=LTP6 PE=2 SV=1	biological_process : lipid transport ( GO:0006869 )
c34364_g1_i1	30.72	44.31	151.6	146.97	2.01301	Ups	Os03g0670700 [Oryza sativa Japonica Group]	Glycine-rich RNA-binding protein OS=Daucus carota PE=2 SV=1	cellular_component : cell wall ( GO:0005618 )
c34364_g1_i4	26.87	28.9	0.27	0	-8.06519	Down	--	--
c34367_g1_i1	13.16	13.13	34.04	27.35	1.24438	Ups	hydroxyproline-rich glycoprotein family protein [Arabidopsis thaliana]	--	cellular_component : anchored component of membrane ( GO:0031225 )
c34399_g1_i2	3.49	3.41	0	0	#NAME?	Down	Ta11 non-LTR retroelement protein-like [Arabidopsis thaliana]	Uncharacterized protein At4g02000 OS=Arabidopsis thaliana GN=At4g02000 PE=2 SV=1
c34399_g1_i6	0	1.82	5.28	1.22	1.84761	Ups	unnamed protein product [Arabidopsis thaliana]	--
c34436_g1_i1	0.72	0.51	2.41	2.5	2.02188	Ups	--	--
c34490_g1_i2	1.58	1.35	25.47	27.66	4.20828	Ups	predicted protein [Arabidopsis lyrata subsp. lyrata]	Glutathione S-transferase U8 OS=Arabidopsis thaliana GN=GSTU8 PE=2 SV=1	biological_process : proteasome-mediated ubiquitin-dependent protein catabolic process ( GO:0043161 )
c34545_g1_i2	4.12	2.33	0	0	#NAME?	Down	T2E6.4 [Arabidopsis thaliana]	LINE-1 reverse transcriptase homolog OS=Nycticebus coucang PE=3 SV=1
c34545_g1_i4	1.26	2.65	0	0	#NAME?	Down	T2E6.4 [Arabidopsis thaliana]	LINE-1 reverse transcriptase homolog OS=Nycticebus coucang PE=3 SV=1
c34556_g1_i4	2.06	2.67	0	0	#NAME?	Down	F15O4.13 [Arabidopsis thaliana]	Transposon Ty3-G Gag-Pol polyprotein OS=Saccharomyces cerevisiae (strain ATCC 204508 / S288c) GN=TY3B-G PE=1 SV=3	molecular_function : RNA-directed DNA polymerase activity ( GO:0003964 )
c34556_g1_i5	0.68	0.63	0	0	#NAME?	Down	F15O4.13 [Arabidopsis thaliana]	Transposon Ty3-G Gag-Pol polyprotein OS=Saccharomyces cerevisiae (strain ATCC 204508 / S288c) GN=TY3B-G PE=1 SV=3	molecular_function : RNA-directed DNA polymerase activity ( GO:0003964 )
c34560_g1_i1	4.69	5.12	12.83	14.45	1.49588	Ups	C2 domain-containing protein [Arabidopsis lyrata subsp. lyrata]	Protein C2-DOMAIN ABA-RELATED 1 OS=Arabidopsis thaliana GN=CAR1 PE=1 SV=1	biological_process : plant-type cell wall modification ( GO:0009827 )
c34618_g1_i2	2.45	2.89	9.18	13	2.07111	Ups	--	--
c34830_g1_i1	0.11	0.17	3.31	2.15	4.32943	Ups	--	--
c34954_g1_i2	2.76	0.02	3.34	4.29	1.45896	Ups	similar to reverse transcriptases (PFam: rvt.hmm, score: 60.13) [Arabidopsis thaliana]	Putative ribonuclease H protein At1g65750 OS=Arabidopsis thaliana GN=At1g65750 PE=3 SV=1
c34954_g1_i3	7.24	4.23	0.12	3.09	-1.83788	Down	similar to reverse transcriptases (PFam: rvt.hmm, score: 60.13) [Arabidopsis thaliana]	Putative ribonuclease H protein At1g65750 OS=Arabidopsis thaliana GN=At1g65750 PE=3 SV=1
c34954_g1_i5	2.47	0	0	0	#NAME?	Down	similar to reverse transcriptases (PFam: rvt.hmm, score: 60.13) [Arabidopsis thaliana]	Putative ribonuclease H protein At1g65750 OS=Arabidopsis thaliana GN=At1g65750 PE=3 SV=1
c34954_g1_i7	9.94	12.43	3.28	4.2	-1.56698	Down	similar to reverse transcriptases (PFam: rvt.hmm, score: 60.13) [Arabidopsis thaliana]	Putative ribonuclease H protein At1g65750 OS=Arabidopsis thaliana GN=At1g65750 PE=3 SV=1
c35003_g1_i2	1.15	0.47	0	0	#NAME?	Down	F15O4.13 [Arabidopsis thaliana]	Transposon Ty3-I Gag-Pol polyprotein OS=Saccharomyces cerevisiae (strain ATCC 204508 / S288c) GN=TY3B-I PE=3 SV=2
c35042_g1_i3	0	0	0.69	0.38	Inf	Ups	disease resistance protein [Brassica rapa subsp. pekinensis]	Retrovirus-related Pol polyprotein from transposon 297 OS=Drosophila melanogaster GN=pol PE=3 SV=1	molecular_function : nucleic acid binding ( GO:0003676 )
c35146_g1_i1	17.62	15.45	4.25	3.56	-2.06632	Down	hypothetical protein ARALYDRAFT_482903 [Arabidopsis lyrata subsp. lyrata]	Protease inhibitor HPI OS=Hevea brasiliensis GN=PI1 PE=1 SV=2	biological_process : response to wounding ( GO:0009611 )
c35146_g1_i2	98.43	92.91	24.79	24.24	-1.93928	Down	hypothetical protein ARALYDRAFT_482903 [Arabidopsis lyrata subsp. lyrata]	Protease inhibitor HPI OS=Hevea brasiliensis GN=PI1 PE=1 SV=2	biological_process : negative regulation of peptidase activity ( GO:0010466 )
c35220_g1_i1	2.57	3.92	29.84	26.36	3.14125	Ups	--	--
c35326_g1_i1	908.17	943.97	436.7	424.44	-1.08208	Down	Late embryogenesis abundant protein (LEA) family protein [Arabidopsis thaliana]	--	biological_process : response to water deprivation ( GO:0009414 )
c35381_g1_i1	4.71	6.79	20.39	25.03	1.99613	Ups	uncharacterized protein LOC100306140 [Glycine max]	30S ribosomal protein S7, chloroplastic OS=Olimarabidopsis pumila GN=rps7-A PE=3 SV=1	cellular_component : plastid small ribosomal subunit ( GO:0000312 )
c35381_g1_i2	3.42	3.57	12.11	10.49	1.70982	Ups	uncharacterized protein LOC100306140 [Glycine max]	30S ribosomal protein S7, chloroplastic OS=Olimarabidopsis pumila GN=rps7-A PE=3 SV=1	cellular_component : mitochondrial small ribosomal subunit ( GO:0005763 )
c35388_g1_i4	2.08	0.85	0	0	#NAME?	Down	--	--
c35425_g1_i2	0.14	0.22	4.23	6.05	4.86354	Ups	wall-associated kinase 2 [Arabidopsis lyrata subsp. lyrata]	Wall-associated receptor kinase 2 OS=Arabidopsis thaliana GN=WAK2 PE=1 SV=1	biological_process : embryo development ending in seed dormancy ( GO:0009793 )
c35425_g2_i1	0.47	0.83	2.71	3.65	2.30417	Ups	wall-associated receptor kinase 5 [Arabidopsis thaliana]	Wall-associated receptor kinase 5 OS=Arabidopsis thaliana GN=WAK5 PE=2 SV=1	biological_process : negative regulation of defense response ( GO:0031348 )
c35506_g1_i2	0.08	0.13	38.29	37.95	8.53764	Ups	dienelactone hydrolase family protein [Arabidopsis lyrata subsp. lyrata]	Endo-1,3;1,4-beta-D-glucanase OS=Zea mays PE=1 SV=1	molecular_function : hydrolase activity ( GO:0016787 )
c35548_g2_i1	4.88	7.63	0	0	#NAME?	Down	--	--
c35564_g1_i1	3.2	2.81	36.4	30.98	3.50983	Ups	--	--
c35567_g2_i1	0	0.15	3.18	6.51	6.01082	Ups	receptor like protein 32 [Arabidopsis thaliana]	Receptor-like protein 12 OS=Arabidopsis thaliana GN=RLP12 PE=2 SV=2	biological_process : negative regulation of defense response ( GO:0031348 )
c35646_g2_i5	8.81	7.18	0.33	5.36	-1.4851	Down	putative retroelement pol polyprotein [Arabidopsis thaliana]	Retrovirus-related Pol polyprotein from transposon TNT 1-94 OS=Nicotiana tabacum PE=2 SV=1
c35659_g3_i2	0	0	0.58	0.88	Inf	Ups	putative calcium-transporting ATPase [Arabidopsis thaliana]	Calcium-transporting ATPase 8, plasma membrane-type OS=Arabidopsis thaliana GN=ACA8 PE=1 SV=1	cellular_component : membrane ( GO:0016020 )
c35716_g2_i1	0.74	0.76	0	0	#NAME?	Down	RNA-directed DNA polymerase-like protein [Arabidopsis thaliana]	Uncharacterized mitochondrial protein AtMg00310 OS=Arabidopsis thaliana GN=AtMg00310 PE=4 SV=1
c35725_g1_i1	33.95	34.81	14.88	18.47	-1.02572	Down	uncharacterized protein [Arabidopsis thaliana]	--	biological_process : protein folding ( GO:0006457 )
c35735_g3_i1	0.98	1.17	3.19	3.96	1.74962	Ups	hypothetical protein ARALYDRAFT_917150 [Arabidopsis lyrata subsp. lyrata]	Disease resistance protein TAO1 OS=Arabidopsis thaliana GN=TAO1 PE=3 SV=1	biological_process : defense response to bacterium ( GO:0042742 )
c35788_g1_i3	0	0.7	1.66	2.52	2.58676	Ups	En/Spm transposon protein-like [Arabidopsis thaliana]	--
c35788_g1_i5	5.58	5.84	2.35	2.28	-1.2862	Down	En/Spm transposon protein-like [Arabidopsis thaliana]	--
c35790_g1_i1	31.23	29.44	292.74	274.57	3.24497	Ups	pathogenesis-related protein 5 [Arabidopsis thaliana]	Pathogenesis-related protein 5 OS=Arabidopsis thaliana GN=At1g75040 PE=1 SV=1	biological_process : negative regulation of defense response ( GO:0031348 )
c35817_g1_i1	8.07	7.83	2.19	2.45	-1.7572	Down	glutathione S-transferase [Arabidopsis thaliana]	Glutathione S-transferase U27 OS=Arabidopsis thaliana GN=GSTU27 PE=2 SV=1	biological_process : response to oxidative stress ( GO:0006979 )
c35904_g1_i4	1.61	1.6	0.45	0.34	-1.99427	Down	calponin homology and kinesin motor domain-containing protein [Arabidopsis thaliana]	Kinesin-4 OS=Arabidopsis thaliana GN=ATK4 PE=1 SV=2	molecular_function : microtubule motor activity ( GO:0003777 )
c35914_g1_i1	2.86	2.8	0	0	#NAME?	Down	En/Spm-like transposon protein-like [Arabidopsis thaliana]	Uncharacterized protein At3g43530 OS=Arabidopsis thaliana GN=At3g43530 PE=1 SV=1
c35914_g1_i2	1.25	0.77	4.82	3.98	2.14169	Ups	unnamed protein product [Arabidopsis thaliana]	Uncharacterized protein At3g43530 OS=Arabidopsis thaliana GN=At3g43530 PE=1 SV=1
c35917_g1_i3	7.46	7.18	1.34	0.37	-3.12039	Down	putative protein [Arabidopsis thaliana]	--
c35963_g1_i1	0	0.13	11.24	12.85	7.49658	Ups	uncharacterized protein [Arabidopsis thaliana]	--	cellular_component : extracellular region ( GO:0005576 )
c36016_g1_i2	0	0	0	0.83	Inf	Ups	leucine-rich repeat family protein [Arabidopsis lyrata subsp. lyrata]	Receptor-like protein 12 OS=Arabidopsis thaliana GN=RLP12 PE=2 SV=2	molecular_function : kinase activity ( GO:0016301 )
c36039_g1_i1	5.66	3.97	0	0	#NAME?	Down	--	--
c36039_g1_i5	1.95	2.58	0	0.07	-5.99765	Down	--	--
c36045_g1_i1	5.66	3.82	0	0	#NAME?	Down	hypothetical protein ARALYDRAFT_920415 [Arabidopsis lyrata subsp. lyrata]	Inactive serine/threonine-protein kinase At1g67470 OS=Arabidopsis thaliana GN=At1g67470 PE=2 SV=1
c36052_g1_i1	0.05	0.04	1.47	1.89	5.13855	Ups	predicted protein [Hordeum vulgare subsp. vulgare]	Uncharacterized protein C32A11.02c OS=Schizosaccharomyces pombe (strain 972 / ATCC 24843) GN=SPAC32A11.02c PE=4 SV=1
c36060_g1_i1	0.32	0.76	0	0	#NAME?	Down	C4-dicarboxylate transporter/malic acid transport family protein [Arabidopsis lyrata subsp. lyrata]	S-type anion channel SLAH3 OS=Arabidopsis thaliana GN=SLAH3 PE=1 SV=1	biological_process : transmembrane transport ( GO:0055085 )
c36066_g1_i5	5.41	4.46	0.57	0.58	-3.09272	Down	RING-H2 finger protein ATL10 [Arabidopsis thaliana]	RING-H2 finger protein ATL75 OS=Arabidopsis thaliana GN=ATL75 PE=2 SV=1	molecular_function : ubiquitin-protein transferase activity ( GO:0004842 )
c36101_g1_i1	6.96	4.1	0	0	#NAME?	Down	hypothetical protein ARALYDRAFT_474084 [Arabidopsis lyrata subsp. lyrata]	1-acylglycerol-3-phosphate O-acyltransferase OS=Arabidopsis thaliana GN=At4g24160 PE=1 SV=1	cellular_component : plant extracellular matrix ( GO:0048196 )
c36101_g2_i1	7.72	8.15	0	0	#NAME?	Down	--	--
c36115_g1_i1	756.3	737.95	2722.1	2674.1	1.87447	Ups	protease inhibitor/seed storage/lipid transfer protein family protein [Arabidopsis lyrata subsp. lyrata]	--	molecular_function : peptidase activity ( GO:0008233 )
c36115_g2_i1	203.76	199	1197.39	1209.19	2.59952	Ups	protease inhibitor/seed storage/lipid transfer protein family protein [Arabidopsis lyrata subsp. lyrata]	Putative lipid-transfer protein DIR1 OS=Arabidopsis thaliana GN=DIR1 PE=1 SV=1	molecular_function : peptidase activity ( GO:0008233 )
c36126_g1_i3	2.55	1.75	0	0	#NAME?	Down	RecName: Full=Putative F-box/LRR-repeat protein 23	Putative F-box/LRR-repeat protein 23 OS=Arabidopsis thaliana GN=FBL23 PE=3 SV=1
c36144_g3_i1	1532.09	1529.54	674.14	759.72	-1.07531	Down	beta-glucosidase 23 [Arabidopsis thaliana]	Beta-glucosidase 23 OS=Arabidopsis thaliana GN=BGLU23 PE=1 SV=1	molecular_function : copper ion binding ( GO:0005507 )
c36144_g4_i1	1079.97	1091.02	521.34	505.37	-1.06087	Down	beta-glucosidase 23 [Arabidopsis thaliana]	Beta-glucosidase 23 OS=Arabidopsis thaliana GN=BGLU23 PE=1 SV=1	molecular_function : copper ion binding ( GO:0005507 )
c36144_g4_i2	161.96	167.1	73.76	83.43	-1.04957	Down	Protein kinase protein with tetratricopeptide repeat domain [Arabidopsis thaliana]	Beta-glucosidase 23 OS=Arabidopsis thaliana GN=BGLU23 PE=1 SV=1	molecular_function : kinase activity ( GO:0016301 )
c36155_g1_i1	19.43	21.11	4.43	5.82	-1.95901	Down	--	--
c36202_g1_i3	4.01	2.59	11.5	12.86	1.90136	Ups	Leucine-rich repeat transmembrane protein kinase [Arabidopsis thaliana]	Probable LRR receptor-like serine/threonine-protein kinase At1g29720 OS=Arabidopsis thaliana GN=RFK1 PE=2 SV=3	cellular_component : plasma membrane ( GO:0005886 )
c36202_g1_i5	6.82	7.54	26.46	26.61	1.90264	Ups	Leucine-rich repeat transmembrane protein kinase [Arabidopsis thaliana]	Probable LRR receptor-like serine/threonine-protein kinase At1g29720 OS=Arabidopsis thaliana GN=RFK1 PE=2 SV=3	cellular_component : plasma membrane ( GO:0005886 )
c36206_g1_i2	8.08	8.91	41.3	38.99	2.25905	Ups	heavy metal transport/detoxification domain-containing protein [Arabidopsis thaliana]	--	biological_process : negative regulation of defense response ( GO:0031348 )
c36206_g1_i3	19.92	21.37	53.06	60.88	1.4826	Ups	heavy metal transport/detoxification domain-containing protein [Arabidopsis thaliana]	--	biological_process : negative regulation of defense response ( GO:0031348 )
c36208_g1_i7	1.92	0	0	0	#NAME?	Down	metallophosphatase domain-containing protein [Arabidopsis thaliana]	--	molecular_function : hydrolase activity ( GO:0016787 )
c36217_g1_i3	6.72	7.61	0	0	#NAME?	Down	disease resistance-responsive, dirigent domain-containing protein [Arabidopsis thaliana]	Dirigent protein 14 OS=Arabidopsis thaliana GN=DIR14 PE=2 SV=1	biological_process : defense response ( GO:0006952 )
c36221_g2_i3	0	0.31	2.01	2.24	3.79334	Ups	hypothetical protein At2g41590 [Arabidopsis thaliana]	--
c36269_g1_i1	0	0	0.96	1.57	Inf	Ups	MuDR transposable element - like protein [Arabidopsis thaliana]	--
c36270_g1_i2	23.08	28.03	0	0.48	-6.55689	Down	hypothetical protein ARALYDRAFT_916123 [Arabidopsis lyrata subsp. lyrata]	--	cellular_component : anchored component of membrane ( GO:0031225 )
c36292_g1_i3	2.98	3.43	10.36	12.24	1.83869	Ups	post-illumination chlorophyll fluorescence increase protein [Arabidopsis thaliana]	--	biological_process : chlororespiration ( GO:0010478 )
c36297_g1_i1	0.73	0.73	22.53	20.87	4.9112	Ups	--	--
c36343_g1_i1	9.09	9.99	40.02	31.46	1.92698	Ups	hypothetical protein ARALYDRAFT_487757 [Arabidopsis lyrata subsp. lyrata]	Protein EXORDIUM-like 4 OS=Arabidopsis thaliana GN=EXL4 PE=2 SV=1	cellular_component : cytosol ( GO:0005829 )
c36343_g2_i1	9.14	11.14	33.5	35.73	1.79292	Ups	hypothetical protein ARALYDRAFT_487757 [Arabidopsis lyrata subsp. lyrata]	Protein EXORDIUM-like 4 OS=Arabidopsis thaliana GN=EXL4 PE=2 SV=1	cellular_component : cytosol ( GO:0005829 )
c36345_g1_i1	0.81	2.93	27.61	25.14	3.83769	Ups	F5M15.26 [Arabidopsis thaliana]	--
c36369_g1_i1	3.37	3.26	12.74	10.24	1.81298	Ups	unnamed protein product [Thellungiella halophila]	Basic leucine zipper 1 OS=Arabidopsis thaliana GN=BZIP1 PE=1 SV=1	biological_process : cellular response to glucose stimulus ( GO:0071333 )
c36403_g1_i2	1.28	1.28	0	0	#NAME?	Down	F17L21.7 [Arabidopsis thaliana]	Retrovirus-related Pol polyprotein from transposon TNT 1-94 OS=Nicotiana tabacum PE=2 SV=1
c36485_g1_i2	1.01	2.73	0	0.9	-2.0482	Down	putative AP endonuclease/reverse transcriptase [Brassica napus]	Putative ribonuclease H protein At1g65750 OS=Arabidopsis thaliana GN=At1g65750 PE=3 SV=1
c36485_g1_i3	0.96	0.44	1.09	2.38	1.32241	Ups	putative AP endonuclease/reverse transcriptase [Brassica napus]	Putative ribonuclease H protein At1g65750 OS=Arabidopsis thaliana GN=At1g65750 PE=3 SV=1
c36485_g1_i4	3.22	1.6	1.44	0	-1.71051	Down	putative AP endonuclease/reverse transcriptase [Brassica napus]	Putative ribonuclease H protein At1g65750 OS=Arabidopsis thaliana GN=At1g65750 PE=3 SV=1
c36485_g1_i7	0	0	1.17	0	Inf	Ups	putative AP endonuclease/reverse transcriptase [Brassica napus]	Putative ribonuclease H protein At1g65750 OS=Arabidopsis thaliana GN=At1g65750 PE=3 SV=1
c36542_g1_i1	14.8	16.97	43.63	41.22	1.43865	Ups	protein kinase family protein [Arabidopsis thaliana]	Phytosulfokine receptor 1 OS=Arabidopsis thaliana GN=PSKR1 PE=2 SV=4	biological_process : protein phosphorylation ( GO:0006468 )
c36549_g1_i1	0	0	0.96	0.57	Inf	Ups	StaR-like protein domain-containing protein [Arabidopsis thaliana]	Tetratricopeptide repeat protein 38 OS=Homo sapiens GN=TTC38 PE=1 SV=1	cellular_component : nucleus ( GO:0005634 )
c36574_g1_i1	34.58	33.49	74.22	74.49	1.14579	Ups	hypothetical protein ARALYDRAFT_496395 [Arabidopsis lyrata subsp. lyrata]	Probable carboxylesterase 120 OS=Arabidopsis thaliana GN=CXE20 PE=2 SV=1	biological_process : metabolic process ( GO:0008152 )
c36615_g1_i2	0.67	0	1.95	1.29	2.2931	Ups	putative non-LTR retroelement reverse transcriptase [Arabidopsis thaliana]	--
c36615_g1_i4	0	1.46	0	0	#NAME?	Down	RNA-directed DNA polymerase-like protein [Arabidopsis thaliana]	--
c36634_g1_i2	0.42	0	4.53	2.96	4.24872	Ups	nudix hydrolase 17 [Arabidopsis thaliana]	Nudix hydrolase 17, mitochondrial OS=Arabidopsis thaliana GN=NUDT17 PE=2 SV=1	molecular_function : hydrolase activity ( GO:0016787 )
c36695_g1_i1	2.5	1.06	0	0	#NAME?	Down	putative polyprotein of LTR transposon [Arabidopsis thaliana]	Retrovirus-related Pol polyprotein from transposon TNT 1-94 OS=Nicotiana tabacum PE=2 SV=1
c36780_g1_i2	4.11	4.21	11.09	9.84	1.35014	Ups	GTP-binding family protein [Arabidopsis lyrata subsp. lyrata]	Septum-promoting GTP-binding protein 1 OS=Schizosaccharomyces pombe (strain 972 / ATCC 24843) GN=spg1 PE=1 SV=1	molecular_function : GTP binding ( GO:0005525 )
c36810_g1_i2	3.99	4.67	0	0	#NAME?	Down	protease inhibitor/seed storage/lipid transfer protein (LTP) family protein [Arabidopsis thaliana]	Non-specific lipid transfer protein GPI-anchored 2 OS=Arabidopsis thaliana GN=LTPG2 PE=2 SV=1	molecular_function : lipid binding ( GO:0008289 )
c36839_g1_i1	7.36	11.17	0.52	2.01	-2.86113	Down	periaxin-like protein [Arabidopsis thaliana]	--	biological_process : post-embryonic development ( GO:0009791 )
c36839_g1_i2	21.89	21.61	2.25	2.64	-3.13163	Down	--	--
c36839_g1_i3	12.75	14.56	3.08	2.79	-2.19787	Down	hypothetical protein ARALYDRAFT_487770 [Arabidopsis lyrata subsp. lyrata]	--	biological_process : post-embryonic development ( GO:0009791 )
c36839_g2_i1	22.48	23.34	2.37	4.1	-2.8073	Down	--	--
c36843_g1_i4	0	0.76	2.69	2.61	2.82157	Ups	thylakoid lumen 15.0 kDa protein [Arabidopsis lyrata subsp. lyrata]	Thylakoid lumenal 15.0 kDa protein 2, chloroplastic OS=Arabidopsis thaliana GN=At5g52970 PE=1 SV=2	biological_process : pentose-phosphate shunt ( GO:0006098 )
c36854_g1_i3	7.15	2.86	0	0.85	-3.5603	Down	unnamed protein product [Arabidopsis thaliana]	Uncharacterized protein At4g02000 OS=Arabidopsis thaliana GN=At4g02000 PE=2 SV=1
c36870_g1_i1	0.81	1.22	3.12	3.79	1.77816	Ups	aspartyl protease family protein [Arabidopsis lyrata subsp. lyrata]	Probable aspartic protease At2g35615 OS=Arabidopsis thaliana GN=At2g35615 PE=3 SV=1	molecular_function : peptidase activity ( GO:0008233 )
c36872_g1_i1	8.3	8.1	17.88	17.2	1.11621	Ups	MYB121 [Arabidopsis lyrata subsp. lyrata]	Transcription factor MYB48 OS=Arabidopsis thaliana GN=MYB48 PE=2 SV=1	biological_process : regulation of transcription, DNA-templated ( GO:0006355 )
c36876_g2_i3	1.61	1.58	0	0	#NAME?	Down	putative retroelement pol polyprotein [Arabidopsis thaliana]	Transposon Tf2-9 polyprotein OS=Schizosaccharomyces pombe (strain 972 / ATCC 24843) GN=Tf2-9 PE=3 SV=1	biological_process : cellular process ( GO:0009987 )
c36884_g1_i1	4.14	1.53	0.42	0.29	-3.00999	Down	disease resistance protein [Brassica rapa subsp. pekinensis]	--
c36884_g1_i12	2.91	1.86	0.2	0.72	-2.38154	Down	putative non-LTR retroelement reverse transcriptase [Arabidopsis thaliana]	LINE-1 retrotransposable element ORF2 protein OS=Mus musculus GN=Pol PE=1 SV=2	molecular_function : nucleic acid binding ( GO:0003676 )
c36884_g1_i7	0.02	0.12	1.41	0.95	3.88215	Ups	RNA-directed DNA polymerase-like protein [Arabidopsis thaliana]	--
c36901_g1_i2	0	0	1	0.76	Inf	Ups	F17L21.7 [Arabidopsis thaliana]	Retrovirus-related Pol polyprotein from transposon TNT 1-94 OS=Nicotiana tabacum PE=2 SV=1
c36901_g1_i3	2.76	1.52	1.06	0	-1.99651	Down	polyprotein [Arabidopsis arenosa]	Retrovirus-related Pol polyprotein from transposon TNT 1-94 OS=Nicotiana tabacum PE=2 SV=1	molecular_function : binding ( GO:0005488 )
c36926_g1_i1	3.63	3.89	0	0	#NAME?	Down	alkaline-phosphatase-like protein [Arabidopsis thaliana]	Venom phosphodiesterase 1 OS=Crotalus adamanteus PE=1 SV=2	molecular_function : hydrolase activity ( GO:0016787 )
c36926_g2_i1	3.6	4.24	0.1	0.34	-4.15063	Down	type I phosphodiesterase/nucleotide pyrophosphatase family protein [Arabidopsis lyrata subsp. lyrata]	Ectonucleotide pyrophosphatase/phosphodiesterase family member 3 OS=Homo sapiens GN=ENPP3 PE=1 SV=2	cellular_component : vacuole ( GO:0005773 )
c36934_g2_i1	0	0	3.34	2.17	Inf	Ups	unnamed protein product [Arabidopsis thaliana]	Uncharacterized protein At4g02000 OS=Arabidopsis thaliana GN=At4g02000 PE=2 SV=1
c36947_g1_i1	0.66	0.88	1.7	10.26	2.97012	Ups	--	--
c36950_g1_i1	2.47	2.64	0.31	0.25	-3.13948	Down	legume lectin family protein [Arabidopsis lyrata subsp. lyrata]	Lectin-like protein At3g16530 OS=Arabidopsis thaliana GN=At3g16530 PE=1 SV=1	cellular_component : plant-type cell wall ( GO:0009505 )
c36979_g1_i2	0	0	7.93	8.37	Inf	Ups	no vein-like protein [Arabidopsis thaliana]	--
c36979_g1_i4	0	0	5.63	2.17	Inf	Ups	no vein-like protein [Arabidopsis thaliana]	--
c36984_g1_i8	3.07	3.14	0.84	0.1	-2.69208	Down	--	--
c36985_g1_i1	0	0.15	3.97	3.21	5.56798	Ups	centromeric protein E [Arabidopsis thaliana]	Kinesin-related protein 11 OS=Dictyostelium discoideum GN=kif11 PE=3 SV=1	molecular_function : microtubule motor activity ( GO:0003777 )
c36994_g1_i1	2.39	2.2	6.89	7.52	1.66692	Ups	hypothetical protein ARALYDRAFT_895485 [Arabidopsis lyrata subsp. lyrata]	Thioredoxin-like protein CDSP32, chloroplastic OS=Arabidopsis thaliana GN=CDSP32 PE=1 SV=1	biological_process : response to water deprivation ( GO:0009414 )
c37006_g1_i8	5.46	5.75	0	0.24	-5.58945	Down	unnamed protein product [Arabidopsis thaliana]	F-box protein SKIP17 OS=Arabidopsis thaliana GN=SKIP17 PE=1 SV=1	cellular_component : nucleus ( GO:0005634 )
c37009_g1_i1	0.43	0.69	2.66	1.79	2.01659	Ups	S domain subfamily receptor-like kinase [Arabidopsis thaliana]	G-type lectin S-receptor-like serine/threonine-protein kinase CES101 OS=Arabidopsis thaliana GN=CES101 PE=2 SV=2	molecular_function : carbohydrate binding ( GO:0030246 )
c37019_g1_i3	0	0.07	1.34	0.78	4.84259	Ups	unnamed protein product [Arabidopsis thaliana]	Chromatin modification-related protein EAF1 A OS=Arabidopsis thaliana GN=EAF1A PE=1 SV=1	cellular_component : apoplast ( GO:0048046 )
c37024_g1_i1	7.59	6.92	20.24	22.23	1.56852	Ups	hypothetical protein ARALYDRAFT_324601 [Arabidopsis lyrata subsp. lyrata]	Probable WRKY transcription factor 46 OS=Arabidopsis thaliana GN=WRKY46 PE=2 SV=1	cellular_component : nucleolus ( GO:0005730 )
c37046_g1_i1	0	0.59	3.39	4.5	3.72135	Ups	delta-9 fatty acid desaturase [Descurainia sophia]	Probable lipid desaturase ADS3.2, chloroplastic OS=Arabidopsis thaliana GN=ADS3.2 PE=2 SV=3	biological_process : fatty acid biosynthetic process ( GO:0006633 )
c37046_g1_i2	1.53	2.05	6.08	5.52	1.71956	Ups	delta-9 fatty acid desaturase [Descurainia sophia]	Probable lipid desaturase ADS3.2, chloroplastic OS=Arabidopsis thaliana GN=ADS3.2 PE=2 SV=3	biological_process : fatty acid biosynthetic process ( GO:0006633 )
c37047_g1_i1	6.97	6.44	15.32	14.05	1.14859	Ups	hypothetical protein ARALYDRAFT_480568 [Arabidopsis lyrata subsp. lyrata]	UDP-glycosyltransferase 90A1 OS=Arabidopsis thaliana GN=UGT90A1 PE=2 SV=1	molecular_function : UDP-glycosyltransferase activity ( GO:0008194 )
c37072_g1_i1	10.47	9.75	2.04	1.94	-2.32142	Down	hypothetical protein ARALYDRAFT_480959 [Arabidopsis lyrata subsp. lyrata]	Dirigent protein 23 OS=Arabidopsis thaliana GN=DIR23 PE=2 SV=1	biological_process : defense response ( GO:0006952 )
c37075_g1_i2	0	0	0.64	2.99	Inf	Ups	receptor-like serine/threonine kinase (RFK1), putative [Arabidopsis thaliana]	Probable LRR receptor-like serine/threonine-protein kinase At1g29720 OS=Arabidopsis thaliana GN=RFK1 PE=2 SV=3	cellular_component : plasma membrane ( GO:0005886 )
c37077_g1_i1	48.35	51.92	114.08	129.49	1.29716	Ups	uncharacterized protein [Arabidopsis thaliana]	--	cellular_component : extracellular region ( GO:0005576 )
c37077_g1_i2	8.72	7.12	16.69	20.63	1.25526	Ups	uncharacterized protein [Arabidopsis thaliana]	--	cellular_component : chloroplast ( GO:0009507 )
c37093_g1_i1	12.38	9.39	0.98	0.92	-3.49587	Down	hypothetical protein ARALYDRAFT_887539 [Arabidopsis lyrata subsp. lyrata]	--	cellular_component : chloroplast ( GO:0009507 )
c37154_g1_i1	0	0.34	4.99	3.1	4.54808	Ups	uncharacterized protein [Arabidopsis thaliana]	--	cellular_component : extracellular region ( GO:0005576 )
c37155_g1_i6	0.98	1.1	0	0	#NAME?	Down	cytochrome BC1 synthesis-like protein [Arabidopsis thaliana]	Probable mitochondrial chaperone bcs1 OS=Schizosaccharomyces pombe (strain 972 / ATCC 24843) GN=SPAC644.07 PE=2 SV=1	molecular_function : ATPase activity ( GO:0016887 )
c37169_g1_i1	2.76	2.91	32.89	32.49	3.5504	Ups	F5M15.26 [Arabidopsis thaliana]	--
c37240_g1_i5	0	0	1.22	1.91	Inf	Ups	--	--
c37308_g1_i2	2.02	0.74	0	0.2	-3.74804	Down	putative non-LTR retroelement reverse transcriptase [Arabidopsis thaliana]	--
c37308_g1_i4	0	0	2.06	1.15	Inf	Ups	putative non-LTR retroelement reverse transcriptase [Arabidopsis thaliana]	--
c37315_g1_i8	14.9	16.14	6.41	6.45	-1.25084	Down	nuclear transcription factor Y subunit A-1 [Arabidopsis thaliana]	Nuclear transcription factor Y subunit A-1 OS=Arabidopsis thaliana GN=NFYA1 PE=2 SV=1	biological_process : regulation of timing of transition from vegetative to reproductive phase ( GO:0048510 )
c37340_g1_i1	0.93	0.52	4.5	5.7	2.82439	Ups	adenylate isopentenyltransferase 3 [Arabidopsis thaliana]	Adenylate isopentenyltransferase 3, chloroplastic OS=Arabidopsis thaliana GN=IPT3 PE=1 SV=1	molecular_function : ADP dimethylallyltransferase activity ( GO:0052623 )
c37361_g1_i3	17.95	17.89	6.69	9.83	-1.10308	Down	hypothetical protein ARALYDRAFT_476898 [Arabidopsis lyrata subsp. lyrata]	1-aminocyclopropane-1-carboxylate oxidase 5 OS=Arabidopsis thaliana GN=At1g77330 PE=2 SV=1	biological_process : brassinosteroid biosynthetic process ( GO:0016132 )
c37371_g1_i3	0	0	1.91	1.58	Inf	Ups	metallo-beta-lactamase domain-containing protein [Arabidopsis thaliana]	Putative hydrolase C777.06c OS=Schizosaccharomyces pombe (strain 972 / ATCC 24843) GN=SPCC777.06c PE=4 SV=1	molecular_function : hydrolase activity ( GO:0016787 )
c37385_g1_i1	16.13	17.07	95.99	91.44	2.518	Ups	EG45-like domain-containing protein 2 [Arabidopsis thaliana]	EG45-like domain containing protein 2 OS=Arabidopsis thaliana GN=EGC2 PE=2 SV=2	biological_process : systemic acquired resistance ( GO:0009627 )
c37385_g1_i2	2.05	2.07	8.84	7.29	1.96814	Ups	EG45-like domain-containing protein 2 [Arabidopsis thaliana]	EG45-like domain containing protein 2 OS=Arabidopsis thaliana GN=EGC2 PE=2 SV=2	biological_process : systemic acquired resistance ( GO:0009627 )
c37385_g1_i3	11.84	10.46	32.05	39.42	1.70515	Ups	EG45-like domain-containing protein 2 [Arabidopsis thaliana]	EG45-like domain containing protein 2 OS=Arabidopsis thaliana GN=EGC2 PE=2 SV=2	biological_process : systemic acquired resistance ( GO:0009627 )
c37391_g1_i4	0.26	0.92	0	0	#NAME?	Down	RNA-directed DNA polymerase-like protein [Arabidopsis thaliana]	Uncharacterized mitochondrial protein AtMg00310 OS=Arabidopsis thaliana GN=AtMg00310 PE=4 SV=1
c37408_g1_i1	0.58	0.53	0.14	0.03	-2.70556	Down	non-LTR retroelement reverse transcriptase-like protein [Arabidopsis thaliana]	Transposon TX1 uncharacterized 149 kDa protein OS=Xenopus laevis PE=3 SV=1
c37408_g1_i2	0.36	0.65	0	0.01	#NAME?	Down	putative non-LTR retroelement reverse transcriptase [Arabidopsis thaliana]	--
c37408_g1_i3	0.79	0.85	0	0	#NAME?	Down	putative non-LTR retroelement reverse transcriptase [Arabidopsis thaliana]	LINE-1 retrotransposable element ORF2 protein OS=Homo sapiens PE=1 SV=1
c37429_g1_i1	15.06	16.21	1.61	0.85	-3.67045	Down	embryo-specific protein like [Arabidopsis thaliana]	--	biological_process : jasmonic acid biosynthetic process ( GO:0009695 )
c37438_g1_i1	1.46	2.18	0.37	0	-3.36341	Down	DNA polymerase eta subunit [Arabidopsis thaliana]	DNA polymerase eta OS=Arabidopsis thaliana GN=POLH PE=1 SV=1	molecular_function : damaged DNA binding ( GO:0003684 )
c37464_g1_i1	13.3	12.71	32.99	37.31	1.45361	Ups	PR4-type protein [Arabidopsis lyrata subsp. lyrata]	Pathogenesis-related protein PR-4B OS=Nicotiana tabacum PE=2 SV=1	biological_process : defense response to fungus ( GO:0050832 )
c37464_g1_i2	5.01	3.47	22.28	17.01	2.2366	Ups	PR4-type protein [Arabidopsis lyrata subsp. lyrata]	Pathogenesis-related protein PR-4B OS=Nicotiana tabacum PE=2 SV=1	biological_process : defense response to fungus ( GO:0050832 )
c37464_g1_i3	27.72	28.64	153.42	152.55	2.46184	Ups	PR4-type protein [Arabidopsis lyrata subsp. lyrata]	Pathogenesis-related protein PR-4B OS=Nicotiana tabacum PE=2 SV=1	biological_process : defense response to fungus ( GO:0050832 )
c37471_g1_i1	5.31	3.16	10.88	13.73	1.55687	Ups	hypothetical protein ARALYDRAFT_476431 [Arabidopsis lyrata subsp. lyrata]	Inorganic pyrophosphatase 1 OS=Arabidopsis thaliana GN=PS2 PE=1 SV=1	molecular_function : phosphoethanolamine phosphatase activity ( GO:0052732 )
c37494_g1_i8	1.38	0.59	0	0	#NAME?	Down	unnamed protein product [Arabidopsis thaliana]	--
c37495_g1_i3	0.45	0.4	0	0	#NAME?	Down	uncharacterized protein [Arabidopsis thaliana]	--
c37508_g1_i2	25.55	29.78	1.65	2.14	-3.84604	Down	retrotransposon protein, putative, Ty1-copia subclass [Oryza sativa Japonica Group]	--	molecular_function : binding ( GO:0005488 )
c37508_g2_i1	16.47	20.01	7.1	6.05	-1.45385	Down	putative non-LTR retroelement reverse transcriptase [Arabidopsis thaliana]	--
c37508_g2_i2	6.24	14.47	3.73	5.17	-1.20412	Down	similar to reverse transcriptases (PFam: rvt.hmm, score: 60.13) [Arabidopsis thaliana]	Putative ribonuclease H protein At1g65750 OS=Arabidopsis thaliana GN=At1g65750 PE=3 SV=1
c37508_g2_i3	3.95	0.82	0	0.13	-5.35992	Down	unknown protein [Arabidopsis thaliana]	Putative ribonuclease H protein At1g65750 OS=Arabidopsis thaliana GN=At1g65750 PE=3 SV=1
c37508_g2_i4	27.16	19.38	7.86	6.87	-1.64222	Down	F17F8.5 [Arabidopsis thaliana]	Putative ribonuclease H protein At1g65750 OS=Arabidopsis thaliana GN=At1g65750 PE=3 SV=1
c37508_g2_i7	6.44	5.48	2.33	1.65	-1.56902	Down	putative non-LTR retroelement reverse transcriptase [Arabidopsis thaliana]	--
c37510_g1_i1	53.82	52.43	111.97	109.15	1.07942	Ups	homolog of anti-oxidant 1 [Arabidopsis thaliana]	Copper transport protein ATX1 OS=Arabidopsis thaliana GN=ATX1 PE=1 SV=1	biological_process : gene silencing by RNA ( GO:0031047 )
c37510_g1_i2	29.57	28.91	124.85	132.08	2.15499	Ups	homolog of anti-oxidant 1 [Arabidopsis thaliana]	Copper transport protein ATX1 OS=Arabidopsis thaliana GN=ATX1 PE=1 SV=1	biological_process : gene silencing by RNA ( GO:0031047 )
c37612_g1_i7	0.74	0.82	0	0	#NAME?	Down	pentatricopeptide repeat(PPR)-containing protein At1g12700 [Arabidopsis thaliana]	Putative pentatricopeptide repeat-containing protein At1g12700, mitochondrial OS=Arabidopsis thaliana GN=At1g12700 PE=3 SV=1	molecular_function : helicase activity ( GO:0004386 )
c37620_g1_i13	0.52	1.09	0	0	#NAME?	Down	reverse transcriptase, putative; 100033-105622 [Arabidopsis thaliana]	--
c37620_g1_i3	0	0	0.49	0.41	Inf	Ups	reverse transcriptase, putative; 100033-105622 [Arabidopsis thaliana]	--
c37643_g1_i2	2.12	1.03	0	0	#NAME?	Down	RNA-directed DNA polymerase-like protein [Arabidopsis thaliana]	--
c37646_g1_i2	0	0	1.43	0.65	Inf	Ups	contains similarity to reverse transcriptases [Arabidopsis thaliana]	Transposon TX1 uncharacterized 149 kDa protein OS=Xenopus laevis PE=3 SV=1
c37650_g1_i2	0.52	0.21	1.33	10.26	4.01401	Ups	ATP synthase subunit alpha [Medicago truncatula]	--
c37653_g1_i1	44.33	44.4	97.03	92.09	1.11278	Ups	histone H2A [Arabidopsis thaliana]	Histone H2A variant 1 OS=Arabidopsis thaliana GN=H2AV PE=1 SV=1	cellular_component : nucleosome ( GO:0000786 )
c37654_g1_i3	1.84	1.51	0	0	#NAME?	Down	hypothetical protein ARALYDRAFT_906541 [Arabidopsis lyrata subsp. lyrata]	Probable envelope ADP,ATP carrier protein, chloroplastic OS=Arabidopsis thaliana GN=EAAC PE=2 SV=2	biological_process : response to nematode ( GO:0009624 )
c37717_g1_i1	219.61	209.08	96.53	103.21	-1.08355	Down	indoleacetic acid-induced protein 2 [Arabidopsis lyrata subsp. lyrata]	Auxin-responsive protein IAA2 OS=Arabidopsis thaliana GN=IAA2 PE=1 SV=3	biological_process : regulation of transcription, DNA-templated ( GO:0006355 )
c37730_g1_i4	1.12	1.09	0	0	#NAME?	Down	copia-like retrotransposable element [Arabidopsis thaliana]	Retrovirus-related Pol polyprotein from transposon TNT 1-94 OS=Nicotiana tabacum PE=2 SV=1
c37746_g1_i2	11.11	10.09	28.8	28.55	1.45667	Ups	yippee-like protein [Arabidopsis thaliana]	Protein yippee-like At4g27740 OS=Arabidopsis thaliana GN=At4g27740 PE=3 SV=1	cellular_component : nucleus ( GO:0005634 )
c37751_g2_i1	3.73	3.28	17.04	13.06	2.12654	Ups	uncharacterized protein [Arabidopsis thaliana]	--	cellular_component : nucleus ( GO:0005634 )
c37755_g1_i1	0.83	0	18.04	1.96	4.62542	Ups	hypothetical protein SORBIDRAFT_05g016450 [Sorghum bicolor]	--
c37755_g1_i2	0	0	14.36	0.34	Inf	Ups	--	--
c37776_g1_i2	0.26	0.72	5.03	6.04	3.51151	Ups	predicted protein [Arabidopsis lyrata subsp. lyrata]	Probable WRKY transcription factor 54 OS=Arabidopsis thaliana GN=WRKY54 PE=2 SV=2	biological_process : negative regulation of defense response ( GO:0031348 )
c37776_g2_i1	0.52	0.28	9.13	9.56	4.58666	Ups	WRKY transcription factor 54 [Arabidopsis thaliana]	Probable WRKY transcription factor 54 OS=Arabidopsis thaliana GN=WRKY54 PE=2 SV=2	biological_process : negative regulation of defense response ( GO:0031348 )
c37788_g1_i3	1.11	1.04	0.25	0.08	-2.67298	Down	putative non-LTR retroelement reverse transcriptase [Arabidopsis thaliana]	Transposon TX1 uncharacterized 149 kDa protein OS=Xenopus laevis PE=3 SV=1
c37813_g1_i1	26.63	24.52	11.68	13.07	-1.03003	Down	triacylglycerol lipase-like 1 protein [Arabidopsis thaliana]	Lipase OS=Thermomyces lanuginosus GN=LIP PE=1 SV=1	cellular_component : extracellular region ( GO:0005576 )
c37816_g1_i10	4.09	3.63	0.3	0.65	-2.96594	Down	unnamed protein product [Arabidopsis thaliana]	--
c37816_g1_i11	5.38	3.31	0	0.64	-3.79887	Down	F11O4.11 [Arabidopsis thaliana]	--
c37816_g1_i15	3.73	3.96	1.43	0	-2.37486	Down	F11O4.11 [Arabidopsis thaliana]	--
c37816_g1_i16	3.19	0.45	0.27	0	-3.63968	Down	putative non-LTR retroelement reverse transcriptase [Arabidopsis thaliana]	Uncharacterized mitochondrial protein AtMg01250 OS=Arabidopsis thaliana GN=AtMg01250 PE=4 SV=1
c37816_g1_i2	3.26	4.09	0.29	0.89	-2.58553	Down	putative non-LTR retroelement reverse transcriptase [Arabidopsis thaliana]	Uncharacterized mitochondrial protein AtMg01250 OS=Arabidopsis thaliana GN=AtMg01250 PE=4 SV=1
c37816_g1_i3	3.12	5.06	1.2	0.99	-1.88004	Down	non-LTR retroelement reverse transcriptase-like protein [Arabidopsis thaliana]	--
c37816_g1_i8	1.85	2.12	0	0.32	-3.65958	Down	putative non-LTR retroelement reverse transcriptase [Arabidopsis thaliana]	Uncharacterized mitochondrial protein AtMg01250 OS=Arabidopsis thaliana GN=AtMg01250 PE=4 SV=1
c37840_g2_i1	23.42	21.95	55.23	52.25	1.26333	Ups	LURP-one-related 15 protein [Arabidopsis thaliana]	Protein LURP-one-related 15 OS=Arabidopsis thaliana GN=At5g01750 PE=1 SV=1	biological_process : indoleacetic acid biosynthetic process ( GO:0009684 )
c37870_g3_i1	0.76	0.39	0	0	#NAME?	Down	--	--
c37931_g1_i2	0	1.6	5.13	3.97	2.51099	Ups	ATP binding protein [Arabidopsis lyrata subsp. lyrata]	Alanine--tRNA ligase OS=Methanosarcina mazei (strain ATCC BAA-159 / DSM 3647 / Goe1 / Go1 / JCM 11833 / OCM 88) GN=alaS PE=3 SV=1	molecular_function : nucleic acid binding ( GO:0003676 )
c37947_g1_i6	1.68	0	0	0	#NAME?	Down	putative non-LTR retroelement reverse transcriptase [Arabidopsis thaliana]	--
c38002_g1_i2	2.8	3.22	11.81	12.98	2.05863	Ups	hypothetical protein ARALYDRAFT_496608 [Arabidopsis lyrata subsp. lyrata]	Peroxidase 71 OS=Arabidopsis thaliana GN=PER71 PE=1 SV=1	biological_process : response to oxidative stress ( GO:0006979 )
c38004_g1_i2	34.48	44.02	82.36	83.26	1.10016	Ups	heat shock cognate 70 kDa protein 3 [Arabidopsis lyrata subsp. lyrata]	Heat shock 70 kDa protein 3 OS=Arabidopsis thaliana GN=HSP70-3 PE=1 SV=1	biological_process : glucose catabolic process ( GO:0006007 )
c38008_g1_i4	1.43	0.64	0	0	#NAME?	Down	mRNA capping enzyme family protein [Arabidopsis thaliana]	mRNA-capping enzyme OS=Mus musculus GN=Rngtt PE=1 SV=1	biological_process : peptidyl-tyrosine dephosphorylation ( GO:0035335 )
c38013_g1_i1	0	5.39	8.83	10.97	1.89172	Ups	--	--
c38013_g1_i10	7.25	3.44	0	0	#NAME?	Down	--	--
c38013_g1_i2	0.81	5.03	0	0	#NAME?	Down	--	--
c38013_g1_i6	6.99	5.87	0	0	#NAME?	Down	--	--
c38015_g1_i3	0	1.07	0	0	#NAME?	Down	putative retroelement pol polyprotein [Arabidopsis thaliana]	Retrovirus-related Pol polyprotein from transposon TNT 1-94 OS=Nicotiana tabacum PE=2 SV=1
c38018_g1_i3	3.8	2.67	0.54	1.09	-1.98446	Down	proton-dependent oligopeptide transport family protein [Arabidopsis lyrata subsp. lyrata]	Protein NRT1/ PTR FAMILY 5.16 OS=Arabidopsis thaliana GN=NPF5.16 PE=2 SV=1	cellular_component : integral component of membrane ( GO:0016021 )
c38032_g1_i6	2.15	1.64	0	0.29	-3.69081	Down	putative non-LTR retroelement reverse transcriptase [Arabidopsis thaliana]	--
c38059_g1_i1	1.06	0.25	0	0	#NAME?	Down	putative retroelement pol polyprotein [Arabidopsis thaliana]	--	biological_process : DNA metabolic process ( GO:0006259 )
c38059_g1_i5	0.35	0.13	1.38	1	2.34791	Ups	putative retroelement pol polyprotein [Arabidopsis thaliana]	--	biological_process : DNA metabolic process ( GO:0006259 )
c38176_g1_i1	0	0.29	0	3.6	3.72353	Ups	hypothetical protein ARALYDRAFT_483101 [Arabidopsis lyrata subsp. lyrata]	--	cellular_component : nucleus ( GO:0005634 )
c38177_g1_i5	1.27	0.97	0	0	#NAME?	Down	leucine-rich repeat and FBD domain-containing protein [Arabidopsis thaliana]	Putative F-box/FBD/LRR-repeat protein At4g13965 OS=Arabidopsis thaliana GN=At4g13965 PE=4 SV=2
c38205_g2_i5	0.69	0	3.01	2.99	3.15508	Ups	PREDICTED: putative H/ACA ribonucleoprotein complex subunit 1-like protein 1-like [Fragaria vesca subsp. vesca]	Putative H/ACA ribonucleoprotein complex subunit 1-like protein 1 OS=Arabidopsis thaliana GN=At3g03920 PE=2 SV=1	cellular_component : box H/ACA snoRNP complex ( GO:0031429 )
c38210_g1_i1	68.58	65.97	16.37	16.56	-2.01221	Down	hypothetical protein ARALYDRAFT_489472 [Arabidopsis lyrata subsp. lyrata]	Ubiquitin carboxyl-terminal hydrolase 12 OS=Arabidopsis thaliana GN=UBP12 PE=1 SV=2	cellular_component : anchored component of membrane ( GO:0031225 )
c38230_g1_i1	4.55	3.95	0.72	0.65	-2.60919	Down	uncharacterized protein [Arabidopsis thaliana]	--	cellular_component : extracellular region ( GO:0005576 )
c38237_g1_i4	0.94	1.11	0	0	#NAME?	Down	putative reverse transcriptase [Arabidopsis thaliana]	--
c38237_g1_i7	1.84	0.39	0	0	#NAME?	Down	Contains reverse transcriptase domain (rvt) PF|00078 [Arabidopsis thaliana]	--	molecular_function : catalytic activity ( GO:0003824 )
c38253_g1_i3	0.33	0.26	3.57	3.49	3.59378	Ups	ATNAC3 [Arabidopsis lyrata subsp. lyrata]	NAC domain-containing protein 55 OS=Arabidopsis thaliana GN=NAC055 PE=2 SV=1	biological_process : negative regulation of defense response ( GO:0031348 )
c38299_g1_i1	3.45	2.88	16.31	18.13	2.46668	Ups	--	--
c38319_g1_i2	0	0	0	2.34	Inf	Ups	SULTR3_5 [Arabidopsis lyrata subsp. lyrata]	Probable sulfate transporter 3.5 OS=Arabidopsis thaliana GN=SULTR3;5 PE=2 SV=1	biological_process : sulfate transport ( GO:0008272 )
c38354_g1_i1	6	7.22	0.97	0.8	-2.8786	Down	GDSL esterase/lipase [Arabidopsis thaliana]	GDSL esterase/lipase At3g53100 OS=Arabidopsis thaliana GN=At3g53100 PE=2 SV=1	cellular_component : extracellular region ( GO:0005576 )
c38370_g1_i3	56.25	54.77	131.75	132.67	1.2708	Ups	ethylene-responsive transcription factor RAP2-3 [Arabidopsis thaliana]	Ethylene-responsive transcription factor RAP2-3 OS=Arabidopsis thaliana GN=RAP2-3 PE=1 SV=2	biological_process : response to jasmonic acid ( GO:0009753 )
c38370_g1_i4	53.77	56.37	135.68	126.82	1.273	Ups	ethylene-responsive transcription factor RAP2-3 [Arabidopsis thaliana]	Ethylene-responsive transcription factor RAP2-3 OS=Arabidopsis thaliana GN=RAP2-3 PE=1 SV=2	biological_process : response to jasmonic acid ( GO:0009753 )
c38373_g1_i1	0.34	1.15	0	0	#NAME?	Down	Myosin family protein with Dil domain [Arabidopsis thaliana]	Myosin-11 OS=Arabidopsis thaliana GN=XI-E PE=3 SV=1	molecular_function : signal transducer activity ( GO:0004871 )
c38380_g1_i1	322.09	284.11	140.54	133.68	-1.12331	Down	protease inhibitor/seed storage/lipid transfer protein (LTP) family protein [Arabidopsis thaliana]	--	biological_process : lipid transport ( GO:0006869 )
c38406_g1_i1	0	0.31	2.55	2.98	4.12417	Ups	unnamed protein product [Arabidopsis thaliana]	Uncharacterized protein At3g43530 OS=Arabidopsis thaliana GN=At3g43530 PE=1 SV=1
c38406_g1_i4	5.37	4.53	0	0	#NAME?	Down	unnamed protein product [Arabidopsis thaliana]	Uncharacterized protein At3g43530 OS=Arabidopsis thaliana GN=At3g43530 PE=1 SV=1
c38415_g1_i1	3.7	7.7	14.85	23.36	1.76114	Ups	arginine decarboxylase 2 [Pringlea antiscorbutica]	Arginine decarboxylase 2 OS=Arabidopsis thaliana GN=SPE2 PE=2 SV=1	biological_process : arginine catabolic process ( GO:0006527 )
c38460_g1_i9	0	0.19	0.84	1.22	3.49525	Ups	hypothetical protein VITISV_011340 [Vitis vinifera]	Retrovirus-related Pol polyprotein from transposon TNT 1-94 OS=Nicotiana tabacum PE=2 SV=1	molecular_function : binding ( GO:0005488 )
c38493_g1_i2	1.45	0.76	4.92	4.31	2.05743	Ups	S-adenosylmethionine-dependent methyltransferase domain-containing protein [Arabidopsis thaliana]	Methyltransferase-like protein 7B OS=Mus musculus GN=Mettl7b PE=2 SV=2	biological_process : methylation ( GO:0032259 )
c38498_g1_i1	1.07	2.03	9.08	10.33	2.66314	Ups	uncharacterized protein [Arabidopsis thaliana]	Uncharacterized protein At5g23160 OS=Arabidopsis thaliana GN=At5g23160 PE=2 SV=1
c38517_g1_i5	0	0.23	2.14	2.76	4.48684	Ups	NAC domain containing protein 41 [Arabidopsis thaliana]	NAC domain-containing protein 41 OS=Arabidopsis thaliana GN=NAC041 PE=2 SV=1	biological_process : regulation of transcription, DNA-templated ( GO:0006355 )
c38535_g1_i1	14.09	12.13	1.67	1.58	-2.9904	Down	hypothetical protein ARALYDRAFT_483509 [Arabidopsis lyrata subsp. lyrata]	Thiocyanate methyltransferase 1 OS=Brassica oleracea GN=TMT1 PE=1 SV=1	cellular_component : cytoplasm ( GO:0005737 )
c38578_g1_i2	3.06	2.74	15.75	18.18	2.5657	Ups	hypothetical protein ARALYDRAFT_475434 [Arabidopsis lyrata subsp. lyrata]	--	cellular_component : mitochondrion ( GO:0005739 )
c38585_g1_i2	2.21	1.47	83.34	79.89	5.49303	Ups	--	--
c38595_g1_i2	7.5	9.86	3.12	3.16	-1.45165	Down	oxidoreductase [Arabidopsis lyrata subsp. lyrata]	Leucoanthocyanidin dioxygenase OS=Malus domestica GN=ANS PE=2 SV=1	cellular_component : cytoplasm ( GO:0005737 )
c38623_g1_i2	6.57	7.23	1.11	1.26	-2.55269	Down	PH01B001E05.5 [Phyllostachys edulis]	--
c38623_g1_i3	3.23	2.42	0.17	0.15	-3.98013	Down	PH01B001E05.5 [Phyllostachys edulis]	--	molecular_function : binding ( GO:0005488 )
c38624_g1_i6	0.7	2.5	0	0.72	-2.15416	Down	Putative retroelement polyprotein [Arabidopsis thaliana]	Copia protein OS=Drosophila melanogaster GN=GIP PE=1 SV=3
c38624_g1_i8	0	0	0.36	0.33	Inf	Ups	Putative retroelement polyprotein [Arabidopsis thaliana]	Copia protein OS=Drosophila melanogaster GN=GIP PE=1 SV=3
c38645_g1_i7	0.83	0.73	4.77	5.45	2.7307	Ups	leucine-rich repeat protein kinase-like protein [Arabidopsis thaliana]	Probable LRR receptor-like serine/threonine-protein kinase At5g59680 OS=Arabidopsis thaliana GN=At5g59680 PE=2 SV=1	biological_process : endosperm development ( GO:0009960 )
c38678_g1_i1	0.44	0.47	3.52	3.26	2.89009	Ups	predicted protein [Arabidopsis lyrata subsp. lyrata]	F-box protein PP2-A15 OS=Arabidopsis thaliana GN=PP2A15 PE=2 SV=1	cellular_component : nucleus ( GO:0005634 )
c38706_g1_i1	0.94	1.23	6.04	7.38	2.65107	Ups	FASCICLIN-like arabinogalactan protein 5 precursor [Arabidopsis thaliana]	Fasciclin-like arabinogalactan protein 5 OS=Arabidopsis thaliana GN=FLA5 PE=2 SV=1	biological_process : plant-type cell wall modification ( GO:0009827 )
c38706_g1_i2	4.07	4.34	2.73	0.07	-1.57389	Down	hypothetical protein ARALYDRAFT_913334 [Arabidopsis lyrata subsp. lyrata]	Fasciclin-like arabinogalactan protein 5 OS=Arabidopsis thaliana GN=FLA5 PE=2 SV=1	cellular_component : anchored component of membrane ( GO:0031225 )
c38713_g1_i2	0	0	1.3	1.21	Inf	Ups	--	--
c38720_g1_i1	0.44	1.07	2.58	3.13	1.93362	Ups	RPT2 [Arabidopsis thaliana]	Root phototropism protein 2 OS=Arabidopsis thaliana GN=RPT2 PE=1 SV=2	biological_process : proximal/distal pattern formation ( GO:0009954 )
c38758_g1_i2	1.3	1.77	0.08	0	-5.14772	Down	4-coumarate-CoA ligase-like protein [Arabidopsis thaliana]	4-coumarate--CoA ligase-like 8 OS=Arabidopsis thaliana GN=4CLL8 PE=2 SV=2	biological_process : phenylpropanoid metabolic process ( GO:0009698 )
c38785_g1_i2	1.83	1.68	7.5	5.85	1.94901	Ups	cysteine/histidine-rich C1 domain-containing protein [Arabidopsis thaliana]	Diacylglycerol kinase theta OS=Mus musculus GN=Dgkq PE=2 SV=1	molecular_function : protein-disulfide reductase activity ( GO:0047134 )
c38828_g2_i1	5.35	7.54	21.02	20.76	1.71681	Ups	peptidoglycan-binding LysM domain-containing protein [Arabidopsis lyrata subsp. lyrata]	--	biological_process : systemic acquired resistance ( GO:0009627 )
c38864_g1_i1	2.46	4.1	28.36	22.68	2.98472	Ups	downy mildew resistance 6 protein / oxidoreductase [Arabidopsis thaliana]	Protein SRG1 OS=Arabidopsis thaliana GN=SRG1 PE=2 SV=1	biological_process : negative regulation of defense response ( GO:0031348 )
c38864_g1_i2	6.52	5.56	29.02	39.05	2.50804	Ups	downy mildew resistance 6 protein / oxidoreductase [Arabidopsis thaliana]	Protein SRG1 OS=Arabidopsis thaliana GN=SRG1 PE=2 SV=1	biological_process : negative regulation of defense response ( GO:0031348 )
c38882_g1_i1	121.19	126.19	53.26	44.92	-1.31238	Down	late embryogenesis abundant domain-containing protein [Arabidopsis lyrata subsp. lyrata]	--	biological_process : fatty acid catabolic process ( GO:0009062 )
c38883_g1_i2	36.14	27.74	82.18	76.11	1.32929	Ups	uncharacterized protein [Arabidopsis thaliana]	--	cellular_component : nucleus ( GO:0005634 )
c38912_g1_i3	17.7	10.51	0.27	0.93	-4.55417	Down	--	--
c38925_g1_i3	9.95	9.43	2.26	2.37	-2.0309	Down	predicted protein [Arabidopsis lyrata subsp. lyrata]	NADP-dependent alkenal double bond reductase P1 OS=Arabidopsis thaliana GN=P1 PE=1 SV=1	biological_process : response to oxidative stress ( GO:0006979 )
c38958_g1_i2	6.08	4.35	0.91	1.06	-2.38413	Down	--	--
c38993_g1_i1	7.57	8.53	1.23	0.73	-3.05283	Down	protein MOTHER of FT and TF 1 [Arabidopsis thaliana]	Protein MOTHER of FT and TF 1 OS=Arabidopsis thaliana GN=MFT PE=1 SV=1	cellular_component : cytoplasm ( GO:0005737 )
c39016_g1_i1	8.9	7.92	1.43	3.67	-1.70321	Down	unnamed protein product [Thellungiella halophila]	HVA22-like protein d OS=Arabidopsis thaliana GN=HVA22D PE=2 SV=1	cellular_component : mitochondrion ( GO:0005739 )
c39042_g1_i1	10.18	10.32	31.3	32.5	1.65528	Ups	UDP-glucosyl transferase 73C7 [Arabidopsis lyrata subsp. lyrata]	UDP-glycosyltransferase 73C4 OS=Arabidopsis thaliana GN=UGT73C4 PE=2 SV=1	biological_process : response to UV-B ( GO:0010224 )
c39068_g1_i1	9.6	10.75	0	5.32	-1.93316	Down	unknown protein [Arabidopsis thaliana]	--
c39089_g1_i1	0.08	0.27	1.65	2.6	3.59718	Ups	protein RNAse II-like 1 [Arabidopsis thaliana]	Ribonuclease 3-like protein 3 OS=Oryza sativa subsp. japonica GN=Os06g0358800 PE=2 SV=1	cellular_component : cytoplasm ( GO:0005737 )
c39107_g1_i1	89	85.71	221.73	232.13	1.397	Ups	hypothetical protein ARALYDRAFT_327563 [Arabidopsis lyrata subsp. lyrata]	Indole-3-acetic acid-induced protein ARG2 OS=Vigna radiata var. radiata GN=ARG2 PE=2 SV=1	biological_process : negative regulation of defense response ( GO:0031348 )
c39115_g1_i1	8.69	10.45	3.86	2.62	-1.54192	Down	Xylem cysteine proteinase 2 [Arabidopsis thaliana]	Xylem cysteine proteinase 2 OS=Arabidopsis thaliana GN=XCP2 PE=2 SV=2	biological_process : regulation of meristem growth ( GO:0010075 )
c39130_g1_i3	1.79	1.48	0.18	0	-4.2634	Down	--	--
c39141_g1_i4	0.27	0.42	3.03	11.3	4.42184	Ups	Cell wall-associated hydrolase, partial [Medicago truncatula]	--
c39183_g1_i2	2.64	0.8	0	0	#NAME?	Down	--	--
c39187_g1_i3	3.38	4.06	32.71	33.14	3.16063	Ups	WRKY transcription factor 18 [Arabidopsis thaliana]	WRKY transcription factor 18 OS=Arabidopsis thaliana GN=WRKY18 PE=1 SV=2	biological_process : defense response to bacterium ( GO:0042742 )
c39187_g1_i4	13.18	12.38	57.4	61.67	2.23891	Ups	WRKY transcription factor 18 [Arabidopsis thaliana]	WRKY transcription factor 18 OS=Arabidopsis thaliana GN=WRKY18 PE=1 SV=2	biological_process : defense response to bacterium ( GO:0042742 )
c39194_g1_i6	0.5	2.31	0.14	0	-4.3388	Down	contains similarity to other Arabidopsis thaliana putative transposon proteins [Arabidopsis thaliana]	--
c39229_g2_i4	1.22	1.93	0	0	#NAME?	Down	hypothetical protein ARALYDRAFT_341138 [Arabidopsis lyrata subsp. lyrata]	Trihelix transcription factor PTL OS=Arabidopsis thaliana GN=PTL PE=2 SV=1	biological_process : negative regulation of organ growth ( GO:0046621 )
c39235_g1_i5	1.79	2.84	0.21	0.25	-3.36745	Down	zinc finger family protein [Arabidopsis lyrata subsp. lyrata]	RING-H2 finger protein ATL75 OS=Arabidopsis thaliana GN=ATL75 PE=2 SV=1	molecular_function : ubiquitin-protein transferase activity ( GO:0004842 )
c39237_g1_i1	19.2	17.53	157.49	157.35	3.11804	Ups	NIM1-interacting 2 protein [Arabidopsis thaliana]	Protein NIM1-INTERACTING 2 OS=Arabidopsis thaliana GN=NIMIN-2 PE=1 SV=1	cellular_component : nucleus ( GO:0005634 )
c39237_g1_i2	12.89	15.09	88.6	84.08	2.65143	Ups	NIM1-interacting 2 protein [Arabidopsis thaliana]	Protein NIM1-INTERACTING 2 OS=Arabidopsis thaliana GN=NIMIN-2 PE=1 SV=1	cellular_component : nucleus ( GO:0005634 )
c39240_g1_i1	0	0	1.38	0.44	Inf	Ups	TBP-associated factor 14 [Arabidopsis thaliana]	Transcription initiation factor TFIID subunit 14 OS=Arabidopsis thaliana GN=TAF14 PE=1 SV=1	cellular_component : nucleus ( GO:0005634 )
c39247_g1_i2	4.8	4.49	14.65	13.38	1.61132	Ups	auxin-responsive family protein [Arabidopsis lyrata subsp. lyrata]	Auxin-induced protein 15A OS=Glycine max PE=2 SV=1	biological_process : response to auxin ( GO:0009733 )
c39271_g1_i1	43.65	40.81	18.89	22.16	-1.02151	Down	uncharacterized protein [Arabidopsis thaliana]	--	cellular_component : nucleus ( GO:0005634 )
c39301_g1_i1	24.43	23.53	3.98	5.45	-2.32241	Down	F5M15.26 [Arabidopsis thaliana]	Gag-Pro-Pol polyprotein OS=Human T-cell leukemia virus 2 GN=gag-pro-pol PE=1 SV=4	molecular_function : RNA-DNA hybrid ribonuclease activity ( GO:0004523 )
c39333_g1_i2	0	0.19	18.02	0.21	6.60358	Ups	RRNA intron-encoded homing endonuclease [Medicago truncatula]	Protein TAR1 OS=Kluyveromyces lactis (strain ATCC 8585 / CBS 2359 / DSM 70799 / NBRC 1267 / NRRL Y-1140 / WM37) GN=TAR1-A PE=4 SV=2
c39349_g1_i1	0.24	0.39	1.81	2.4	2.75868	Ups	senescence-associated gene 12 [Arabidopsis lyrata subsp. lyrata]	Senescence-specific cysteine protease SAG12 OS=Arabidopsis thaliana GN=SAG12 PE=1 SV=1	biological_process : leaf senescence ( GO:0010150 )
c39350_g1_i11	0	0	2.86	2.95	Inf	Ups	hypothetical protein VITISV_011330 [Vitis vinifera]	Uncharacterized mitochondrial protein AtMg01250 OS=Arabidopsis thaliana GN=AtMg01250 PE=4 SV=1
c39350_g1_i12	2.62	1.92	6.89	5.01	1.40741	Ups	hypothetical protein PRUPE_ppa023113mg, partial [Prunus persica]	Uncharacterized mitochondrial protein AtMg01250 OS=Arabidopsis thaliana GN=AtMg01250 PE=4 SV=1
c39350_g1_i3	4.66	3.87	0.39	0	-4.35323	Down	hypothetical protein PRUPE_ppa017155mg, partial [Prunus persica]	Uncharacterized mitochondrial protein AtMg01250 OS=Arabidopsis thaliana GN=AtMg01250 PE=4 SV=1
c39350_g1_i7	6.25	6.02	0.23	1.21	-3.0777	Down	hypothetical protein VITISV_011330 [Vitis vinifera]	Uncharacterized mitochondrial protein AtMg01250 OS=Arabidopsis thaliana GN=AtMg01250 PE=4 SV=1	molecular_function : nucleic acid binding ( GO:0003676 )
c39360_g1_i5	0.47	1.34	0	0	#NAME?	Down	integrase [Boechera divaricarpa]	Retrovirus-related Pol polyprotein from transposon TNT 1-94 OS=Nicotiana tabacum PE=2 SV=1	molecular_function : nucleic acid binding ( GO:0003676 )
c39386_g1_i1	27.75	30.49	13.55	15.16	-1.00273	Down	Polygalacturonase inhibitor 2 [Arabidopsis thaliana]	Polygalacturonase inhibitor 2 OS=Arabidopsis thaliana GN=PGIP2 PE=2 SV=2	biological_process : negative regulation of defense response ( GO:0031348 )
c39424_g1_i1	19.39	22.81	1.67	1.76	-3.60704	Down	hypothetical protein ARALYDRAFT_481932 [Arabidopsis lyrata subsp. lyrata]	Laccase-3 OS=Arabidopsis thaliana GN=LAC3 PE=2 SV=2	molecular_function : copper ion binding ( GO:0005507 )
c39429_g1_i4	0.47	0.33	0.03	0	-4.99757	Down	RNA-directed DNA polymerase-like protein [Arabidopsis thaliana]	--
c39456_g1_i4	2.45	1.35	0	0.03	#NAME?	Down	--	--
c39463_g2_i1	0.13	0	1.65	1.33	4.58827	Ups	unknown [Arabidopsis thaliana]	--
c39473_g1_i2	4.8	4.03	0	0	#NAME?	Down	hypothetical protein ARALYDRAFT_898866 [Arabidopsis lyrata subsp. lyrata]	--	cellular_component : nucleus ( GO:0005634 )
c39473_g1_i6	5.95	3.49	0	0.47	-4.31434	Down	hypothetical protein ARALYDRAFT_898866 [Arabidopsis lyrata subsp. lyrata]	--	cellular_component : nucleus ( GO:0005634 )
c39509_g4_i1	2.96	1.46	0	0.13	-5.04542	Down	unnamed protein product [Arabidopsis thaliana]	--
c39509_g4_i2	3.43	4.11	0.22	0	-5.06069	Down	unnamed protein product [Arabidopsis thaliana]	Uncharacterized protein At4g02000 OS=Arabidopsis thaliana GN=At4g02000 PE=2 SV=1
c39509_g4_i3	8.31	8.71	0	0	#NAME?	Down	unnamed protein product [Arabidopsis thaliana]	--
c39533_g1_i1	173.25	166.61	44.5	47.02	-1.87522	Down	jacalin lectin family protein [Arabidopsis lyrata subsp. lyrata]	Jacalin-related lectin 23 OS=Arabidopsis thaliana GN=JAL23 PE=1 SV=1	cellular_component : plasmodesma ( GO:0009506 )
c39542_g1_i2	2.08	2.57	0	0.7	-2.71041	Down	flavonol synthase-like protein [Arabidopsis thaliana]	Probable 2-oxoglutarate-dependent dioxygenase At3g49630 OS=Arabidopsis thaliana GN=At3g50210 PE=2 SV=1	cellular_component : cytoplasm ( GO:0005737 )
c39554_g1_i1	18.84	19.06	2.18	3.45	-2.72193	Down	hypothetical protein ARALYDRAFT_473059 [Arabidopsis lyrata subsp. lyrata]	--
c39554_g1_i2	8.69	10.55	1.83	2.02	-2.3217	Down	hypothetical protein ARALYDRAFT_473059 [Arabidopsis lyrata subsp. lyrata]	Protein E6 OS=Gossypium hirsutum GN=E6 PE=2 SV=1
c39557_g1_i1	18.53	19.26	3.36	2.34	-2.70743	Down	RecName: Full=Phenylalanine N-monooxygenase; AltName: Full=Cytochrome P450 79A2; AltName: Full=Phenylalanine N-hydroxylase	Phenylalanine N-monooxygenase OS=Arabidopsis thaliana GN=CYP79A2 PE=1 SV=1	biological_process : indoleacetic acid biosynthetic process ( GO:0009684 )
c39560_g2_i1	0	0	0.51	0.39	Inf	Ups	putative protein [Arabidopsis thaliana]	Transposon TX1 uncharacterized 149 kDa protein OS=Xenopus laevis PE=3 SV=1
c39560_g2_i4	1.19	1.03	0	0.34	-2.69848	Down	unknown protein [Arabidopsis thaliana]	Transposon TX1 uncharacterized 149 kDa protein OS=Xenopus laevis PE=3 SV=1
c39566_g2_i3	8.24	8.23	21.57	16.91	1.24362	Ups	hypothetical protein ARALYDRAFT_471490 [Arabidopsis lyrata subsp. lyrata]	IST1-like protein OS=Dictyostelium discoideum GN=DDB_G0289029 PE=3 SV=1	cellular_component : cytoplasm ( GO:0005737 )
c39570_g1_i3	0.14	0	0.41	0.84	3.1947	Ups	disease resistance protein [Brassica rapa subsp. pekinensis]	Retrovirus-related Pol polyprotein from transposon 297 OS=Drosophila melanogaster GN=pol PE=3 SV=1	molecular_function : RNA binding ( GO:0003723 )
c39571_g2_i1	0.53	0.85	0	0	#NAME?	Down	disease resistance protein [Brassica rapa subsp. pekinensis]	Protein SUPPRESSOR OF npr1-1, CONSTITUTIVE 1 OS=Arabidopsis thaliana GN=SNC1 PE=1 SV=3	biological_process : response to stimulus ( GO:0050896 )
c39571_g2_i3	0	0	0.88	0.59	Inf	Ups	disease resistance protein [Brassica rapa subsp. pekinensis]	Disease resistance protein RML1B OS=Arabidopsis thaliana GN=RLM1B PE=2 SV=1	biological_process : response to stimulus ( GO:0050896 )
c39575_g1_i2	39.33	36.86	12.11	11.49	-1.66931	Down	--	--
c39590_g3_i2	1.65	1.07	5.97	6.14	2.1684	Ups	putative leucine-rich repeat protein kinase [Arabidopsis thaliana]	Probable LRR receptor-like protein kinase At1g51890 OS=Arabidopsis thaliana GN=At1g51890 PE=2 SV=2	biological_process : regulation of plant-type hypersensitive response ( GO:0010363 )
c39610_g1_i3	0	1.3	0	0	#NAME?	Down	putative protein [Arabidopsis thaliana]	--
c39642_g1_i2	0.27	0.07	2.21	2.75	3.86973	Ups	calcium-binding EF hand family protein [Arabidopsis lyrata subsp. lyrata]	Probable calcium-binding protein CML45 OS=Arabidopsis thaliana GN=CML45 PE=1 SV=1	molecular_function : calcium ion binding ( GO:0005509 )
c39725_g1_i1	0.23	0.06	4.1	2.98	4.62576	Ups	defense-related protein [Brassica carinata]	Probable S-adenosylmethionine-dependent methyltransferase At5g38780 OS=Arabidopsis thaliana GN=At5g38780 PE=2 SV=1	molecular_function : farnesoic acid O-methyltransferase activity ( GO:0019010 )
c39757_g1_i1	135.81	146.61	59.88	55.87	-1.26562	Down	hypothetical protein ARALYDRAFT_473038 [Arabidopsis lyrata subsp. lyrata]	Non-classical arabinogalactan protein 31 OS=Arabidopsis thaliana GN=AGP31 PE=1 SV=1	cellular_component : extracellular region ( GO:0005576 )
c39764_g1_i1	3.93	5.91	12.33	12.57	1.35687	Ups	phospholipase D gamma 1 [Brassica oleracea var. capitata]	Phospholipase D gamma 2 OS=Arabidopsis thaliana GN=PLDGAMMA2 PE=1 SV=3	biological_process : response to oxidative stress ( GO:0006979 )
c39772_g2_i2	6.47	6.45	18	18.45	1.51553	Ups	protein kinase family protein [Arabidopsis thaliana]	Phytosulfokine receptor 1 OS=Daucus carota GN=PSKR PE=1 SV=1	biological_process : protein phosphorylation ( GO:0006468 )
c39825_g2_i1	9.92	9.31	0.82	0.78	-3.56423	Down	contains similarity to reverse transcriptases (Pfam: rvt.hmm, score: 12.22) [Arabidopsis thaliana]	Retrovirus-related Pol polyprotein from transposon TNT 1-94 OS=Nicotiana tabacum PE=2 SV=1
c39825_g2_i2	3.21	2.61	0	0.18	-5.0062	Down	putative retroelement pol polyprotein [Arabidopsis thaliana]	Retrovirus-related Pol polyprotein from transposon TNT 1-94 OS=Nicotiana tabacum PE=2 SV=1
c39829_g1_i4	6.14	5.19	19.16	17.55	1.71265	Ups	hypothetical protein ARALYDRAFT_471687 [Arabidopsis lyrata subsp. lyrata]	--
c39843_g1_i1	0.41	0.26	5.83	4.32	3.88503	Ups	copper transport family protein [Arabidopsis thaliana]	--	biological_process : systemic acquired resistance ( GO:0009627 )
c39843_g1_i3	0	0	3.27	2.34	Inf	Ups	predicted protein [Arabidopsis lyrata subsp. lyrata]	--	biological_process : metal ion transport ( GO:0030001 )
c39843_g1_i5	0.29	0.35	4.25	6.54	4.06259	Ups	predicted protein [Arabidopsis lyrata subsp. lyrata]	--
c39864_g2_i3	0.51	0.16	4.29	3.99	3.61385	Ups	hypothetical protein ARALYDRAFT_492323 [Arabidopsis lyrata subsp. lyrata]	Metacaspase-2 OS=Arabidopsis thaliana GN=AMC2 PE=1 SV=1	biological_process : response to molecule of bacterial origin ( GO:0002237 )
c39869_g1_i2	8.17	10.12	0.12	1	-4.02316	Down	disease resistance response protein [Brassica rapa]	Dirigent protein 6 OS=Arabidopsis thaliana GN=DIR6 PE=1 SV=1	biological_process : brassinosteroid biosynthetic process ( GO:0016132 )
c39878_g1_i3	0	0.36	4.33	6.13	4.88241	Ups	putative leucine-rich repeat receptor-like protein [Arabidopsis thaliana]	Probable leucine-rich repeat receptor-like protein kinase At1g35710 OS=Arabidopsis thaliana GN=At1g35710 PE=2 SV=1	biological_process : protein phosphorylation ( GO:0006468 )
c39902_g1_i10	0	0	1.63	2.65	Inf	Ups	expressed protein [Arabidopsis lyrata subsp. lyrata]	--
c39970_g2_i1	0.87	0	1.14	2.17	1.94151	Ups	hypothetical protein ARALYDRAFT_907241 [Arabidopsis lyrata subsp. lyrata]	Non-functional pseudokinase ZED1 OS=Arabidopsis thaliana GN=ZED1 PE=1 SV=1	biological_process : negative regulation of defense response ( GO:0031348 )
c39970_g2_i6	0	0	0.78	0.58	Inf	Ups	hypothetical protein ARALYDRAFT_907241 [Arabidopsis lyrata subsp. lyrata]	Non-functional pseudokinase ZED1 OS=Arabidopsis thaliana GN=ZED1 PE=1 SV=1	biological_process : negative regulation of defense response ( GO:0031348 )
c39982_g1_i1	13.23	14.28	57.31	57.16	2.0745	Ups	HXXXD-type acyl-transferase-like protein [Arabidopsis thaliana]	Phenolic glucoside malonyltransferase 1 OS=Arabidopsis thaliana GN=PMAT1 PE=1 SV=1	molecular_function : O-malonyltransferase activity ( GO:0050736 )
c40015_g1_i3	0	0	0	2.42	Inf	Ups	hypothetical protein ARALYDRAFT_490548 [Arabidopsis lyrata subsp. lyrata]	AT-hook motif nuclear-localized protein 7 OS=Arabidopsis thaliana GN=AHL7 PE=2 SV=1	cellular_component : nucleus ( GO:0005634 )
c40015_g1_i7	2.67	2.59	5.54	7.79	1.36208	Ups	AT hook motif DNA-binding family protein [Arabidopsis thaliana]	AT-hook motif nuclear-localized protein 7 OS=Arabidopsis thaliana GN=AHL7 PE=2 SV=1	cellular_component : nucleus ( GO:0005634 )
c40041_g1_i2	1.26	1.1	7.34	8.01	2.7147	Ups	hypothetical protein ARALYDRAFT_489689 [Arabidopsis lyrata subsp. lyrata]	Ethylene-responsive transcription factor RAP2-9 OS=Arabidopsis thaliana GN=RAP2-9 PE=2 SV=1	molecular_function : sequence-specific DNA binding transcription factor activity ( GO:0003700 )
c40050_g1_i2	5.58	5.29	12.5	11.86	1.17985	Ups	hypothetical protein ARALYDRAFT_486731 [Arabidopsis lyrata subsp. lyrata]	Probable protein phosphatase 2C 49 OS=Arabidopsis thaliana GN=At3g62260 PE=2 SV=1	cellular_component : protein serine/threonine phosphatase complex ( GO:0008287 )
c40050_g1_i3	4.81	5.22	15.79	15.4	1.65441	Ups	hypothetical protein ARALYDRAFT_486731 [Arabidopsis lyrata subsp. lyrata]	Probable protein phosphatase 2C 49 OS=Arabidopsis thaliana GN=At3g62260 PE=2 SV=1	cellular_component : protein serine/threonine phosphatase complex ( GO:0008287 )
c40058_g1_i1	1.47	1.05	7.85	7.23	2.60379	Ups	--	--
c40064_g1_i3	46.9	41.55	134.27	123.14	1.56199	Ups	chaperone DnaJ-domain containing protein [Arabidopsis thaliana]	DnaJ homolog subfamily B member 8 OS=Homo sapiens GN=DNAJB8 PE=1 SV=1	cellular_component : cytoplasm ( GO:0005737 )
c40065_g1_i1	3.68	4.68	8.05	13.15	1.35977	Ups	wall-associated kinase like protein [Arabidopsis thaliana]	Probable receptor-like protein kinase At1g67000 OS=Arabidopsis thaliana GN=At1g67000 PE=2 SV=2	biological_process : negative regulation of defense response ( GO:0031348 )
c40067_g1_i17	0	1.45	0	0	#NAME?	Down	--	--
c40067_g1_i7	1.59	1.17	0	0	#NAME?	Down	--	--
c40138_g2_i2	7.32	6.43	0.25	0	-5.73115	Down	Strong similarity to myosin heavy chain gb|Z34293 from A. thaliana [Arabidopsis thaliana]	Myosin-8 OS=Arabidopsis thaliana GN=XI-B PE=3 SV=1	biological_process : root hair elongation ( GO:0048767 )
c40167_g2_i4	1.01	0.51	3.45	3.25	2.13133	Ups	hypothetical protein ARALYDRAFT_895244 [Arabidopsis lyrata subsp. lyrata]	Protein SAR DEFICIENT 1 OS=Arabidopsis thaliana GN=SARD1 PE=1 SV=1	biological_process : negative regulation of defense response ( GO:0031348 )
c40172_g1_i1	17.01	18.21	36.36	40.29	1.13963	Ups	ANAC092/ATNAC2/ATNAC6 [Arabidopsis lyrata subsp. lyrata]	NAC domain-containing protein 100 OS=Arabidopsis thaliana GN=NAC100 PE=2 SV=1	biological_process : negative regulation of defense response ( GO:0031348 )
c40173_g1_i3	0.88	1.05	0.26	0	-2.86445	Down	hypothetical protein ARALYDRAFT_893642 [Arabidopsis lyrata subsp. lyrata]	CSC1-like protein RXW8 OS=Arabidopsis thaliana GN=RXW8 PE=2 SV=1	cellular_component : extracellular region ( GO:0005576 )
c40192_g1_i1	20.35	18.09	75.55	68.25	1.92411	Ups	hypothetical protein ARALYDRAFT_914296 [Arabidopsis lyrata subsp. lyrata]	Thaumatin-like protein OS=Actinidia deliciosa GN=tlp PE=1 SV=2
c40201_g1_i1	0.9	0.6	4.28	3.8	2.45779	Ups	cytochrome P450 [Arabidopsis lyrata subsp. lyrata]	Cytochrome P450 71B3 OS=Arabidopsis thaliana GN=CYP71B3 PE=2 SV=2	molecular_function : heme binding ( GO:0020037 )
c40227_g1_i1	2.61	0.69	0.08	0	-5.69885	Down	RNA-binding ASCH domain protein [Arabidopsis thaliana]	--	cellular_component : nucleus ( GO:0005634 )
c40250_g1_i2	89.29	93.38	28.89	39.9	-1.3897	Down	pyk10-binding protein 1 [Arabidopsis lyrata subsp. lyrata]	Jacalin-related lectin 33 OS=Arabidopsis thaliana GN=JAL33 PE=1 SV=1	cellular_component : extracellular region ( GO:0005576 )
c40251_g2_i1	4.6	4.76	1.35	0.98	-1.98074	Down	xyloglucan endotransglucosylase/hydrolase protein 4 [Arabidopsis thaliana]	Xyloglucan endotransglucosylase/hydrolase protein 4 OS=Arabidopsis thaliana GN=XTH4 PE=1 SV=1	cellular_component : apoplast ( GO:0048046 )
c40305_g1_i2	1.5	2.12	16.8	17.09	3.25016	Ups	putative WRKY transcription factor 50 [Arabidopsis thaliana]	Probable WRKY transcription factor 50 OS=Arabidopsis thaliana GN=WRKY50 PE=2 SV=1	biological_process : jasmonic acid mediated signaling pathway ( GO:0009867 )
c40314_g1_i1	20.13	17.05	8.41	6.09	-1.33841	Down	threonine aldolase 2 [Arabidopsis thaliana]	Probable low-specificity L-threonine aldolase 2 OS=Arabidopsis thaliana GN=THA2 PE=1 SV=1	molecular_function : pyridoxal phosphate binding ( GO:0030170 )
c40339_g1_i2	2.56	2.79	10.42	11.41	2.0472	Ups	RecName: Full=Cysteine-rich receptor-like protein kinase 17; Short=Cysteine-rich RLK17; AltName: Full=Protein EMBRYO DEFECTIVE 1290; Flags: Precursor	Cysteine-rich receptor-like protein kinase 17 OS=Arabidopsis thaliana GN=CRK17 PE=2 SV=2	biological_process : protein autophosphorylation ( GO:0046777 )
c40356_g1_i1	1.31	1.2	0.44	0	-2.47931	Down	putative non-LTR retroelement reverse transcriptase [Arabidopsis thaliana]	--
c40356_g1_i6	0	0	0.7	0.84	Inf	Ups	putative non-LTR retroelement reverse transcriptase [Arabidopsis thaliana]	--
c40372_g1_i1	7.93	6.87	2.2	1.87	-1.84079	Down	ribulose bisphosphate carboxylase [Arabidopsis lyrata subsp. lyrata]	Ribulose bisphosphate carboxylase small chain, chloroplastic OS=Raphanus sativus GN=RBCS PE=2 SV=1	biological_process : reductive pentose-phosphate cycle ( GO:0019253 )
c40381_g1_i1	1.4	0.58	0	0.11	-4.26123	Down	retrotransposon like protein [Arabidopsis thaliana]	Retrovirus-related Pol polyprotein from transposon TNT 1-94 OS=Nicotiana tabacum PE=2 SV=1
c40395_g1_i2	0.2	0.36	4.2	5.55	4.1777	Ups	unnamed protein product [Arabidopsis thaliana]	Protein DA1-related 3 OS=Arabidopsis thaliana GN=DAR3 PE=2 SV=2	cellular_component : nucleus ( GO:0005634 )
c40395_g1_i4	0	0.05	2.56	2.32	6.97443	Ups	unnamed protein product [Arabidopsis thaliana]	Protein DA1-related 3 OS=Arabidopsis thaliana GN=DAR3 PE=2 SV=2	cellular_component : nucleus ( GO:0005634 )
c40395_g1_i8	1.99	1.53	6.19	5.18	1.70042	Ups	unnamed protein product [Arabidopsis thaliana]	Protein DA1-related 3 OS=Arabidopsis thaliana GN=DAR3 PE=2 SV=2	cellular_component : nucleus ( GO:0005634 )
c40415_g1_i1	14.07	13.76	2.33	2.26	-2.57892	Down	glycoside hydrolase family 28 protein [Capsella rubella]	Probable polygalacturonase OS=Vitis vinifera GN=GSVIVT00026920001 PE=1 SV=1	biological_process : carbohydrate metabolic process ( GO:0005975 )
c40437_g1_i1	32.05	31.5	12.8	12.54	-1.30803	Down	major facilitator protein [Arabidopsis thaliana]	Protein NRT1/ PTR FAMILY 6.4 OS=Arabidopsis thaliana GN=NPF6.4 PE=1 SV=1	biological_process : oligopeptide transport ( GO:0006857 )
c40438_g1_i7	0	0	0.19	1.33	Inf	Ups	hypothetical protein ARALYDRAFT_892585 [Arabidopsis lyrata subsp. lyrata]	Uncharacterized protein At4g26485 OS=Arabidopsis thaliana GN=At4g26485 PE=4 SV=1	cellular_component : nucleus ( GO:0005634 )
c40451_g1_i1	24.87	21.36	11.17	9.4	-1.14605	Down	putative cytochrome b5 isoform 2 [Arabidopsis thaliana]	Cytochrome b5 isoform B OS=Arabidopsis thaliana GN=CYTB5-B PE=1 SV=1	molecular_function : metal ion binding ( GO:0046872 )
c40467_g2_i1	8.86	8.2	0.03	0.02	-8.2574	Down	predicted protein [Arabidopsis lyrata subsp. lyrata]	Probable helicase MAGATAMA 3 OS=Arabidopsis thaliana GN=MAA3 PE=2 SV=1	molecular_function : organic cyclic compound binding ( GO:0097159 )
c40507_g3_i1	0.29	0.42	4.81	6	3.95065	Ups	Tam3-like transposon protein; 93317-95488 [Arabidopsis thaliana]	Putative AC transposase OS=Zea mays PE=2 SV=2
c40516_g1_i6	8.08	5.99	2.02	1.61	-1.94447	Down	hypothetical protein ARALYDRAFT_488138 [Arabidopsis lyrata subsp. lyrata]	Protein TIFY 9 OS=Arabidopsis thaliana GN=TIFY9 PE=1 SV=1	biological_process : regulation of systemic acquired resistance ( GO:0010112 )
c40553_g2_i3	0.19	0.15	2.97	4.58	4.50196	Ups	predicted protein [Arabidopsis lyrata subsp. lyrata]	U-box domain-containing protein 54 OS=Arabidopsis thaliana GN=PUB54 PE=2 SV=1	cellular_component : nucleus ( GO:0005634 )
c40585_g1_i3	4.29	2.36	0.54	0.34	-2.92739	Down	nodulin MtN21 /EamA-like transporter family protein [Arabidopsis thaliana]	WAT1-related protein At4g01440 OS=Arabidopsis thaliana GN=At4g01440 PE=2 SV=1	cellular_component : membrane ( GO:0016020 )
c40590_g1_i3	0.31	0.84	3.46	4.33	2.76429	Ups	phospholipase A 2A [Arabidopsis thaliana]	Patatin-like protein 2 OS=Arabidopsis thaliana GN=PLP2 PE=1 SV=1
c40590_g1_i5	3	2.73	6.5	7.71	1.32871	Ups	hypothetical protein ARALYDRAFT_344337 [Arabidopsis lyrata subsp. lyrata]	Patatin-like protein 2 OS=Arabidopsis thaliana GN=PLP2 PE=1 SV=1	biological_process : negative regulation of defense response ( GO:0031348 )
c40593_g1_i2	8.37	10.5	20.27	20.19	1.11901	Ups	VHS domain-containing protein [Arabidopsis lyrata subsp. lyrata]	Target of Myb protein 1 OS=Mus musculus GN=Tom1 PE=1 SV=1	biological_process : regulation of plant-type hypersensitive response ( GO:0010363 )
c40600_g1_i1	23.72	23.93	42.36	52.81	1.01447	Ups	mediator of aba-regulated dormancy 1 [Arabidopsis lyrata subsp. lyrata]	--	biological_process : response to abscisic acid ( GO:0009737 )
c40657_g2_i3	3.91	3.37	0	0	#NAME?	Down	thioredoxin O1 [Arabidopsis thaliana]	Thioredoxin O1, mitochondrial OS=Arabidopsis thaliana GN=At2g35010 PE=2 SV=1	molecular_function : oxidoreductase activity, acting on a sulfur group of donors, disulfide as acceptor ( GO:0016671 )
c40661_g3_i1	3.37	3.63	13.63	14.76	2.03764	Ups	UDP-glucosyl transferase 73C [Arabidopsis thaliana]	UDP-glycosyltransferase 73C4 OS=Arabidopsis thaliana GN=UGT73C4 PE=2 SV=1	molecular_function : UDP-glycosyltransferase activity ( GO:0008194 )
c40673_g1_i1	0.19	0.9	0	0	#NAME?	Down	En/Spm transposon protein-like [Arabidopsis thaliana]	--
c40681_g1_i1	0.33	0.43	0	0	#NAME?	Down	hypothetical protein ARALYDRAFT_474377 [Arabidopsis lyrata subsp. lyrata]	PTI1-like tyrosine-protein kinase At3g15890 OS=Arabidopsis thaliana GN=At3g15890 PE=2 SV=1	cellular_component : nucleolus ( GO:0005730 )
c40697_g3_i2	11.49	10.2	36.04	32.14	1.67007	Ups	transcription factor bHLH129 [Arabidopsis thaliana]	Transcription factor bHLH129 OS=Arabidopsis thaliana GN=BHLH129 PE=2 SV=2	molecular_function : sequence-specific DNA binding transcription factor activity ( GO:0003700 )
c40697_g3_i3	5.23	3.93	6.05	14.17	1.15614	Ups	transcription factor bHLH129 [Arabidopsis thaliana]	Transcription factor bHLH129 OS=Arabidopsis thaliana GN=BHLH129 PE=2 SV=2	molecular_function : sequence-specific DNA binding transcription factor activity ( GO:0003700 )
c40697_g3_i5	2.23	2.21	7.97	8.07	1.87768	Ups	transcription factor bHLH129 [Arabidopsis thaliana]	Transcription factor bHLH129 OS=Arabidopsis thaliana GN=BHLH129 PE=2 SV=2	molecular_function : sequence-specific DNA binding transcription factor activity ( GO:0003700 )
c40697_g3_i7	1.01	1.57	8.85	6.91	2.63648	Ups	transcription factor bHLH129 [Arabidopsis thaliana]	Transcription factor bHLH129 OS=Arabidopsis thaliana GN=BHLH129 PE=2 SV=2	molecular_function : sequence-specific DNA binding transcription factor activity ( GO:0003700 )
c40709_g2_i5	0	0	0.99	0	Inf	Ups	putative non-LTR retroelement reverse transcriptase [Arabidopsis thaliana]	LINE-1 reverse transcriptase homolog OS=Nycticebus coucang PE=3 SV=1
c40749_g1_i3	2.43	0.89	0	0	#NAME?	Down	cyclin J18 [Arabidopsis thaliana]	Cyclin-J18 OS=Arabidopsis thaliana GN=CYCJ18 PE=2 SV=2	cellular_component : mitochondrion ( GO:0005739 )
c40758_g1_i11	0	0	1.02	0.55	Inf	Ups	nucleolin [Arabidopsis thaliana]	Nucleolin 2 OS=Arabidopsis thaliana GN=NUCL2 PE=2 SV=1	cellular_component : nucleolus ( GO:0005730 )
c40776_g1_i1	1.66	2.06	20.25	19.2	3.42214	Ups	oxidoreductase [Arabidopsis lyrata subsp. lyrata]	Naringenin,2-oxoglutarate 3-dioxygenase OS=Dianthus caryophyllus GN=FHT PE=2 SV=1	cellular_component : cytoplasm ( GO:0005737 )
c40776_g1_i2	2.45	1.27	23.53	23.74	3.68666	Ups	oxidoreductase [Arabidopsis lyrata subsp. lyrata]	Naringenin,2-oxoglutarate 3-dioxygenase OS=Dianthus caryophyllus GN=FHT PE=2 SV=1	cellular_component : cytoplasm ( GO:0005737 )
c40795_g1_i2	0	0	0.91	0.85	Inf	Ups	predicted protein [Arabidopsis lyrata subsp. lyrata]	tRNA (guanine(26)-N(2))-dimethyltransferase OS=Thermococcus onnurineus (strain NA1) GN=trm1 PE=3 SV=1	molecular_function : tRNA (guanine-N2-)-methyltransferase activity ( GO:0004809 )
c40843_g1_i2	1.37	1.95	8.17	7.6	2.28713	Ups	putative calmodulin-binding protein [Arabidopsis thaliana]	Calmodulin-binding protein 60 F OS=Arabidopsis thaliana GN=CBP60F PE=2 SV=1	cellular_component : nucleus ( GO:0005634 )
c40849_g1_i2	0	0	1.18	1.57	Inf	Ups	putative non-LTR retroelement reverse transcriptase [Arabidopsis thaliana]	--
c40853_g1_i13	1.12	1.69	0	0	#NAME?	Down	RNA-directed DNA polymerase-like protein [Arabidopsis thaliana]	Uncharacterized mitochondrial protein AtMg01250 OS=Arabidopsis thaliana GN=AtMg01250 PE=4 SV=1
c40853_g1_i14	0	0	1.44	0.54	Inf	Ups	RNA-directed DNA polymerase-like protein [Arabidopsis thaliana]	--
c40853_g1_i2	0.02	0	1.38	0	5.74278	Ups	non-LTR retroelement reverse transcriptase-like protein [Arabidopsis thaliana]	Uncharacterized mitochondrial protein AtMg01250 OS=Arabidopsis thaliana GN=AtMg01250 PE=4 SV=1
c40853_g1_i6	3.54	3.75	0	2.07	-1.80449	Down	RNA-directed DNA polymerase-like protein [Arabidopsis thaliana]	--
c40853_g2_i5	0.44	0.9	0	0	#NAME?	Down	non-LTR retroelement reverse transcriptase-like protein [Arabidopsis thaliana]	--
c40855_g2_i1	0	0	1.35	0	Inf	Ups	putative non-LTR retroelement reverse transcriptase [Arabidopsis thaliana]	Uncharacterized mitochondrial protein AtMg01250 OS=Arabidopsis thaliana GN=AtMg01250 PE=4 SV=1	molecular_function : binding ( GO:0005488 )
c40900_g1_i18	2.76	1	0	0.05	-5.98594	Down	contains similarity to T. cruzi 3' end fragment (PID:g161956) [Arabidopsis thaliana]	Uncharacterized protein At3g43530 OS=Arabidopsis thaliana GN=At3g43530 PE=1 SV=1
c40909_g1_i1	0	0	0	2.01	Inf	Ups	unnamed protein product [Thellungiella halophila]	UDP-glycosyltransferase 75B1 OS=Arabidopsis thaliana GN=UGT75B1 PE=1 SV=1	molecular_function : abscisic acid glucosyltransferase activity ( GO:0010294 )
c40914_g1_i2	3.38	3.66	15.99	19.55	2.351	Ups	glycosyl hydrolase family 81 protein [Arabidopsis lyrata subsp. lyrata]	--	molecular_function : glucan endo-1,4-beta-glucanase activity, C-3 substituted reducing group ( GO:0052862 )
c40914_g2_i1	7.23	6.91	32.82	34.87	2.27722	Ups	glycosyl hydrolase family 81 protein [Arabidopsis lyrata subsp. lyrata]	Putative endo-1,3(4)-beta-glucanase 2 OS=Schizosaccharomyces pombe (strain 972 / ATCC 24843) GN=eng2 PE=3 SV=1	molecular_function : glucan endo-1,4-beta-glucanase activity, C-3 substituted reducing group ( GO:0052862 )
c40916_g4_i1	12.15	15.41	1.9	1.61	-2.95262	Down	--	--
c40922_g1_i1	1.16	0.42	3.24	3.27	2.06956	Ups	transducin family protein [Arabidopsis lyrata subsp. lyrata]	Vegetative incompatibility protein HET-E-1 OS=Podospora anserina GN=HET-E1 PE=3 SV=1	cellular_component : heterotrimeric G-protein complex ( GO:0005834 )
c40943_g1_i1	6.09	6.77	0.4	0.65	-3.59659	Down	hypothetical protein ARALYDRAFT_891680 [Arabidopsis lyrata subsp. lyrata]	Uncharacterized protein C17orf53 homolog OS=Mus musculus PE=2 SV=2	biological_process : embryo sac egg cell differentiation ( GO:0009560 )
c40943_g1_i2	1.59	0.84	6.36	6.56	2.42226	Ups	hypothetical protein ARALYDRAFT_891680 [Arabidopsis lyrata subsp. lyrata]	Uncharacterized protein C17orf53 homolog OS=Mus musculus PE=2 SV=2	biological_process : embryo sac egg cell differentiation ( GO:0009560 )
c40943_g1_i4	6	5.5	1.2	0.33	-2.85934	Down	hypothetical protein ARALYDRAFT_891680 [Arabidopsis lyrata subsp. lyrata]	--	biological_process : embryo sac egg cell differentiation ( GO:0009560 )
c40945_g1_i17	5	4.46	2.09	0.91	-1.6358	Down	F11O4.11 [Arabidopsis thaliana]	--
c40971_g1_i2	7.46	5.65	14.81	14.55	1.17965	Ups	CYP89A5 [Arabidopsis lyrata subsp. lyrata]	Cytochrome P450 89A2 OS=Arabidopsis thaliana GN=CYP89A2 PE=2 SV=2	molecular_function : heme binding ( GO:0020037 )
c40978_g1_i1	13.95	13.59	5.99	6.72	-1.09962	Down	putative retroelement pol polyprotein [Arabidopsis thaliana]	Retrovirus-related Pol polyprotein from transposon 17.6 OS=Drosophila melanogaster GN=pol PE=3 SV=1
c40984_g2_i1	1.87	2.38	0	0	#NAME?	Down	--	--
c40984_g2_i2	2.35	1.45	0	0.22	-4.17487	Down	--	--
c40990_g1_i1	3.05	1.69	13.04	13.56	2.52542	Ups	hypothetical protein ARALYDRAFT_486111 [Arabidopsis lyrata subsp. lyrata]	Sigma factor binding protein 1, chloroplastic OS=Arabidopsis thaliana GN=SIB1 PE=1 SV=1	biological_process : cellular response to light stimulus ( GO:0071482 )
c40990_g1_i2	3.33	3.3	12.03	10.17	1.7554	Ups	hypothetical protein ARALYDRAFT_486111 [Arabidopsis lyrata subsp. lyrata]	Sigma factor binding protein 1, chloroplastic OS=Arabidopsis thaliana GN=SIB1 PE=1 SV=1	biological_process : cellular response to light stimulus ( GO:0071482 )
c40990_g2_i3	11.18	11.77	28.73	29.52	1.36227	Ups	hypothetical protein ARALYDRAFT_483187 [Arabidopsis lyrata subsp. lyrata]	Sigma factor binding protein 2, chloroplastic OS=Arabidopsis thaliana GN=SIB2 PE=1 SV=1	biological_process : cellular response to light stimulus ( GO:0071482 )
c40990_g2_i4	1.23	0.43	6.47	5.13	2.83571	Ups	hypothetical protein ARALYDRAFT_483187 [Arabidopsis lyrata subsp. lyrata]	Sigma factor binding protein 2, chloroplastic OS=Arabidopsis thaliana GN=SIB2 PE=1 SV=1	biological_process : cellular response to light stimulus ( GO:0071482 )
c41013_g1_i1	4.01	2.89	9.23	10.21	1.51206	Ups	peroxidase [Arabidopsis thaliana]	Peroxidase 17 OS=Arabidopsis thaliana GN=PER17 PE=2 SV=1	biological_process : regulation of meristem growth ( GO:0010075 )
c41061_g2_i5	1.41	1.78	0.37	0	-3.12991	Down	predicted protein [Populus trichocarpa]	--
c41078_g1_i1	4.94	4.39	60.58	62.61	3.74854	Ups	putative WRKY transcription factor 70 [Arabidopsis thaliana]	Probable WRKY transcription factor 70 OS=Arabidopsis thaliana GN=WRKY70 PE=2 SV=1	biological_process : photosynthesis, light reaction ( GO:0019684 )
c41078_g1_i2	65.47	66.04	260.41	273.36	2.03848	Ups	putative WRKY transcription factor 70 [Arabidopsis thaliana]	Probable WRKY transcription factor 70 OS=Arabidopsis thaliana GN=WRKY70 PE=2 SV=1	biological_process : photosynthesis, light reaction ( GO:0019684 )
c41078_g1_i3	4.4	5.86	54.18	49.18	3.35376	Ups	DNA-binding protein-like [Arabidopsis thaliana]	Probable WRKY transcription factor 70 OS=Arabidopsis thaliana GN=WRKY70 PE=2 SV=1	biological_process : photosynthesis, light reaction ( GO:0019684 )
c41081_g1_i2	0.48	0	1.94	3.13	3.45515	Ups	auxin efflux carrier family protein [Arabidopsis lyrata subsp. lyrata]	Uncharacterized transporter YBR287W OS=Saccharomyces cerevisiae (strain ATCC 204508 / S288c) GN=YBR287W PE=1 SV=1	biological_process : para-aminobenzoic acid metabolic process ( GO:0046482 )
c41084_g1_i3	21.87	31.05	12.48	13.55	-1.00862	Down	Hypersensitive-induced response protein 1 [Arabidopsis thaliana]	Hypersensitive-induced response protein 1 OS=Arabidopsis thaliana GN=HIR1 PE=1 SV=1	cellular_component : cytosol ( GO:0005829 )
c41085_g1_i3	2.04	2.2	0	0	#NAME?	Down	putative non-LTR retroelement reverse transcriptase [Arabidopsis thaliana]	LINE-1 retrotransposable element ORF2 protein OS=Homo sapiens PE=1 SV=1
c41122_g1_i5	0.93	0.63	0	0	#NAME?	Down	nodulin-like protein [Arabidopsis thaliana]	Protein NUCLEAR FUSION DEFECTIVE 4 OS=Arabidopsis thaliana GN=NFD4 PE=3 SV=1	biological_process : transmembrane transport ( GO:0055085 )
c41129_g1_i4	0.75	1.2	0	0	#NAME?	Down	pectinacetylesterase family protein [Arabidopsis lyrata subsp. lyrata]	Pectin acetylesterase 5 OS=Arabidopsis thaliana GN=PAE5 PE=2 SV=1	cellular_component : extracellular region ( GO:0005576 )
c41169_g1_i1	0	1.79	5.71	3.94	2.41877	Ups	pollen-specific protein - like [Arabidopsis thaliana]	Replication protein A 14 kDa subunit B OS=Arabidopsis thaliana GN=RPA3B PE=1 SV=1
c41189_g2_i1	3.01	3.32	7.94	10.43	1.57056	Ups	hypothetical protein ARALYDRAFT_895986 [Arabidopsis lyrata subsp. lyrata]	F-box protein PP2-B11 OS=Arabidopsis thaliana GN=PP2B11 PE=1 SV=1	cellular_component : nucleus ( GO:0005634 )
c41190_g1_i1	3.41	4.87	14.56	12.92	1.74863	Ups	monooxygenase [Arabidopsis lyrata subsp. lyrata]	FAD-dependent urate hydroxylase OS=Klebsiella pneumoniae subsp. pneumoniae (strain ATCC 700721 / MGH 78578) GN=hpxO PE=1 SV=1	cellular_component : endoplasmic reticulum ( GO:0005783 )
c41200_g1_i3	1.09	0	2.53	4.02	2.60502	Ups	Ribonuclease T2 family protein [Arabidopsis thaliana]	Ribonuclease 3 OS=Arabidopsis thaliana GN=RNS3 PE=2 SV=1	cellular_component : ribosome ( GO:0005840 )
c41217_g1_i1	1.22	2.34	4.83	7.32	1.79696	Ups	uncharacterized protein [Arabidopsis thaliana]	--	cellular_component : nucleus ( GO:0005634 )
c41226_g1_i1	2.88	3.7	7.48	8.88	1.33067	Ups	SLAC1 homologue 2 [Arabidopsis thaliana]	S-type anion channel SLAH2 OS=Arabidopsis thaliana GN=SLAH2 PE=2 SV=1	cellular_component : integral component of membrane ( GO:0016021 )
c41236_g1_i12	1.75	0.31	0	0	#NAME?	Down	hypothetical protein [Arabidopsis thaliana]	Rhodanese-like domain-containing protein 19, mitochondrial OS=Arabidopsis thaliana GN=STR19 PE=2 SV=1	biological_process : root hair elongation ( GO:0048767 )
c41236_g1_i3	0	0	0	1.41	Inf	Ups	hypothetical protein [Arabidopsis thaliana]	Rhodanese-like domain-containing protein 19, mitochondrial OS=Arabidopsis thaliana GN=STR19 PE=2 SV=1	biological_process : root hair elongation ( GO:0048767 )
c41257_g1_i1	10.22	11.84	116.94	116.79	3.42339	Ups	unnamed protein product [Thellungiella halophila]	Glucan endo-1,3-beta-glucosidase OS=Glycine max PE=1 SV=1	cellular_component : extracellular region ( GO:0005576 )
c41299_g1_i8	1.05	0.44	0	0	#NAME?	Down	putative reverse transcriptase [Arabidopsis thaliana]	--
c41305_g2_i2	1.42	1.59	3.22	4.36	1.35234	Ups	TIR-NBS-LRR class disease resistance protein [Arabidopsis thaliana]	Disease resistance protein RPS4 OS=Arabidopsis thaliana GN=RPS4 PE=2 SV=1	biological_process : response to hypoxia ( GO:0001666 )
c41317_g1_i4	0.66	0.99	0	0	#NAME?	Down	aminoacyl-tRNA synthetase family [Arabidopsis lyrata subsp. lyrata]	--	molecular_function : ligase activity ( GO:0016874 )
c41322_g1_i2	14.96	13.33	3.46	3.46	-2.0132	Down	putative bHLH transcription factor (bHLH020) [Arabidopsis thaliana]	Transcription factor NAI1 OS=Arabidopsis thaliana GN=NAI1 PE=2 SV=1	biological_process : endoplasmic reticulum organization ( GO:0007029 )
c41334_g1_i3	0	0	18.79	0	Inf	Ups	hypothetical protein PRUPE_ppa013547mg [Prunus persica]	RING-box protein 1a OS=Arabidopsis thaliana GN=RBX1A PE=1 SV=1	molecular_function : zinc ion binding ( GO:0008270 )
c41354_g2_i1	0.67	0	2.21	1.37	2.41874	Ups	retroelement pol polyprotein-like [Arabidopsis thaliana]	--
c41365_g1_i2	22.64	22.92	66.06	67.96	1.57382	Ups	sucrose-proton symporter 2 [Arabidopsis lyrata subsp. lyrata]	Sucrose transport protein SUC2 OS=Arabidopsis thaliana GN=SUC2 PE=1 SV=2	cellular_component : integral component of plasma membrane ( GO:0005887 )
c41419_g1_i1	0.3	0.21	2.37	1.91	3.08731	Ups	amidase, putative [Brassica oleracea]	Putative amidase C869.01 OS=Schizosaccharomyces pombe (strain 972 / ATCC 24843) GN=SPAC869.01 PE=3 SV=1	molecular_function : carbon-nitrogen ligase activity, with glutamine as amido-N-donor ( GO:0016884 )
c41444_g1_i1	0	0	1.21	1	Inf	Ups	hypothetical protein ARALYDRAFT_914904 [Arabidopsis lyrata subsp. lyrata]	--	cellular_component : cytoplasm ( GO:0005737 )
c41478_g1_i2	11.4	9.66	21.41	24.36	1.14147	Ups	Transmembrane proteins 14C [Arabidopsis thaliana]	Protein FATTY ACID EXPORT 6 OS=Arabidopsis thaliana GN=FAX6 PE=3 SV=1	biological_process : regulation of plant-type hypersensitive response ( GO:0010363 )
c41478_g2_i1	14.53	12.17	38.11	33.95	1.45394	Ups	hypothetical protein ARALYDRAFT_892015 [Arabidopsis lyrata subsp. lyrata]	Protein FATTY ACID EXPORT 5 OS=Arabidopsis thaliana GN=FAX5 PE=3 SV=1	biological_process : regulation of plant-type hypersensitive response ( GO:0010363 )
c41480_g1_i2	1.1	0.59	5.45	5.89	2.76522	Ups	glycine-rich protein [Arabidopsis lyrata subsp. lyrata]	Glycine-rich domain-containing protein 2 OS=Arabidopsis thaliana GN=GRDP2 PE=2 SV=1	biological_process : amino acid transport ( GO:0006865 )
c41482_g1_i1	0.67	0.75	3.84	3.38	2.36741	Ups	wall-associated kinase 2 [Arabidopsis lyrata subsp. lyrata]	Wall-associated receptor kinase 2 OS=Arabidopsis thaliana GN=WAK2 PE=1 SV=1	biological_process : embryo development ending in seed dormancy ( GO:0009793 )
c41482_g1_i2	0.06	0	2.06	1.37	6.01354	Ups	wall-associated kinase 2 [Arabidopsis lyrata subsp. lyrata]	Wall-associated receptor kinase 2 OS=Arabidopsis thaliana GN=WAK2 PE=1 SV=1	biological_process : embryo development ending in seed dormancy ( GO:0009793 )
c41484_g1_i7	2.81	1.7	0	0	#NAME?	Down	hypothetical protein ARALYDRAFT_493832 [Arabidopsis lyrata subsp. lyrata]	--	cellular_component : nucleus ( GO:0005634 )
c41484_g1_i9	0	0	1.3	2.54	Inf	Ups	hypothetical protein ARALYDRAFT_493832 [Arabidopsis lyrata subsp. lyrata]	--	cellular_component : nucleus ( GO:0005634 )
c41488_g1_i1	1572.23	1558.17	453.81	419.6	-1.82267	Down	--	--
c41498_g1_i2	0	0	2.47	1.43	Inf	Ups	PREDICTED: phytepsin-like [Brachypodium distachyon]	Phytepsin OS=Hordeum vulgare PE=1 SV=1	biological_process : response to cadmium ion ( GO:0046686 )
c41512_g1_i1	3.35	3.56	11.02	12.96	1.81509	Ups	myb domain protein 2 [Arabidopsis thaliana]	Transcription factor MYB108 OS=Arabidopsis thaliana GN=MYB108 PE=1 SV=1	biological_process : cellular response to phosphate starvation ( GO:0016036 )
c41540_g2_i3	0	0	59.46	13.22	Inf	Ups	ubiquitin-conjugating enzyme E2 8 [Arabidopsis thaliana]	Ubiquitin-conjugating enzyme E2 8 OS=Arabidopsis thaliana GN=UBC8 PE=1 SV=1	biological_process : proteasome-mediated ubiquitin-dependent protein catabolic process ( GO:0043161 )
c41551_g2_i10	3.86	3.33	0.53	0.2	-3.23286	Down	--	--
c41551_g2_i3	1.89	3.23	0.28	0.34	-3.04413	Down	--	--
c41558_g1_i2	9.55	11.93	3.4	2.94	-1.734	Down	horseradish peroxidase isoenzyme HRP_08562.1 [Armoracia rusticana]	Peroxidase 49 OS=Arabidopsis thaliana GN=PER49 PE=2 SV=2	biological_process : response to other organism ( GO:0051707 )
c41596_g1_i1	29.06	28.84	72.49	65.65	1.27259	Ups	phospholipase A1-Igamma2 [Arabidopsis thaliana]	Phospholipase A1-Igamma2, chloroplastic OS=Arabidopsis thaliana GN=At2g30550 PE=1 SV=2	biological_process : negative regulation of defense response ( GO:0031348 )
c41619_g1_i1	8.47	10.3	21.92	21.7	1.2324	Ups	hypothetical protein ARALYDRAFT_483769 [Arabidopsis lyrata subsp. lyrata]	--	biological_process : regulation of defense response ( GO:0031347 )
c41619_g1_i2	11.33	11.9	24.44	24.09	1.08061	Ups	hypothetical protein ARALYDRAFT_483769 [Arabidopsis lyrata subsp. lyrata]	--	biological_process : regulation of defense response ( GO:0031347 )
c41641_g1_i3	2.52	2.4	0	0	#NAME?	Down	hypothetical protein [Arabidopsis thaliana]	--	molecular_function : nucleic acid binding ( GO:0003676 )
c41643_g1_i1	38.97	38.28	4.57	4.52	-3.06695	Down	hypothetical protein ARALYDRAFT_473059 [Arabidopsis lyrata subsp. lyrata]	--
c41655_g1_i1	4.46	3.86	14.42	16.5	1.90983	Ups	receptor lectin kinase [Arabidopsis thaliana]	L-type lectin-domain containing receptor kinase IV.1 OS=Arabidopsis thaliana GN=LECRK41 PE=2 SV=1	biological_process : negative regulation of defense response ( GO:0031348 )
c41655_g1_i2	2.01	2.52	5.47	6.27	1.39292	Ups	hypothetical protein ARALYDRAFT_482773 [Arabidopsis lyrata subsp. lyrata]	L-type lectin-domain containing receptor kinase IV.1 OS=Arabidopsis thaliana GN=LECRK41 PE=2 SV=1	biological_process : negative regulation of defense response ( GO:0031348 )
c41655_g2_i1	3.48	4.01	13.87	13.9	1.90666	Ups	concanavalin A-like lectin kinase-like protein [Arabidopsis thaliana]	L-type lectin-domain containing receptor kinase IV.4 OS=Arabidopsis thaliana GN=LECRK44 PE=3 SV=1	biological_process : protein phosphorylation ( GO:0006468 )
c41686_g1_i2	15.1	16.66	1.21	1.39	-3.58165	Down	--	--
c41720_g1_i2	0.51	0.45	2.5	2.5	2.40204	Ups	hypothetical protein ARALYDRAFT_493908 [Arabidopsis lyrata subsp. lyrata]	UPF0392 protein RCOM_0530710 OS=Ricinus communis GN=RCOM_0530710 PE=3 SV=1	molecular_function : metal ion binding ( GO:0046872 )
c41729_g1_i1	2.37	1.98	0	0	#NAME?	Down	Highly similar to Ta1-3 polyprotein [Arabidopsis thaliana]	Retrovirus-related Pol polyprotein from transposon TNT 1-94 OS=Nicotiana tabacum PE=2 SV=1
c41733_g1_i8	2.73	2.12	0	0	#NAME?	Down	elongation factor P (EF-P) family protein [Arabidopsis lyrata subsp. lyrata]	Elongation factor P OS=Granulibacter bethesdensis (strain ATCC BAA-1260 / CGDNIH1) GN=efp PE=3 SV=1	molecular_function : translation elongation factor activity ( GO:0003746 )
c41754_g2_i1	34.76	22.39	12.74	10.74	-1.25803	Down	--	--
c41775_g1_i2	0.63	0.77	0	0	#NAME?	Down	predicted protein [Arabidopsis lyrata subsp. lyrata]	Transcription factor bHLH62 OS=Arabidopsis thaliana GN=BHLH62 PE=2 SV=1	molecular_function : sequence-specific DNA binding transcription factor activity ( GO:0003700 )
c41781_g1_i1	4.88	5.16	10.62	12.25	1.20018	Ups	hypothetical protein ARALYDRAFT_492546 [Arabidopsis lyrata subsp. lyrata]	Cysteine-rich receptor-like protein kinase 10 OS=Arabidopsis thaliana GN=CRK10 PE=1 SV=3	biological_process : protein phosphorylation ( GO:0006468 )
c41781_g1_i3	2.6	2.53	14.12	14.63	2.50935	Ups	predicted protein [Arabidopsis lyrata subsp. lyrata]	Cysteine-rich receptor-like protein kinase 6 OS=Arabidopsis thaliana GN=CRK6 PE=1 SV=1	cellular_component : plasma membrane ( GO:0005886 )
c41786_g1_i2	2.94	3.49	0.89	0.23	-2.50367	Down	hypothetical protein ARALYDRAFT_908657 [Arabidopsis lyrata subsp. lyrata]	LRR receptor-like serine/threonine-protein kinase ERL2 OS=Arabidopsis thaliana GN=ERL2 PE=2 SV=1	biological_process : stomatal complex morphogenesis ( GO:0010103 )
c41786_g1_i3	2.7	2.31	0	0.85	-2.54711	Down	hypothetical protein ARALYDRAFT_908657 [Arabidopsis lyrata subsp. lyrata]	LRR receptor-like serine/threonine-protein kinase ERL2 OS=Arabidopsis thaliana GN=ERL2 PE=2 SV=1	biological_process : stomatal complex morphogenesis ( GO:0010103 )
c41811_g3_i1	0.91	0.12	4.8	4.69	3.21571	Ups	putative disease resistance protein [Arabidopsis thaliana]	Receptor-like protein 12 OS=Arabidopsis thaliana GN=RLP12 PE=2 SV=2	biological_process : negative regulation of defense response ( GO:0031348 )
c41811_g3_i2	0	0	1.22	6.14	Inf	Ups	receptor like protein 43 [Arabidopsis thaliana]	Probable LRR receptor-like serine/threonine-protein kinase At4g08850 OS=Arabidopsis thaliana GN=At4g08850 PE=2 SV=3	biological_process : negative regulation of defense response ( GO:0031348 )
c41815_g1_i7	1.4	1.13	0	0	#NAME?	Down	pseudouridine synthase family protein [Arabidopsis lyrata subsp. lyrata]	RNA pseudouridine synthase 5 OS=Arabidopsis thaliana GN=At3g52260 PE=2 SV=2	molecular_function : pseudouridine synthase activity ( GO:0009982 )
c41835_g2_i9	1.23	1.26	0	0	#NAME?	Down	tRNAHis guanylyltransferase [Arabidopsis thaliana]	tRNA(His) guanylyltransferase 1 OS=Arabidopsis thaliana GN=THG1 PE=1 SV=1	cellular_component : cytoplasm ( GO:0005737 )
c41853_g2_i1	5.74	4.86	14.1	14.22	1.44089	Ups	--	--
c41853_g5_i1	0	0	15.96	18.39	Inf	Ups	--	--
c41859_g1_i10	0	0	1.84	0.74	Inf	Ups	aspartyl protease family protein [Arabidopsis lyrata subsp. lyrata]	Aspartic proteinase-like protein 1 OS=Arabidopsis thaliana GN=At5g10080 PE=1 SV=1	cellular_component : anchored component of membrane ( GO:0031225 )
c41881_g1_i7	1.58	3.22	0	0.33	-3.89405	Down	endonuclease V family protein [Arabidopsis lyrata subsp. lyrata]	Endonuclease V OS=Homo sapiens GN=ENDOV PE=1 SV=1	cellular_component : cytoplasm ( GO:0005737 )
c41909_g1_i2	2.21	1.61	5.96	5.24	1.58428	Ups	unknown [Arabidopsis thaliana]	Probable RNA-binding protein ARP1 OS=Arabidopsis thaliana GN=ARP1 PE=2 SV=1	molecular_function : RNA binding ( GO:0003723 )
c41919_g1_i1	29.96	29.9	12.25	10.79	-1.36165	Down	hypothetical protein ARALYDRAFT_484417 [Arabidopsis lyrata subsp. lyrata]	Aquaporin TIP1-2 OS=Arabidopsis thaliana GN=TIP1-2 PE=1 SV=2	biological_process : response to fructose ( GO:0009750 )
c41941_g1_i2	1.06	0.81	3.54	3.76	1.97963	Ups	hypothetical protein ARALYDRAFT_494656 [Arabidopsis lyrata subsp. lyrata]	RING-H2 finger protein ATL16 OS=Arabidopsis thaliana GN=ATL16 PE=2 SV=1	cellular_component : nucleus ( GO:0005634 )
c41957_g1_i2	1.21	0.76	0	0	#NAME?	Down	tRNA-dihydrouridine synthase 2 [Arabidopsis thaliana]	tRNA-dihydrouridine(20) synthase [NAD(P)+]-like OS=Mus musculus GN=Dus2 PE=1 SV=1	biological_process : ubiquitin-dependent protein catabolic process ( GO:0006511 )
c41979_g1_i6	1.39	2.2	6.97	7.4	2.01849	Ups	cytochrome P450, family 76, subfamily C, polypeptide 6 [Arabidopsis thaliana]	Cytochrome P450 76C4 OS=Arabidopsis thaliana GN=CYP76C4 PE=3 SV=1	biological_process : oxidation-reduction process ( GO:0055114 )
c41994_g1_i1	0.08	0.62	17.44	19.47	5.75193	Ups	AAA-type ATPase family protein [Arabidopsis thaliana]	Probable mitochondrial chaperone BCS1-B OS=Dictyostelium discoideum GN=bcsl1b PE=3 SV=1	biological_process : response to hypoxia ( GO:0001666 )
c41994_g1_i3	3.16	4.95	21.02	28.18	2.61693	Ups	AAA-type ATPase family protein [Arabidopsis thaliana]	Mitochondrial chaperone BCS1 OS=Saccharomyces cerevisiae (strain ATCC 204508 / S288c) GN=BCS1 PE=1 SV=2	biological_process : response to hypoxia ( GO:0001666 )
c41995_g2_i1	5.31	4.27	13.85	11.22	1.41228	Ups	hypothetical protein ARALYDRAFT_904763 [Arabidopsis lyrata subsp. lyrata]	--	cellular_component : nucleus ( GO:0005634 )
c42000_g1_i5	0	0	3.39	2.04	Inf	Ups	calcineurin B-like 10, partial [Arabidopsis thaliana]	Calcineurin B-like protein 10 OS=Arabidopsis thaliana GN=CBL10 PE=1 SV=1	biological_process : multidimensional cell growth ( GO:0009825 )
c42010_g1_i2	4.42	5.09	0.81	0.75	-2.51958	Down	uncharacterized protein [Arabidopsis thaliana]	CASP-like protein 1D2 OS=Arabidopsis thaliana GN=At3g06390 PE=1 SV=1	biological_process : toxin catabolic process ( GO:0009407 )
c42036_g1_i5	0.21	0	2.4	1.3	4.15584	Ups	hypothetical protein ARALYDRAFT_483794 [Arabidopsis lyrata subsp. lyrata]	Probable WRKY transcription factor 46 OS=Arabidopsis thaliana GN=WRKY46 PE=2 SV=1	cellular_component : nucleolus ( GO:0005730 )
c42041_g2_i2	37.94	35.42	11.17	12.54	-1.61129	Down	AT2G14890 [Arabidopsis thaliana]	Classical arabinogalactan protein 9 OS=Arabidopsis thaliana GN=AGP9 PE=1 SV=2	biological_process : brassinosteroid biosynthetic process ( GO:0016132 )
c42044_g1_i2	3.87	3.9	1.91	0.87	-1.45943	Down	FAD-binding and BBE domain-containing protein [Arabidopsis thaliana]	Cannabidiolic acid synthase-like 2 OS=Cannabis sativa GN=CBDAS3 PE=2 SV=1	cellular_component : cell wall ( GO:0005618 )
c42045_g1_i1	12.36	12.67	2.04	2.17	-2.55326	Down	--	--
c42075_g1_i1	14.22	14.33	34.72	29.65	1.19314	Ups	mitogen-activated protein kinase kinase 1 [Arabidopsis thaliana]	Mitogen-activated protein kinase kinase 1 OS=Arabidopsis thaliana GN=MKK1 PE=1 SV=2	molecular_function : protein tyrosine kinase activity ( GO:0004713 )
c42082_g1_i13	1.96	1.98	0	0.08	-5.6652	Down	unknown [Arabidopsis thaliana]	--
c42082_g1_i8	2.47	2.31	0	0.03	-7.38678	Down	reverse transcriptase, putative; 16838-20266 [Arabidopsis thaliana]	Putative ribonuclease H protein At1g65750 OS=Arabidopsis thaliana GN=At1g65750 PE=3 SV=1
c42101_g1_i7	0	0	3.11	1.77	Inf	Ups	annexin-like protein [Arabidopsis thaliana]	Annexin D8 OS=Arabidopsis thaliana GN=ANNAT8 PE=2 SV=2	biological_process : response to water deprivation ( GO:0009414 )
c42101_g1_i8	0	0	0.97	2.77	Inf	Ups	uncharacterized protein [Arabidopsis thaliana]	Mitochondrial fission 1 protein B OS=Arabidopsis thaliana GN=FIS1B PE=1 SV=1	biological_process : peroxisome fission ( GO:0016559 )
c42108_g1_i10	1.59	0	0	0	#NAME?	Down	RNA-directed DNA polymerase-like protein [Arabidopsis thaliana]	Uncharacterized mitochondrial protein AtMg01250 OS=Arabidopsis thaliana GN=AtMg01250 PE=4 SV=1
c42108_g1_i6	0	0	0.83	1.18	Inf	Ups	RNA-directed DNA polymerase-like protein [Arabidopsis thaliana]	Uncharacterized mitochondrial protein AtMg01250 OS=Arabidopsis thaliana GN=AtMg01250 PE=4 SV=1
c42131_g1_i1	9.44	9.79	2.21	3.7	-1.67998	Down	chitinase-like protein 2 [Arabidopsis thaliana]	Chitinase-like protein 2 OS=Arabidopsis thaliana GN=CTL2 PE=2 SV=1	biological_process : glucuronoxylan metabolic process ( GO:0010413 )
c42131_g1_i2	8.23	10.68	2.47	3.3	-1.7023	Down	chitinase-like protein 2 [Arabidopsis thaliana]	Chitinase-like protein 2 OS=Arabidopsis thaliana GN=CTL2 PE=2 SV=1	biological_process : glucuronoxylan metabolic process ( GO:0010413 )
c42151_g1_i1	14.32	12.31	27.41	25.69	1.01237	Ups	chlorophyll a-b binding protein CP29.1 [Arabidopsis thaliana]	Chlorophyll a-b binding protein CP29.1, chloroplastic OS=Arabidopsis thaliana GN=LHCB4.1 PE=1 SV=1	biological_process : response to sucrose ( GO:0009744 )
c42158_g1_i2	5.89	6.66	13.96	14.93	1.21985	Ups	ANAC036 [Arabidopsis lyrata subsp. lyrata]	Putative NAC domain-containing protein 94 OS=Arabidopsis thaliana GN=ANAC094 PE=3 SV=1	biological_process : inflorescence morphogenesis ( GO:0048281 )
c42177_g1_i12	3.23	3.03	0.8	0	-2.90283	Down	adenosine monophosphate kinase [Arabidopsis thaliana]	Adenylate kinase 2, chloroplastic OS=Arabidopsis thaliana GN=At5g47840 PE=1 SV=1	biological_process : protein autophosphorylation ( GO:0046777 )
c42179_g1_i1	4.46	2.39	8.83	7.99	1.31313	Ups	alpha-L-arabinofuranosidase [Raphanus sativus]	Beta-D-xylosidase 4 OS=Arabidopsis thaliana GN=BXL4 PE=1 SV=1	molecular_function : xylan 1,4-beta-xylosidase activity ( GO:0009044 )
c42189_g1_i15	10.33	9.37	5.36	1.5	-1.49738	Down	Mutator-like transposase [Arabidopsis thaliana]	--
c42200_g1_i1	2.81	2.64	11.07	11.59	2.07327	Ups	beta-glucosidase 26 [Arabidopsis thaliana]	Beta-glucosidase 26, peroxisomal OS=Arabidopsis thaliana GN=BGLU26 PE=1 SV=1	biological_process : indole glucosinolate catabolic process ( GO:0042344 )
c42211_g1_i3	0	0	2.07	1.5	Inf	Ups	1, 4-alpha-glucan branching enzyme protein soform SBE2.2 precursor [Arabidopsis lyrata subsp. lyrata]	1,4-alpha-glucan-branching enzyme 2-2, chloroplastic/amyloplastic OS=Arabidopsis thaliana GN=SBE2.2 PE=2 SV=1	biological_process : amylopectin biosynthetic process ( GO:0010021 )
c42219_g1_i1	4.01	3.82	0.79	1.12	-1.99479	Down	FAD-binding domain-containing protein [Arabidopsis lyrata subsp. lyrata]	Reticuline oxidase-like protein OS=Arabidopsis thaliana GN=At4g20830 PE=1 SV=2	biological_process : toxin catabolic process ( GO:0009407 )
c42219_g1_i2	4.1	4.06	0.66	0.71	-2.59669	Down	FAD-binding domain-containing protein [Arabidopsis lyrata subsp. lyrata]	Reticuline oxidase-like protein OS=Arabidopsis thaliana GN=At4g20830 PE=1 SV=2	biological_process : toxin catabolic process ( GO:0009407 )
c42228_g2_i1	126.12	124.2	56.53	59.76	-1.08687	Down	non-symbiotic hemoglobin 2 [Arabidopsis thaliana]	Non-symbiotic hemoglobin 2 OS=Arabidopsis thaliana GN=AHB2 PE=1 SV=1	cellular_component : cytoplasm ( GO:0005737 )
c42243_g3_i1	2.75	2.76	25.61	26.14	3.25011	Ups	hypothetical protein ARALYDRAFT_492479 [Arabidopsis lyrata subsp. lyrata]	--	cellular_component : nucleus ( GO:0005634 )
c42248_g1_i5	1.72	2.94	0	0	#NAME?	Down	adenylylsulfate kinase [Arabidopsis thaliana]	Adenylyl-sulfate kinase 3 OS=Arabidopsis thaliana GN=APK3 PE=1 SV=1	biological_process : hydrogen sulfide biosynthetic process ( GO:0070814 )
c42264_g4_i8	0	0	2.72	0	Inf	Ups	En/Spm transposon protein-like [Arabidopsis thaliana]	--
c42304_g1_i4	2.41	1.58	0	0	#NAME?	Down	copia-like retrotransposable element [Arabidopsis thaliana]	Retrovirus-related Pol polyprotein from transposon TNT 1-94 OS=Nicotiana tabacum PE=2 SV=1
c42304_g1_i5	2.46	1.89	0	0	#NAME?	Down	putative protein [Arabidopsis thaliana]	--	molecular_function : binding ( GO:0005488 )
c42312_g1_i7	1.11	1.23	0	0.32	-2.83089	Down	unnamed protein product [Arabidopsis thaliana]	Flap endonuclease GEN-like 1 OS=Arabidopsis thaliana GN=GEN1 PE=2 SV=3
c42330_g1_i1	9.78	8.09	0	0	#NAME?	Down	--	--
c42330_g1_i8	11.66	10.86	27.77	24.53	1.23432	Ups	predicted protein [Arabidopsis lyrata subsp. lyrata]	Probable fructokinase-5 OS=Arabidopsis thaliana GN=At4g10260 PE=2 SV=1	molecular_function : ribokinase activity ( GO:0004747 )
c42342_g2_i1	366.9	395.98	106.42	143.77	-1.5895	Down	--	--
c42350_g1_i2	3.11	3.65	7.98	8	1.26622	Ups	proton-dependent oligopeptide transport family protein [Arabidopsis lyrata subsp. lyrata]	Protein NRT1/ PTR FAMILY 2.13 OS=Arabidopsis thaliana GN=NPF2.13 PE=1 SV=1	biological_process : oligopeptide transport ( GO:0006857 )
c42369_g2_i13	0	3.17	0.22	0	-3.95265	Down	putative protein (possibly fragment) [Arabidopsis thaliana]	Putative AC transposase OS=Zea mays PE=2 SV=2
c42369_g2_i14	2.91	1.98	0	0.39	-3.64189	Down	putative protein (possibly fragment) [Arabidopsis thaliana]	Putative AC transposase OS=Zea mays PE=2 SV=2
c42375_g2_i7	0.95	0.86	3.74	6.06	2.44686	Ups	Putative retroelement polyprotein [Arabidopsis thaliana]	Retrovirus-related Pol polyprotein from transposon TNT 1-94 OS=Nicotiana tabacum PE=2 SV=1	molecular_function : nucleic acid binding ( GO:0003676 )
c42375_g3_i1	0.41	0.77	4.64	5.1	3.0596	Ups	putative retroelement pol polyprotein [Arabidopsis thaliana]	--
c42380_g1_i1	2.03	1.79	5.56	7.13	1.75022	Ups	protein kinase domain-containing protein [Arabidopsis thaliana]	Glycerophosphodiester phosphodiesterase protein kinase domain-containing GDPDL2 OS=Arabidopsis thaliana GN=GDPDL2 PE=1 SV=1	biological_process : defense response ( GO:0006952 )
c42387_g1_i4	0	0	0	3.21	Inf	Ups	late embryogenesis abundant domain-containing protein [Arabidopsis thaliana]	--	biological_process : embryo development ending in seed dormancy ( GO:0009793 )
c42417_g1_i1	0	1.22	0	0	#NAME?	Down	unnamed protein product [Thellungiella halophila]	12-oxophytodienoate reductase 2 OS=Arabidopsis thaliana GN=OPR2 PE=1 SV=2	cellular_component : cytoplasm ( GO:0005737 )
c42429_g1_i2	2.77	2.01	4.67	6.72	1.27072	Ups	hypothetical protein ARALYDRAFT_899924 [Arabidopsis lyrata subsp. lyrata]	Tetraspanin-2 OS=Arabidopsis thaliana GN=TET2 PE=2 SV=1	cellular_component : integral component of membrane ( GO:0016021 )
c42438_g2_i1	14.68	16.58	34.47	33.91	1.14945	Ups	src2-like protein [Arabidopsis thaliana]	--	biological_process : response to absence of light ( GO:0009646 )
c42438_g2_i2	10.59	12.29	26.14	23.64	1.14079	Ups	src2-like protein [Arabidopsis thaliana]	--	biological_process : response to absence of light ( GO:0009646 )
c42447_g1_i1	9.68	9.35	1.55	1.62	-2.57027	Down	unknown [Arabidopsis thaliana]	Non-specific lipid-transfer protein-like protein At2g13820 OS=Arabidopsis thaliana GN=At2g13820 PE=1 SV=1	cellular_component : anchored component of membrane ( GO:0031225 )
c42447_g1_i2	12.63	11.02	2.53	2.35	-2.25171	Down	bifunctional inhibitor/lipid-transfer protein/seed storage 2S albumin-like protein [Arabidopsis thaliana]	Non-specific lipid-transfer protein-like protein At2g13820 OS=Arabidopsis thaliana GN=At2g13820 PE=1 SV=1	cellular_component : anchored component of membrane ( GO:0031225 )
c42454_g1_i5	0.24	0.31	2.41	1.25	2.74974	Ups	Leucine-rich repeat transmembrane protein kinase [Arabidopsis thaliana]	Probable LRR receptor-like serine/threonine-protein kinase At1g29720 OS=Arabidopsis thaliana GN=RFK1 PE=2 SV=3	cellular_component : plasma membrane ( GO:0005886 )
c42454_g1_i7	0.47	0.27	2.78	4.02	3.23297	Ups	Leucine-rich repeat transmembrane protein kinase [Arabidopsis thaliana]	Probable LRR receptor-like serine/threonine-protein kinase At1g29720 OS=Arabidopsis thaliana GN=RFK1 PE=2 SV=3	cellular_component : plasma membrane ( GO:0005886 )
c42460_g1_i2	194.97	205.14	95.11	92.37	-1.07498	Down	putative aquaporin (tonoplast intrinsic protein gamma) [Arabidopsis thaliana]	Aquaporin TIP1-1 OS=Arabidopsis thaliana GN=TIP1-1 PE=1 SV=1	cellular_component : plant-type vacuole membrane ( GO:0009705 )
c42536_g1_i2	0	0	3.15	1.43	Inf	Ups	receptor like protein 32 [Arabidopsis thaliana]	Receptor-like protein 12 OS=Arabidopsis thaliana GN=RLP12 PE=2 SV=2	biological_process : negative regulation of defense response ( GO:0031348 )
c42536_g2_i1	0.34	0.24	12.9	12.21	5.5272	Ups	receptor like protein 32 [Arabidopsis thaliana]	Receptor-like protein 12 OS=Arabidopsis thaliana GN=RLP12 PE=2 SV=2	biological_process : negative regulation of defense response ( GO:0031348 )
c42536_g2_i2	0.62	0.29	4.05	3.69	3.03625	Ups	receptor like protein 35 [Arabidopsis thaliana]	Receptor-like protein 12 OS=Arabidopsis thaliana GN=RLP12 PE=2 SV=2	biological_process : negative regulation of defense response ( GO:0031348 )
c42536_g2_i3	0.19	0.15	5.08	5.94	5.05564	Ups	receptor like protein 32 [Arabidopsis thaliana]	Receptor-like protein 12 OS=Arabidopsis thaliana GN=RLP12 PE=2 SV=2	biological_process : negative regulation of defense response ( GO:0031348 )
c42536_g3_i1	0	0.08	2.25	3.73	6.29046	Ups	receptor like protein 43 [Arabidopsis thaliana]	Receptor-like protein 12 OS=Arabidopsis thaliana GN=RLP12 PE=2 SV=2	molecular_function : kinase activity ( GO:0016301 )
c42536_g4_i1	0.14	0.06	2.38	4.28	5.09785	Ups	receptor like protein 53 [Arabidopsis thaliana]	Receptor-like protein 12 OS=Arabidopsis thaliana GN=RLP12 PE=2 SV=2	biological_process : negative regulation of defense response ( GO:0031348 )
c42548_g1_i3	0.64	2.78	0	0	#NAME?	Down	gibberellin receptor 1a [Lepidium sativum]	Gibberellin receptor GID1A OS=Arabidopsis thaliana GN=GID1A PE=1 SV=1	biological_process : seed dormancy process ( GO:0010162 )
c42591_g1_i1	2.84	2.61	7.35	7.02	1.41774	Ups	hypothetical protein ARALYDRAFT_483093 [Arabidopsis lyrata subsp. lyrata]	--	cellular_component : chloroplast ( GO:0009507 )
c42595_g1_i1	0	0.94	8.39	5.52	3.81442	Ups	leucine-rich repeat protein kinase-like protein [Arabidopsis thaliana]	Probable LRR receptor-like serine/threonine-protein kinase At5g59680 OS=Arabidopsis thaliana GN=At5g59680 PE=2 SV=1	cellular_component : plasma membrane ( GO:0005886 )
c42595_g1_i4	0.16	0.08	3.42	2.56	4.68084	Ups	Receptor-like protein kinase [Arabidopsis thaliana]	Receptor-like protein kinase At5g59670 OS=Arabidopsis thaliana GN=At5g59670 PE=1 SV=1	cellular_component : plasma membrane ( GO:0005886 )
c42595_g1_i5	2.23	1.83	3.56	5.35	1.15559	Ups	leucine-rich repeat protein kinase-like protein [Arabidopsis thaliana]	Probable LRR receptor-like serine/threonine-protein kinase At5g59680 OS=Arabidopsis thaliana GN=At5g59680 PE=2 SV=1	cellular_component : plasma membrane ( GO:0005886 )
c42595_g1_i6	5.87	5.51	14.77	15	1.40432	Ups	Receptor-like protein kinase [Arabidopsis thaliana]	Receptor-like protein kinase At5g59670 OS=Arabidopsis thaliana GN=At5g59670 PE=1 SV=1	cellular_component : plasma membrane ( GO:0005886 )
c42595_g1_i8	2.85	3.21	18.65	17.51	2.58772	Ups	leucine-rich repeat protein kinase-like protein [Arabidopsis thaliana]	Probable LRR receptor-like serine/threonine-protein kinase At5g59680 OS=Arabidopsis thaliana GN=At5g59680 PE=2 SV=1	molecular_function : kinase activity ( GO:0016301 )
c42603_g1_i2	2.92	3.04	0.45	0.52	-2.57027	Down	Adenylyl-sulfate kinase 1 [Arabidopsis thaliana]	Adenylyl-sulfate kinase 1, chloroplastic OS=Arabidopsis thaliana GN=APK1 PE=1 SV=1	molecular_function : adenylylsulfate kinase activity ( GO:0004020 )
c42615_g1_i12	1.27	0.23	0	0	#NAME?	Down	disease resistance protein [Brassica rapa subsp. pekinensis]	Uncharacterized mitochondrial protein AtMg01250 OS=Arabidopsis thaliana GN=AtMg01250 PE=4 SV=1
c42625_g2_i8	0.6	0.7	0	0	#NAME?	Down	putative non-LTR retroelement reverse transcriptase [Arabidopsis thaliana]	Uncharacterized mitochondrial protein AtMg01250 OS=Arabidopsis thaliana GN=AtMg01250 PE=4 SV=1
c42641_g1_i1	0.85	0.62	3.05	14.75	3.60429	Ups	unknown [Medicago truncatula]	--
c42645_g2_i6	0	0	2.1	2.41	Inf	Ups	hydrolase, hydrolyzing O-glycosyl compounds [Arabidopsis lyrata subsp. lyrata]	Beta-glucosidase BoGH3B OS=Bacteroides ovatus (strain ATCC 8483 / DSM 1896 / JCM 5824 / NCTC 11153) GN=BACOVA_02659 PE=1 SV=1	molecular_function : hydrolase activity, hydrolyzing O-glycosyl compounds ( GO:0004553 )
c42647_g1_i2	6.78	7.13	18.71	18.16	1.42292	Ups	hypothetical protein ARALYDRAFT_895665 [Arabidopsis lyrata subsp. lyrata]	Nitrate reductase [NADH] 1 OS=Arabidopsis thaliana GN=NIA1 PE=1 SV=3	molecular_function : flavin adenine dinucleotide binding ( GO:0050660 )
c42682_g1_i11	1.76	1.93	0.24	0	-3.90097	Down	non-LTR retroelement reverse transcriptase-like protein [Arabidopsis thaliana]	Uncharacterized mitochondrial protein AtMg00310 OS=Arabidopsis thaliana GN=AtMg00310 PE=4 SV=1
c42682_g1_i6	0.05	0.14	0.91	1.38	3.57191	Ups	non-LTR retroelement reverse transcriptase-like protein [Arabidopsis thaliana]	--
c42682_g1_i7	1.6	0	0	0	#NAME?	Down	non-LTR retroelement reverse transcriptase-like protein [Arabidopsis thaliana]	--
c42682_g1_i8	0	0	1.61	1.5	Inf	Ups	non-LTR retroelement reverse transcriptase-like protein [Arabidopsis thaliana]	Uncharacterized mitochondrial protein AtMg00310 OS=Arabidopsis thaliana GN=AtMg00310 PE=4 SV=1
c42690_g1_i7	0	0	0.64	2.13	Inf	Ups	unknown [Arabidopsis thaliana]	--	cellular_component : chloroplast ( GO:0009507 )
c42729_g1_i1	0.33	0.76	0	0	#NAME?	Down	RNA-directed DNA polymerase homolog T13L16.7 - Arabidopsis thaliana (fragment)	Uncharacterized mitochondrial protein AtMg01250 OS=Arabidopsis thaliana GN=AtMg01250 PE=4 SV=1
c42731_g1_i4	3.31	3.14	7.41	9.27	1.39496	Ups	zinc finger family protein [Arabidopsis lyrata subsp. lyrata]	F-box protein At1g67340 OS=Arabidopsis thaliana GN=At1g67340 PE=1 SV=1	cellular_component : nucleus ( GO:0005634 )
c42739_g1_i1	0.34	0.87	5.09	4.06	2.91625	Ups	leucine-rich repeat-containing protein [Arabidopsis thaliana]	Uncharacterized protein At4g06744 OS=Arabidopsis thaliana GN=At4g06744 PE=2 SV=1	cellular_component : plasma membrane ( GO:0005886 )
c42739_g1_i2	0.79	0.65	2.98	3.18	2.12407	Ups	leucine-rich repeat-containing protein [Arabidopsis thaliana]	Uncharacterized protein At4g06744 OS=Arabidopsis thaliana GN=At4g06744 PE=2 SV=1	cellular_component : plasma membrane ( GO:0005886 )
c42748_g1_i5	1.6	1.32	0.41	0.48	-1.70097	Down	F7F22.17 [Arabidopsis thaliana]	--
c42829_g1_i1	9.65	9.27	2.02	2.52	-2.04188	Down	putative pectate lyase 18 [Arabidopsis thaliana]	Probable pectate lyase 18 OS=Arabidopsis thaliana GN=At4g24780 PE=2 SV=2	cellular_component : extracellular region ( GO:0005576 )
c42895_g2_i1	1.87	2.01	0	0.04	-6.5862	Down	contains similarity to Pfam family PF00023 - Ank repeat; score=63.7, E=3.9e-15, N=8 [Arabidopsis thaliana]	--	biological_process : systemic acquired resistance, salicylic acid mediated signaling pathway ( GO:0009862 )
c42895_g3_i1	10.06	13.28	0.29	1.19	-3.97269	Down	hypothetical protein ARALYDRAFT_911853 [Arabidopsis lyrata subsp. lyrata]	--
c42919_g1_i1	1.14	1.05	3.62	3.99	1.81473	Ups	acyltransferase-like protein [Arabidopsis thaliana]	Acyltransferase-like protein At3g26840, chloroplastic OS=Arabidopsis thaliana GN=At3g26840 PE=2 SV=1	cellular_component : plastoglobule ( GO:0010287 )
c42919_g2_i2	1.01	0.58	3.39	4.56	2.34555	Ups	esterase/lipase/thioesterase family protein [Arabidopsis lyrata subsp. lyrata]	Acyltransferase-like protein At3g26840, chloroplastic OS=Arabidopsis thaliana GN=At3g26840 PE=2 SV=1	cellular_component : plastoglobule ( GO:0010287 )
c42923_g1_i8	1.32	1.23	0.13	0.23	-2.84153	Down	hypothetical protein ARALYDRAFT_910427 [Arabidopsis lyrata subsp. lyrata]	G-type lectin S-receptor-like serine/threonine-protein kinase At5g24080 OS=Arabidopsis thaliana GN=At5g24080 PE=2 SV=1	biological_process : recognition of pollen ( GO:0048544 )
c42948_g1_i1	1.44	1.01	0	0	#NAME?	Down	ribonuclease P-like protein [Arabidopsis thaliana]	--	biological_process : mitotic cell cycle ( GO:0000278 )
c42960_g1_i2	0	0	1.09	0.73	Inf	Ups	putative non-LTR retroelement reverse transcriptase [Arabidopsis thaliana]	Uncharacterized mitochondrial protein AtMg00310 OS=Arabidopsis thaliana GN=AtMg00310 PE=4 SV=1
c42962_g1_i2	1.93	1.23	0.47	0	-2.74682	Down	RNA-directed DNA polymerase (Reverse transcriptase); Chromo; Zinc finger, CCHC-type; Peptidase aspartic, active site; Polynucleotidyl transferase, Ribonuclease H fold [Medicago truncatula]	Retrovirus-related Pol polyprotein from transposon 297 OS=Drosophila melanogaster GN=pol PE=3 SV=1	molecular_function : binding ( GO:0005488 )
c42978_g1_i6	0.96	1.21	0	0	#NAME?	Down	--	--
c42978_g2_i6	2.42	0.03	0	0	#NAME?	Down	predicted protein [Arabidopsis lyrata subsp. lyrata]	--	cellular_component : plasmodesma ( GO:0009506 )
c43022_g1_i1	2.65	2.12	6.73	5.76	1.4097	Ups	SAL2 phosphatase [Arabidopsis thaliana]	SAL2 phosphatase OS=Arabidopsis thaliana GN=SAL2 PE=2 SV=1	molecular_function : inositol bisphosphate phosphatase activity ( GO:0016312 )
c43023_g1_i1	3.54	2.37	11.27	8.75	1.78032	Ups	zinc finger protein 6 [Arabidopsis thaliana]	Zinc finger protein 6 OS=Arabidopsis thaliana GN=ZFP6 PE=2 SV=1	biological_process : nitrate transport ( GO:0015706 )
c43023_g1_i2	1.66	1.83	6.11	7.74	2.0108	Ups	zinc finger protein 6 [Arabidopsis thaliana]	Zinc finger protein 6 OS=Arabidopsis thaliana GN=ZFP6 PE=2 SV=1	biological_process : nitrate transport ( GO:0015706 )
c43039_g1_i7	1.43	1.17	0.11	0	-4.38741	Down	adenosine deaminase [Arabidopsis thaliana]	Adenosine deaminase-like protein OS=Homo sapiens GN=ADAL PE=2 SV=2	molecular_function : adenosine deaminase activity ( GO:0004000 )
c43040_g1_i2	0	0	1.74	1.06	Inf	Ups	T26F17.17 [Arabidopsis thaliana]	Retrovirus-related Pol polyprotein from transposon TNT 1-94 OS=Nicotiana tabacum PE=2 SV=1
c43040_g1_i6	0.12	0	2.75	1.63	5.56853	Ups	copia-type polyprotein, putative [Arabidopsis thaliana]	Retrovirus-related Pol polyprotein from transposon TNT 1-94 OS=Nicotiana tabacum PE=2 SV=1
c43066_g1_i1	13.14	12.97	30.21	33.57	1.30624	Ups	Clathrin light chain protein [Arabidopsis thaliana]	Clathrin light chain 3 OS=Arabidopsis thaliana GN=At3g51890 PE=1 SV=1	biological_process : vesicle-mediated transport ( GO:0016192 )
c43066_g1_i2	9.11	10.86	27.11	23	1.34838	Ups	Clathrin light chain protein [Arabidopsis thaliana]	Clathrin light chain 3 OS=Arabidopsis thaliana GN=At3g51890 PE=1 SV=1	biological_process : vesicle-mediated transport ( GO:0016192 )
c43066_g1_i4	6.35	10.09	24.58	21.86	1.51516	Ups	Clathrin light chain protein [Arabidopsis thaliana]	Clathrin light chain 3 OS=Arabidopsis thaliana GN=At3g51890 PE=1 SV=1	biological_process : vesicle-mediated transport ( GO:0016192 )
c43069_g1_i1	15.44	16.13	35.97	37.34	1.23303	Ups	UDP-glucosyl transferase 73B1 [Arabidopsis lyrata subsp. lyrata]	UDP-glycosyltransferase 73B1 OS=Arabidopsis thaliana GN=UGT73B1 PE=2 SV=1	biological_process : metabolic process ( GO:0008152 )
c43077_g1_i1	0.71	0.82	3.57	1.95	1.88306	Ups	hypothetical protein ARALYDRAFT_476096 [Arabidopsis lyrata subsp. lyrata]	Cytosolic Fe-S cluster assembly factor NBP35 OS=Arabidopsis thaliana GN=NBP35 PE=1 SV=1	cellular_component : ribosome ( GO:0005840 )
c43081_g1_i2	0.75	0.59	8.97	9.96	3.8283	Ups	predicted protein [Arabidopsis lyrata subsp. lyrata]	UDP-glycosyltransferase 76C2 OS=Arabidopsis thaliana GN=UGT76C2 PE=1 SV=1	biological_process : leaf senescence ( GO:0010150 )
c43133_g1_i2	11.36	7	3.18	3.46	-1.44048	Down	haloacid dehalogenase-like hydrolase domain-containing protein [Arabidopsis thaliana]	Uncharacterized protein C24B11.05 OS=Schizosaccharomyces pombe (strain 972 / ATCC 24843) GN=SPAC24B11.05 PE=3 SV=1	biological_process : metabolic process ( GO:0008152 )
c43143_g2_i1	18.31	20.94	8.05	7	-1.36136	Down	putative pol polyprotein [Boechera divaricarpa]	Copia protein OS=Drosophila melanogaster GN=GIP PE=1 SV=3	molecular_function : metal ion binding ( GO:0046872 )
c43162_g2_i5	1.3	0.32	5.99	8.27	3.0787	Ups	RFL1 [Arabidopsis thaliana]	Putative disease resistance protein At1g63350 OS=Arabidopsis thaliana GN=At1g63350 PE=3 SV=1
c43188_g1_i16	18.51	15.17	1.87	6.39	-2.01188	Down	hypothetical protein ARALYDRAFT_478377 [Arabidopsis lyrata subsp. lyrata]	Serine carboxypeptidase-like 7 OS=Arabidopsis thaliana GN=SCPL7 PE=2 SV=1	cellular_component : extracellular region ( GO:0005576 )
c43188_g1_i8	2.33	2.89	0.15	0.1	-4.33741	Down	hypothetical protein ARALYDRAFT_900758 [Arabidopsis lyrata subsp. lyrata]	Serine carboxypeptidase-like 10 OS=Arabidopsis thaliana GN=SCPL10 PE=2 SV=1	biological_process : indoleacetic acid biosynthetic process ( GO:0009684 )
c43202_g2_i5	8.45	11.63	19.46	23.75	1.11888	Ups	NAC domain containing protein 28 [Arabidopsis thaliana]	NAC domain-containing protein 86 OS=Arabidopsis thaliana GN=NAC086 PE=2 SV=1	molecular_function : sequence-specific DNA binding transcription factor activity ( GO:0003700 )
c43212_g1_i1	4.96	4.65	10.26	12.01	1.22987	Ups	putative peptide/nitrate transporter [Arabidopsis thaliana]	Protein NRT1/ PTR FAMILY 2.11 OS=Arabidopsis thaliana GN=NPF2.11 PE=1 SV=1	biological_process : oligopeptide transport ( GO:0006857 )
c43228_g1_i4	3.78	5.23	0.97	1.67	-1.76196	Down	kinase family protein [Arabidopsis lyrata subsp. lyrata]	Serine/threonine-protein kinase Nek4 OS=Arabidopsis thaliana GN=NEK4 PE=2 SV=1	biological_process : protein phosphorylation ( GO:0006468 )
c43228_g1_i8	10.56	6.17	5.2	1.71	-1.25151	Down	kinase family protein [Arabidopsis lyrata subsp. lyrata]	Serine/threonine-protein kinase Nek4 OS=Arabidopsis thaliana GN=NEK4 PE=2 SV=1	biological_process : protein phosphorylation ( GO:0006468 )
c43245_g1_i4	0.88	1.74	0.66	0	-1.98511	Down	polyprotein [Arabidopsis thaliana]	Retrovirus-related Pol polyprotein from transposon TNT 1-94 OS=Nicotiana tabacum PE=2 SV=1
c43254_g2_i5	2.07	1.85	0	0	#NAME?	Down	CYCB2_2 [Arabidopsis lyrata subsp. lyrata]	Cyclin-B2-2 OS=Arabidopsis thaliana GN=CYCB2-2 PE=1 SV=2	biological_process : stomatal lineage progression ( GO:0010440 )
c43260_g1_i9	1.89	1.77	0	0	#NAME?	Down	hypothetical protein [Arabidopsis thaliana]	Probable isoprenylcysteine alpha-carbonyl methylesterase ICMEL2 OS=Arabidopsis thaliana GN=ICMEL2 PE=2 SV=1	cellular_component : Golgi membrane ( GO:0000139 )
c43286_g1_i4	0	0	4.54	2.33	Inf	Ups	cyclase family protein [Arabidopsis thaliana]	Kynurenine formamidase OS=Bacillus weihenstephanensis (strain KBAB4) GN=kynB PE=3 SV=1	cellular_component : cell wall ( GO:0005618 )
c43319_g1_i1	10.5	9.67	23.52	26.19	1.31945	Ups	hypothetical protein ARALYDRAFT_474819 [Arabidopsis lyrata subsp. lyrata]	Galactinol synthase 2 OS=Arabidopsis thaliana GN=GOLS2 PE=1 SV=1	biological_process : response to water deprivation ( GO:0009414 )
c43331_g1_i4	0.16	0.86	2.29	3.48	2.50222	Ups	leucine-rich repeat family protein [Arabidopsis lyrata subsp. lyrata]	Plant intracellular Ras-group-related LRR protein 2 OS=Arabidopsis thaliana GN=PIRL2 PE=2 SV=1	biological_process : protein autophosphorylation ( GO:0046777 )
c43332_g1_i5	0.13	0	2.38	1.96	5.29276	Ups	receptor like protein 52 [Arabidopsis thaliana]	Receptor-like protein 12 OS=Arabidopsis thaliana GN=RLP12 PE=2 SV=2	biological_process : stomatal complex morphogenesis ( GO:0010103 )
c43332_g1_i8	1.97	1.79	0	0	#NAME?	Down	tetratricopeptide repeat domain-containing protein [Arabidopsis thaliana]	Receptor-like protein 12 OS=Arabidopsis thaliana GN=RLP12 PE=2 SV=2	cellular_component : chloroplast envelope ( GO:0009941 )
c43334_g1_i2	1.68	2.22	5.92	5.17	1.52328	Ups	uncharacterized protein [Arabidopsis thaliana]	Uncharacterized membrane protein At3g27390 OS=Arabidopsis thaliana GN=At3g27390 PE=1 SV=2	cellular_component : extracellular region ( GO:0005576 )
c43348_g1_i3	7.53	6.79	18.34	19.2	1.40941	Ups	VQ motif-containing protein [Arabidopsis thaliana]	VQ motif-containing protein 22 OS=Arabidopsis thaliana GN=VQ22 PE=2 SV=1	biological_process : regulation of plant-type hypersensitive response ( GO:0010363 )
c43351_g2_i1	2.01	2.45	8.35	5.92	1.69881	Ups	FAD-binding domain-containing protein [Arabidopsis lyrata subsp. lyrata]	Reticuline oxidase-like protein OS=Arabidopsis thaliana GN=At4g20830 PE=1 SV=2	biological_process : response to oxidative stress ( GO:0006979 )
c43355_g1_i2	3.01	1.58	0	0	#NAME?	Down	hypothetical protein ARALYDRAFT_487723 [Arabidopsis lyrata subsp. lyrata]	Amino acid permease 2 OS=Arabidopsis thaliana GN=AAP2 PE=1 SV=1	biological_process : response to fructose ( GO:0009750 )
c43355_g1_i3	29.2	30.78	12.06	12.74	-1.25607	Down	hypothetical protein ARALYDRAFT_487723 [Arabidopsis lyrata subsp. lyrata]	Amino acid permease 2 OS=Arabidopsis thaliana GN=AAP2 PE=1 SV=1	biological_process : response to fructose ( GO:0009750 )
c43384_g1_i1	0.31	1.19	2.31	2.98	1.85282	Ups	protein kinase-like protein [Arabidopsis thaliana]	Probable receptor-like protein kinase At1g67000 OS=Arabidopsis thaliana GN=At1g67000 PE=2 SV=2	cellular_component : plasma membrane ( GO:0005886 )
c43384_g1_i3	1.18	0.65	2.77	2.57	1.54906	Ups	protein kinase-like protein [Arabidopsis thaliana]	Probable receptor-like protein kinase At1g67000 OS=Arabidopsis thaliana GN=At1g67000 PE=2 SV=2	cellular_component : plasma membrane ( GO:0005886 )
c43390_g1_i11	7.81	12.35	0	0.11	-7.72422	Down	geranylgeranyltransferase-I beta subunit [Arabidopsis lyrata subsp. lyrata]	Geranylgeranyl transferase type-1 subunit beta OS=Arabidopsis thaliana GN=GGB PE=1 SV=1	biological_process : negative regulation of abscisic acid-activated signaling pathway ( GO:0009788 )
c43390_g1_i5	2.07	0	3.74	8.1	2.51132	Ups	geranylgeranyltransferase beta subunit [Arabidopsis thaliana]	Geranylgeranyl transferase type-1 subunit beta OS=Arabidopsis thaliana GN=GGB PE=1 SV=1	biological_process : negative regulation of abscisic acid-activated signaling pathway ( GO:0009788 )
c43411_g1_i4	0	0	3.04	1.69	Inf	Ups	hypothetical protein ARALYDRAFT_328078 [Arabidopsis lyrata subsp. lyrata]	Oxygen-evolving enhancer protein 1, chloroplastic OS=Solanum tuberosum GN=PSBO PE=2 SV=1	cellular_component : extrinsic component of membrane ( GO:0019898 )
c43428_g6_i1	1.36	1.7	3.7	5.67	1.63224	Ups	predicted protein [Arabidopsis lyrata subsp. lyrata]	G-type lectin S-receptor-like serine/threonine-protein kinase At4g11900 OS=Arabidopsis thaliana GN=At4g11900 PE=2 SV=1	molecular_function : kinase activity ( GO:0016301 )
c43430_g1_i2	0.5	0.59	4.48	3.88	2.95697	Ups	hypothetical protein ARALYDRAFT_496707 [Arabidopsis lyrata subsp. lyrata]	Flotillin-like protein 3 OS=Arabidopsis thaliana GN=FLOT3 PE=2 SV=1	biological_process : cellular response to hypoxia ( GO:0071456 )
c43433_g1_i1	0.71	0.92	7.15	6.83	3.08809	Ups	small nuclear ribonucleoprotein D1 [Arabidopsis thaliana]	Small nuclear ribonucleoprotein Sm D1 OS=Schizosaccharomyces pombe (strain 972 / ATCC 24843) GN=smd1 PE=1 SV=1	cellular_component : cytosol ( GO:0005829 )
c43433_g1_i5	0	0	5	5.94	Inf	Ups	small nuclear ribonucleoprotein D1 [Arabidopsis thaliana]	Small nuclear ribonucleoprotein Sm D1 OS=Schizosaccharomyces pombe (strain 972 / ATCC 24843) GN=smd1 PE=1 SV=1	cellular_component : cytosol ( GO:0005829 )
c43438_g1_i11	3.66	3.29	10.06	8.08	1.40135	Ups	cytochrome c biogenesis orf382 [Arabidopsis thaliana]	Cytochrome c biogenesis CcmF N-terminal-like mitochondrial protein 1 OS=Arabidopsis thaliana GN=CCMFN1 PE=1 SV=3	biological_process : respiratory chain complex IV assembly ( GO:0008535 )
c43439_g1_i3	8.38	4.87	2.09	2.67	-1.46222	Down	HAP1 N-terminal conserved region and shugoshin C terminus domain-containing protein [Arabidopsis thaliana]	Shugoshin-1 OS=Zea mays GN=SGO1 PE=2 SV=1	biological_process : telomere maintenance in response to DNA damage ( GO:0043247 )
c43446_g1_i2	10.67	8.47	31.26	36.14	1.83374	Ups	hypothetical protein ARALYDRAFT_496460 [Arabidopsis lyrata subsp. lyrata]	--	cellular_component : nucleus ( GO:0005634 )
c43458_g1_i1	14.49	14.69	37.2	35.3	1.33171	Ups	peptidoglycan-binding LysM domain-containing protein [Arabidopsis lyrata subsp. lyrata]	LysM domain-containing GPI-anchored protein 2 OS=Arabidopsis thaliana GN=LYM2 PE=1 SV=1	biological_process : systemic acquired resistance ( GO:0009627 )
c43458_g1_i2	2.65	2.42	10.75	10.67	2.09188	Ups	peptidoglycan-binding LysM domain-containing protein [Arabidopsis lyrata subsp. lyrata]	LysM domain-containing GPI-anchored protein 2 OS=Arabidopsis thaliana GN=LYM2 PE=1 SV=1	biological_process : systemic acquired resistance ( GO:0009627 )
c43501_g1_i1	0.45	0.11	4.6	4.78	4.15209	Ups	WRKY DNA-binding protein 41 [Arabidopsis lyrata subsp. lyrata]	Probable WRKY transcription factor 41 OS=Arabidopsis thaliana GN=WRKY41 PE=2 SV=2	molecular_function : sequence-specific DNA binding transcription factor activity ( GO:0003700 )
c43501_g1_i2	0	0.33	5.53	3.93	4.86071	Ups	WRKY DNA-binding protein 41 [Arabidopsis lyrata subsp. lyrata]	Probable WRKY transcription factor 41 OS=Arabidopsis thaliana GN=WRKY41 PE=2 SV=2	molecular_function : sequence-specific DNA binding transcription factor activity ( GO:0003700 )
c43501_g1_i4	0.26	0.43	4.93	4.51	3.80749	Ups	WRKY DNA-binding protein 41 [Arabidopsis lyrata subsp. lyrata]	Probable WRKY transcription factor 41 OS=Arabidopsis thaliana GN=WRKY41 PE=2 SV=2	biological_process : negative regulation of defense response ( GO:0031348 )
c43538_g2_i5	2.39	3.57	0	0.01	#NAME?	Down	hypothetical protein ARALYDRAFT_480649 [Arabidopsis lyrata subsp. lyrata]	High mobility group B protein 4 OS=Arabidopsis thaliana GN=HMGB4 PE=1 SV=1	cellular_component : chromatin ( GO:0000785 )
c43562_g1_i7	3.4	2.77	18.48	16.71	2.5249	Ups	cytochrome P450, family 72, subfamily A, polypeptide 8 [Arabidopsis thaliana]	Cytochrome P450 72A13 OS=Arabidopsis thaliana GN=CYP72A13 PE=2 SV=1	biological_process : circadian rhythm ( GO:0007623 )
c43580_g1_i2	11.2	12.24	1.02	1.27	-3.3452	Down	hypothetical protein ARALYDRAFT_482863 [Arabidopsis lyrata subsp. lyrata]	Non-specific lipid-transfer protein 1 OS=Arabidopsis thaliana GN=LTP1 PE=2 SV=1	cellular_component : plant-type cell wall ( GO:0009505 )
c43580_g1_i3	40.95	38.94	12.26	8.37	-1.92902	Down	non-specific lipid-transfer protein 1 [Arabidopsis thaliana]	Non-specific lipid-transfer protein 1 OS=Arabidopsis thaliana GN=LTP1 PE=2 SV=1	cellular_component : plant-type cell wall ( GO:0009505 )
c43580_g1_i4	25.67	24.87	2.5	3.77	-2.99182	Down	non-specific lipid-transfer protein 1 [Arabidopsis thaliana]	Non-specific lipid-transfer protein 1 OS=Arabidopsis thaliana GN=LTP1 PE=2 SV=1	cellular_component : plant-type cell wall ( GO:0009505 )
c43612_g1_i2	0	0.27	1.46	3.48	4.17212	Ups	serine carboxypeptidase-like 51 [Arabidopsis thaliana]	Serine carboxypeptidase-like 51 OS=Arabidopsis thaliana GN=SCPL51 PE=2 SV=2	molecular_function : serine-type carboxypeptidase activity ( GO:0004185 )
c43616_g2_i10	0	0	0	0.65	Inf	Ups	retrovirus-related like polyprotein [Arabidopsis thaliana]	Retrovirus-related Pol polyprotein from transposon TNT 1-94 OS=Nicotiana tabacum PE=2 SV=1
c43616_g3_i2	0	4.58	0	0	#NAME?	Down	predicted protein [Arabidopsis lyrata subsp. lyrata]	--
c43616_g5_i3	4.04	2.42	12.45	8.65	1.72824	Ups	RabGAP/TBC domain-containing protein [Arabidopsis lyrata subsp. lyrata]	TBC1 domain family member 13 OS=Mus musculus GN=Tbc1d13 PE=2 SV=1	0
c43625_g1_i3	4.73	3.19	10.25	10.64	1.42727	Ups	hypothetical protein ARALYDRAFT_483781 [Arabidopsis lyrata subsp. lyrata]	Ethylene-responsive transcription factor CRF5 OS=Arabidopsis thaliana GN=CRF5 PE=1 SV=1	biological_process : transcription factor import into nucleus ( GO:0042991 )
c43626_g1_i2	0.19	0.04	1.9	1.93	4.05961	Ups	LYS/HIS transporter 7 [Arabidopsis thaliana]	Lysine histidine transporter-like 7 OS=Arabidopsis thaliana GN=At4g35180 PE=2 SV=2	biological_process : negative regulation of defense response ( GO:0031348 )
c43675_g1_i1	2.4	2.46	6.67	7.25	1.53351	Ups	AAA-type ATPase family protein [Arabidopsis thaliana]	Probable mitochondrial chaperone BCS1-B OS=Dictyostelium discoideum GN=bcsl1b PE=3 SV=1	biological_process : response to hypoxia ( GO:0001666 )
c43675_g1_i2	0.87	1.43	4.51	5.38	2.12628	Ups	AAA-type ATPase family protein [Arabidopsis thaliana]	Probable mitochondrial chaperone BCS1-B OS=Dictyostelium discoideum GN=bcsl1b PE=3 SV=1	biological_process : response to hypoxia ( GO:0001666 )
c43694_g1_i10	1.48	0.78	0	0	#NAME?	Down	disease resistance protein [Brassica rapa subsp. pekinensis]	Uncharacterized mitochondrial protein AtMg01250 OS=Arabidopsis thaliana GN=AtMg01250 PE=4 SV=1
c43719_g1_i1	361.71	363.89	796	790.31	1.14694	Ups	glutathione S-transferase 3 [Brassica juncea]	Glutathione S-transferase F3 OS=Arabidopsis thaliana GN=GSTF3 PE=2 SV=1	biological_process : defense response to fungus ( GO:0050832 )
c43719_g1_i2	130.02	139.85	395.45	384.91	1.55658	Ups	glutathione S-transferase 3 [Brassica juncea]	Glutathione S-transferase F3 OS=Arabidopsis thaliana GN=GSTF3 PE=2 SV=1	molecular_function : transferase activity ( GO:0016740 )
c43742_g2_i1	0	0	18.07	18.13	Inf	Ups	hexose transporter [Arabidopsis thaliana]	Plastidic glucose transporter 4 OS=Arabidopsis thaliana GN=At5g16150 PE=1 SV=2	cellular_component : chloroplast envelope ( GO:0009941 )
c43748_g1_i2	1.53	2.05	0.01	0	#NAME?	Down	hypothetical protein ARALYDRAFT_476606 [Arabidopsis lyrata subsp. lyrata]	Nuclear ribonuclease Z OS=Arabidopsis thaliana GN=NUZ PE=2 SV=3	biological_process : production of miRNAs involved in gene silencing by miRNA ( GO:0035196 )
c43809_g1_i1	8.34	7.72	1	1.65	-2.58206	Down	phenylalanine ammonia lyase [Arabidopsis thaliana]	Phenylalanine ammonia-lyase 2 OS=Arabidopsis thaliana GN=PAL2 PE=1 SV=2	biological_process : response to oxidative stress ( GO:0006979 )
c43875_g1_i2	3.76	2.89	0.18	0.43	-3.53231	Down	myrosinase [Armoracia rusticana]	Myrosinase 2 OS=Arabidopsis thaliana GN=TGG2 PE=1 SV=1	molecular_function : cation binding ( GO:0043169 )
c43882_g1_i1	16.34	16.86	51.87	53.65	1.68675	Ups	hypothetical protein ARALYDRAFT_496228 [Arabidopsis lyrata subsp. lyrata]	--	biological_process : metal ion transport ( GO:0030001 )
c43882_g1_i2	6.34	6.93	51.22	51.11	2.96499	Ups	hypothetical protein ARALYDRAFT_496228 [Arabidopsis lyrata subsp. lyrata]	Heavy metal-associated isoprenylated plant protein 26 OS=Arabidopsis thaliana GN=HIPP26 PE=1 SV=1	biological_process : metal ion transport ( GO:0030001 )
c43908_g1_i2	0	0	3.24	8.61	Inf	Ups	DNA ligase 6 [Arabidopsis thaliana]	DNA ligase 1 OS=Arabidopsis thaliana GN=LIG1 PE=2 SV=2	biological_process : DNA recombination ( GO:0006310 )
c43908_g1_i3	0.5	0.57	1.83	3.16	2.23308	Ups	DNA ligase 6 [Arabidopsis thaliana]	DNA ligase 1 OS=Arabidopsis thaliana GN=LIG1 PE=2 SV=2	biological_process : DNA recombination ( GO:0006310 )
c43908_g1_i4	0	0	6.3	5.07	Inf	Ups	ATP dependent DNA ligase family protein [Arabidopsis lyrata subsp. lyrata]	DNA ligase 1 OS=Arabidopsis thaliana GN=LIG1 PE=2 SV=2	biological_process : DNA recombination ( GO:0006310 )
c43908_g1_i6	0	0	19.38	15.72	Inf	Ups	DNA ligase 6 [Arabidopsis thaliana]	DNA ligase 1 OS=Arabidopsis thaliana GN=LIG1 PE=2 SV=2	biological_process : DNA recombination ( GO:0006310 )
c43908_g1_i7	0	0	8.42	10.68	Inf	Ups	DNA ligase 6 [Arabidopsis thaliana]	DNA ligase 1 OS=Schizosaccharomyces pombe (strain 972 / ATCC 24843) GN=cdc17 PE=3 SV=1	biological_process : DNA recombination ( GO:0006310 )
c43908_g1_i8	0	0	9.87	12.7	Inf	Ups	DNA ligase 6 [Arabidopsis thaliana]	DNA ligase 1 OS=Arabidopsis thaliana GN=LIG1 PE=2 SV=2	biological_process : DNA recombination ( GO:0006310 )
c43908_g1_i9	0.31	0	17.38	15.46	6.75981	Ups	DNA ligase 6 [Arabidopsis thaliana]	DNA ligase 1 OS=Arabidopsis thaliana GN=LIG1 PE=2 SV=2	biological_process : DNA recombination ( GO:0006310 )
c43912_g1_i2	6.22	5.25	13.03	14.9	1.30176	Ups	hypothetical protein ARALYDRAFT_497423 [Arabidopsis lyrata subsp. lyrata]	--	biological_process : ethylene biosynthetic process ( GO:0009693 )
c43921_g1_i1	8.67	8.16	2.95	2.87	-1.5129	Down	pectinesterase 17 [Arabidopsis thaliana]	Probable pectinesterase/pectinesterase inhibitor 17 OS=Arabidopsis thaliana GN=PME17 PE=2 SV=2	cellular_component : plant-type cell wall ( GO:0009505 )
c43933_g1_i1	7.57	8.15	17.46	15.65	1.09234	Ups	hypothetical protein ARALYDRAFT_350245 [Arabidopsis lyrata subsp. lyrata]	E3 ubiquitin-protein ligase RING1 OS=Arabidopsis thaliana GN=ATL55 PE=1 SV=1	biological_process : negative regulation of defense response ( GO:0031348 )
c43934_g1_i2	2.2	0.25	0.03	0	-5.61171	Down	uncharacterized protein [Arabidopsis thaliana]	--	cellular_component : nucleus ( GO:0005634 )
c43970_g1_i4	1.02	0.89	0	0	#NAME?	Down	protein SET DOMAIN GROUP 40 [Arabidopsis thaliana]	Protein SET DOMAIN GROUP 40 OS=Arabidopsis thaliana GN=SDG40 PE=2 SV=1	cellular_component : chloroplast ( GO:0009507 )
c44014_g1_i2	1.06	0.57	8.77	7.8	3.36303	Ups	Hypersensitive-induced response protein 3 [Arabidopsis thaliana]	Hypersensitive-induced response protein 3 OS=Arabidopsis thaliana GN=HIR3 PE=1 SV=1	cellular_component : vacuolar membrane ( GO:0005774 )
c44015_g3_i1	7.17	6.26	15.86	13.7	1.15693	Ups	serine carboxypeptidase-like 35 [Arabidopsis thaliana]	Serine carboxypeptidase-like 35 OS=Arabidopsis thaliana GN=SCPL35 PE=2 SV=1	cellular_component : extracellular region ( GO:0005576 )
c44019_g2_i2	10.48	7.26	20.99	21.11	1.26562	Ups	hypothetical protein ARALYDRAFT_482113 [Arabidopsis lyrata subsp. lyrata]	Leucine-rich repeat receptor-like serine/threonine/tyrosine-protein kinase SOBIR1 OS=Arabidopsis thaliana GN=SOBIR1 PE=1 SV=1	biological_process : protein phosphorylation ( GO:0006468 )
c44019_g2_i3	3.8	6.38	18.29	19.87	1.91945	Ups	hypothetical protein ARALYDRAFT_482113 [Arabidopsis lyrata subsp. lyrata]	Leucine-rich repeat receptor-like serine/threonine/tyrosine-protein kinase SOBIR1 OS=Arabidopsis thaliana GN=SOBIR1 PE=1 SV=1	biological_process : protein phosphorylation ( GO:0006468 )
c44026_g1_i1	0.95	1.09	0	0.31	-2.70809	Down	disease resistance protein [Brassica rapa subsp. pekinensis]	Transposon Tf2-9 polyprotein OS=Schizosaccharomyces pombe (strain 972 / ATCC 24843) GN=Tf2-9 PE=3 SV=1	biological_process : response to stimulus ( GO:0050896 )
c44032_g1_i7	0	0	0	0.48	Inf	Ups	predicted protein [Arabidopsis lyrata subsp. lyrata]	Disease resistance protein RRS1 OS=Arabidopsis thaliana GN=RRS1 PE=2 SV=1	molecular_function : organic cyclic compound binding ( GO:0097159 )
c44032_g1_i8	0	1.13	1.73	2.22	1.81631	Ups	predicted protein [Arabidopsis lyrata subsp. lyrata]	Disease resistance protein RRS1 OS=Arabidopsis thaliana GN=RRS1 PE=2 SV=1	biological_process : defense response ( GO:0006952 )
c44084_g1_i2	16.34	16.98	35.78	35.67	1.1202	Ups	hypothetical protein ARALYDRAFT_491192 [Arabidopsis lyrata subsp. lyrata]	--
c44099_g1_i2	60.74	59.33	29.88	28.76	-1.01656	Down	hypothetical protein ARALYDRAFT_471048 [Arabidopsis lyrata subsp. lyrata]	Transcription factor PIF3 OS=Arabidopsis thaliana GN=PIF3 PE=1 SV=1	biological_process : regulation of transcription, DNA-templated ( GO:0006355 )
c44115_g1_i1	14.72	15.48	3.53	2.56	-2.27429	Down	ty1-copia retrotransposon protein [Cucumis melo subsp. melo]	Retrovirus-related Pol polyprotein from transposon TNT 1-94 OS=Nicotiana tabacum PE=2 SV=1
c44129_g1_i1	5.54	5.44	14.11	11.58	1.24639	Ups	BME3/BME3-ZF [Arabidopsis lyrata subsp. lyrata]	GATA transcription factor 8 OS=Arabidopsis thaliana GN=GATA8 PE=2 SV=1	molecular_function : zinc ion binding ( GO:0008270 )
c44137_g1_i1	14.98	14.54	2.16	2.62	-2.61069	Down	putative polygalacturonase [Arabidopsis thaliana]	Probable polygalacturonase OS=Vitis vinifera GN=GSVIVT00026920001 PE=1 SV=1	biological_process : carbohydrate metabolic process ( GO:0005975 )
c44183_g2_i2	0	0	1.24	0.43	Inf	Ups	forkhead-associated domain-containing protein [Arabidopsis lyrata subsp. lyrata]	Microspherule protein 1 OS=Homo sapiens GN=MCRS1 PE=1 SV=1	cellular_component : nucleus ( GO:0005634 )
c44183_g2_i4	1.59	0.44	0	0	#NAME?	Down	forkhead-associated domain-containing protein [Arabidopsis lyrata subsp. lyrata]	Microspherule protein 1 OS=Homo sapiens GN=MCRS1 PE=1 SV=1	cellular_component : nucleus ( GO:0005634 )
c44204_g2_i2	1.47	1.77	0.4	0	-2.98675	Down	predicted protein [Arabidopsis lyrata subsp. lyrata]	Protein NRT1/ PTR FAMILY 2.8 OS=Arabidopsis thaliana GN=NPF2.8 PE=2 SV=2	biological_process : oligopeptide transport ( GO:0006857 )
c44238_g3_i4	7.25	5	0.14	0	-6.46734	Down	--	--
c44268_g1_i8	0.57	0.41	0	0	#NAME?	Down	transposon protein-like [Arabidopsis thaliana]	--
c44271_g2_i1	0	0	2.15	2.03	Inf	Ups	putative non-LTR retroelement reverse transcriptase [Arabidopsis thaliana]	Uncharacterized protein At4g02000 OS=Arabidopsis thaliana GN=At4g02000 PE=2 SV=1
c44285_g1_i1	302.4	283.54	119.94	113.83	-1.30569	Down	hypothetical protein ARALYDRAFT_915018 [Arabidopsis lyrata subsp. lyrata]	Expansin-like B1 OS=Arabidopsis thaliana GN=EXLB1 PE=2 SV=2	cellular_component : extracellular region ( GO:0005576 )
c44340_g1_i5	0.95	0.81	3.63	3.56	2.07968	Ups	predicted protein [Arabidopsis lyrata subsp. lyrata]	Cysteine-rich receptor-like protein kinase 36 OS=Arabidopsis thaliana GN=CRK36 PE=1 SV=1	biological_process : negative regulation of defense response ( GO:0031348 )
c44340_g2_i2	0.38	0	2.8	2.62	3.83961	Ups	kinase family protein [Arabidopsis lyrata subsp. lyrata]	Cysteine-rich receptor-like protein kinase 38 OS=Arabidopsis thaliana GN=CRK38 PE=3 SV=1	biological_process : negative regulation of defense response ( GO:0031348 )
c44354_g6_i6	1.12	1.27	0	0	#NAME?	Down	disease resistance protein [Brassica rapa subsp. pekinensis]	Uncharacterized mitochondrial protein AtMg00810 OS=Arabidopsis thaliana GN=AtMg00810 PE=4 SV=1	biological_process : defense response ( GO:0006952 )
c44361_g2_i1	0	0	0.61	0	Inf	Ups	F5M15.26 [Arabidopsis thaliana]	--
c44361_g2_i5	0	0	1.38	0.59	Inf	Ups	F5M15.26 [Arabidopsis thaliana]	Transposon Ty3-I Gag-Pol polyprotein OS=Saccharomyces cerevisiae (strain ATCC 204508 / S288c) GN=TY3B-I PE=3 SV=2	biological_process : DNA metabolic process ( GO:0006259 )
c44367_g2_i4	0.67	0.93	0	0	#NAME?	Down	Mitochondrial substrate carrier family protein [Arabidopsis thaliana]	Mitochondrial thiamine pyrophosphate carrier OS=Bos taurus GN=SLC25A19 PE=2 SV=1	biological_process : thiamine pyrophosphate transport ( GO:0030974 )
c44375_g1_i1	30.28	28.25	13.12	12.26	-1.18732	Down	cation exchanger 1 [Arabidopsis thaliana]	Vacuolar cation/proton exchanger 1 OS=Arabidopsis thaliana GN=CAX1 PE=1 SV=3	biological_process : response to fructose ( GO:0009750 )
c44442_g2_i1	15.23	13.54	27.68	30.59	1.03525	Ups	hypothetical protein ARALYDRAFT_493655 [Arabidopsis lyrata subsp. lyrata]	Tyrosine aminotransferase OS=Arabidopsis thaliana GN=TAT PE=2 SV=1	cellular_component : cytosol ( GO:0005829 )
c44442_g2_i2	10.11	7.18	20.58	19.93	1.24923	Ups	hypothetical protein ARALYDRAFT_493655 [Arabidopsis lyrata subsp. lyrata]	Tyrosine aminotransferase OS=Arabidopsis thaliana GN=TAT PE=2 SV=1	cellular_component : cytosol ( GO:0005829 )
c44455_g1_i1	1.62	1.61	3.6	5.26	1.47078	Ups	AT5G10180-like protein [Arabidopsis arenosa]	Sulfate transporter 2.1 OS=Arabidopsis thaliana GN=SULTR2;1 PE=2 SV=1	biological_process : transmembrane transport ( GO:0055085 )
c44468_g1_i6	0	0	1.51	1.73	Inf	Ups	transposon protein-like [Arabidopsis thaliana]	--
c44468_g3_i2	2.51	1.61	6.26	7.03	1.7261	Ups	--	--
c44469_g1_i4	0.35	1.34	0	0	#NAME?	Down	hypothetical protein ARALYDRAFT_321210 [Arabidopsis lyrata subsp. lyrata]	Vacuolar-sorting receptor 5 OS=Arabidopsis thaliana GN=VSR5 PE=2 SV=1	biological_process : response to glucose ( GO:0009749 )
c44471_g1_i1	6.34	4.87	0.36	0.48	-3.7093	Down	beta-fructofuranosidase [Arabidopsis thaliana]	Beta-fructofuranosidase, insoluble isoenzyme CWINV1 OS=Arabidopsis thaliana GN=CWINV1 PE=1 SV=1	biological_process : carbohydrate metabolic process ( GO:0005975 )
c44473_g2_i2	9.86	10.01	18.44	22.86	1.07342	Ups	hypothetical protein ARALYDRAFT_483527 [Arabidopsis lyrata subsp. lyrata]	ARGOS-like protein OS=Arabidopsis thaliana GN=ARL PE=2 SV=1	biological_process : regulation of developmental growth ( GO:0048638 )
c44475_g4_i1	8.7	5.57	1.43	1.5	-2.2293	Down	probable transposon protein [imported] - Arabidopsis thaliana	--
c44493_g1_i15	0	0.84	0	0	#NAME?	Down	F11O4.11 [Arabidopsis thaliana]	Uncharacterized protein At4g02000 OS=Arabidopsis thaliana GN=At4g02000 PE=2 SV=1
c44493_g1_i3	0	0	0	1.76	Inf	Ups	F11O4.11 [Arabidopsis thaliana]	Uncharacterized protein At4g02000 OS=Arabidopsis thaliana GN=At4g02000 PE=2 SV=1
c44493_g1_i4	0.09	0	0.58	0.58	3.58796	Ups	contains similarity to maize transposon MuDR (GB:M76978) [Arabidopsis thaliana]	Uncharacterized protein At4g02000 OS=Arabidopsis thaliana GN=At4g02000 PE=2 SV=1
c44493_g1_i5	0.02	0	0.57	0.52	5.43313	Ups	F11O4.11 [Arabidopsis thaliana]	Uncharacterized protein At4g02000 OS=Arabidopsis thaliana GN=At4g02000 PE=2 SV=1
c44518_g2_i1	30.79	28.76	124.97	127.45	2.10191	Ups	mitogen-activated protein kinase 11 [Arabidopsis thaliana]	Mitogen-activated protein kinase 11 OS=Arabidopsis thaliana GN=MPK11 PE=1 SV=1	biological_process : water transport ( GO:0006833 )
c44520_g1_i1	1.81	0.86	7.26	6.41	2.37144	Ups	O-methyltransferase-like protein [Arabidopsis thaliana]	Caffeic acid 3-O-methyltransferase OS=Catharanthus roseus GN=COMT1 PE=2 SV=1	biological_process : indole glucosinolate metabolic process ( GO:0042343 )
c44570_g1_i1	1.63	1.76	4.74	4.76	1.50399	Ups	hypothetical protein ARALYDRAFT_493949 [Arabidopsis lyrata subsp. lyrata]	Probable galactinol--sucrose galactosyltransferase 5 OS=Arabidopsis thaliana GN=RFS5 PE=1 SV=1	biological_process : sucrose biosynthetic process ( GO:0005986 )
c44603_g1_i8	0	0	0	0.9	Inf	Ups	beta glucosidase 11 [Arabidopsis thaliana]	Beta-glucosidase 11 OS=Arabidopsis thaliana GN=BGLU11 PE=2 SV=2	cellular_component : extracellular region ( GO:0005576 )
c44605_g2_i2	3.03	2.73	0	0	#NAME?	Down	putative retroelement pol polyprotein [Arabidopsis thaliana]	Retrovirus-related Pol polyprotein from transposon TNT 1-94 OS=Nicotiana tabacum PE=2 SV=1
c44684_g1_i3	5.35	2.94	0.93	1.03	-2.05764	Down	BGLU46 [Arabidopsis lyrata subsp. lyrata]	Beta-glucosidase 46 OS=Arabidopsis thaliana GN=BGLU46 PE=1 SV=2	biological_process : carbohydrate metabolic process ( GO:0005975 )
c44725_g1_i1	106.15	108.37	17.07	15.56	-2.69882	Down	hypothetical protein ARALYDRAFT_488394 [Arabidopsis lyrata subsp. lyrata]	UDP-glucose 6-dehydrogenase 3 OS=Arabidopsis thaliana GN=UGD3 PE=1 SV=1	molecular_function : NAD binding ( GO:0051287 )
c44726_g1_i3	1.97	1.6	0	0	#NAME?	Down	hypothetical protein ARALYDRAFT_481533 [Arabidopsis lyrata subsp. lyrata]	--	cellular_component : Golgi apparatus ( GO:0005794 )
c44726_g1_i4	0.38	0	1.5	2.07	3.17502	Ups	hypothetical protein ARALYDRAFT_481533 [Arabidopsis lyrata subsp. lyrata]	--	cellular_component : Golgi apparatus ( GO:0005794 )
c44749_g1_i3	8.08	7.29	1.9	3.36	-1.54298	Down	chaperone DnaJ-domain containing protein [Arabidopsis thaliana]	Auxilin-like protein 1 OS=Arabidopsis thaliana GN=AUL1 PE=2 SV=2	molecular_function : heat shock protein binding ( GO:0031072 )
c44773_g2_i1	23.55	24.47	11.12	10.77	-1.11572	Down	hypothetical protein [Eutrema halophilum]	Mannan endo-1,4-beta-mannosidase 7 OS=Arabidopsis thaliana GN=MAN7 PE=2 SV=1	molecular_function : mannan endo-1,4-beta-mannosidase activity ( GO:0016985 )
c44794_g1_i1	0	0	1.12	0.73	Inf	Ups	unnamed protein product [Arabidopsis thaliana]	Kinesin-13A OS=Arabidopsis thaliana GN=KINESIN-13A PE=1 SV=1	biological_process : mitotic cell cycle ( GO:0000278 )
c44812_g2_i4	2.99	2.26	10.75	10.9	2.06614	Ups	cytochrome P450, family 706, subfamily A, polypeptide 6 [Arabidopsis thaliana]	3,9-dihydroxypterocarpan 6A-monooxygenase OS=Glycine max GN=CYP93A1 PE=1 SV=1	molecular_function : electron carrier activity ( GO:0009055 )
c44822_g1_i14	1.83	1.21	5.82	6.08	1.99037	Ups	putative LRR receptor-like serine/threonine-protein kinase [Arabidopsis thaliana]	Probable LRR receptor-like serine/threonine-protein kinase At1g56130 OS=Arabidopsis thaliana GN=At1g56130 PE=2 SV=2	cellular_component : plasma membrane ( GO:0005886 )
c44822_g1_i3	0.93	0.96	2.84	3.08	1.6557	Ups	putative LRR receptor-like serine/threonine-protein kinase [Arabidopsis thaliana]	Probable LRR receptor-like serine/threonine-protein kinase At1g56130 OS=Arabidopsis thaliana GN=At1g56130 PE=2 SV=2	cellular_component : plasma membrane ( GO:0005886 )
c44855_g1_i5	0	0.11	1.37	1.35	4.61716	Ups	ATR-interacting protein-like protein [Arabidopsis thaliana]	--	molecular_function : protein dimerization activity ( GO:0046983 )
c44888_g2_i4	0	0	1.44	0.49	Inf	Ups	O-Glycosyl hydrolases family 17 protein [Arabidopsis thaliana]	Glucan endo-1,3-beta-glucosidase 8 OS=Arabidopsis thaliana GN=At1g64760 PE=1 SV=2	molecular_function : hydrolase activity, hydrolyzing O-glycosyl compounds ( GO:0004553 )
c44896_g1_i1	19.31	19.71	43.39	45.62	1.20876	Ups	hypothetical protein ARALYDRAFT_491533 [Arabidopsis lyrata subsp. lyrata]	--	cellular_component : nucleus ( GO:0005634 )
c44896_g1_i2	24.46	25.11	68.27	73.81	1.53552	Ups	hypothetical protein ARALYDRAFT_491533 [Arabidopsis lyrata subsp. lyrata]	--	cellular_component : nucleus ( GO:0005634 )
c44896_g1_i3	20.35	21.39	40.98	42.59	1.02031	Ups	hypothetical protein ARALYDRAFT_491533 [Arabidopsis lyrata subsp. lyrata]	--	cellular_component : nucleus ( GO:0005634 )
c44963_g1_i4	0	0.44	3.46	2.69	3.83665	Ups	S1 RNA-binding domain-containing protein [Arabidopsis lyrata subsp. lyrata]	30S ribosomal protein S1 homolog A OS=Synechocystis sp. (strain PCC 6803 / Kazusa) GN=rps1A PE=3 SV=1	biological_process : pentose-phosphate shunt ( GO:0006098 )
c44968_g1_i5	18.36	17.8	4.98	7.67	-1.50213	Down	TTF-type zinc finger protein with HAT dimerization domain [Arabidopsis thaliana]	Zinc finger MYM-type protein 1 OS=Homo sapiens GN=ZMYM1 PE=2 SV=1
c44979_g1_i1	3.17	2.87	8.03	7.12	1.34437	Ups	RPS2 [Arabidopsis thaliana]	Disease resistance protein RPS2 OS=Arabidopsis thaliana GN=RPS2 PE=1 SV=1
c45043_g2_i2	1.48	0.71	6.9	7.44	2.73546	Ups	protease inhibitor/seed storage/lipid transfer protein family protein [Arabidopsis lyrata subsp. lyrata]	Protein YLS3 OS=Arabidopsis thaliana GN=YLS3 PE=2 SV=1	cellular_component : anchored component of membrane ( GO:0031225 )
c45043_g2_i3	0.55	1.76	9.54	11.75	3.22776	Ups	protease inhibitor/seed storage/lipid transfer protein family protein [Arabidopsis lyrata subsp. lyrata]	Protein YLS3 OS=Arabidopsis thaliana GN=YLS3 PE=2 SV=1	cellular_component : anchored component of membrane ( GO:0031225 )
c45053_g1_i2	2.57	4.32	9.67	8.61	1.42699	Ups	U-box domain-containing protein 62 [Arabidopsis thaliana]	U-box domain-containing protein 62 OS=Arabidopsis thaliana GN=PUB62 PE=2 SV=1	biological_process : protein ubiquitination ( GO:0016567 )
c45077_g1_i8	2.16	1.37	0.16	0.34	-2.85446	Down	malate dehydrogenase (oxaloacetate-decarboxylating)(NADP+) [Arabidopsis thaliana]	NADP-dependent malic enzyme 1 OS=Arabidopsis thaliana GN=NADP-ME1 PE=1 SV=1	cellular_component : cytosol ( GO:0005829 )
c45094_g1_i2	0.13	3.42	0	0	#NAME?	Down	NLI interacting factor family protein [Arabidopsis lyrata subsp. lyrata]	Transcriptional corepressor LEUNIG OS=Arabidopsis thaliana GN=LUG PE=1 SV=2	biological_process : dephosphorylation ( GO:0016311 )
c45114_g2_i14	1.11	0.98	0	0	#NAME?	Down	RNA-directed DNA polymerase-like protein [Arabidopsis thaliana]	--
c45120_g1_i4	12.92	13.33	5.36	5.28	-1.28706	Down	amino acid transporter family protein [Arabidopsis lyrata subsp. lyrata]	Putative sodium-coupled neutral amino acid transporter 7 OS=Danio rerio GN=slc38a7 PE=2 SV=1	biological_process : response to sucrose ( GO:0009744 )
c45136_g1_i1	8.17	9.42	19.75	17.89	1.11471	Ups	At1g80460 [Arabidopsis lyrata subsp. lyrata]	Glycerol kinase OS=Arabidopsis thaliana GN=GLPK PE=1 SV=1	cellular_component : cytosol ( GO:0005829 )
c45166_g1_i1	2.37	1.02	8.88	8.4	2.3635	Ups	hypothetical protein ARALYDRAFT_888685 [Arabidopsis lyrata subsp. lyrata]	AP2/ERF and B3 domain-containing transcription factor RAV1 OS=Arabidopsis thaliana GN=RAV1 PE=1 SV=1	biological_process : regulation of plant-type hypersensitive response ( GO:0010363 )
c45166_g1_i2	3.45	2.81	11.77	6.72	1.58934	Ups	hypothetical protein ARALYDRAFT_888685 [Arabidopsis lyrata subsp. lyrata]	AP2/ERF and B3 domain-containing transcription factor RAV1 OS=Arabidopsis thaliana GN=RAV1 PE=1 SV=1	biological_process : regulation of plant-type hypersensitive response ( GO:0010363 )
c45231_g1_i3	1.17	1.29	0	0	#NAME?	Down	cysteine synthase A [Arabidopsis thaliana]	Cysteine synthase 2 OS=Schizosaccharomyces pombe (strain 972 / ATCC 24843) GN=cys12 PE=3 SV=1	molecular_function : pyridoxal phosphate binding ( GO:0030170 )
c45240_g2_i1	1.74	1.79	5.23	6.57	1.76215	Ups	predicted protein [Arabidopsis lyrata subsp. lyrata]	Cysteine-rich receptor-like protein kinase 10 OS=Arabidopsis thaliana GN=CRK10 PE=1 SV=3	molecular_function : ATP binding ( GO:0005524 )
c45240_g2_i3	1.41	0.73	6.75	5.81	2.5685	Ups	predicted protein [Arabidopsis lyrata subsp. lyrata]	Cysteine-rich receptor-like protein kinase 10 OS=Arabidopsis thaliana GN=CRK10 PE=1 SV=3	molecular_function : ATP binding ( GO:0005524 )
c45256_g1_i7	0	0	4.42	3.85	Inf	Ups	--	--
c45271_g1_i3	7.56	8.11	15.9	16.77	1.07654	Ups	hydrolase, alpha/beta fold family protein [Arabidopsis lyrata subsp. lyrata]	Caffeoylshikimate esterase OS=Arabidopsis thaliana GN=CSE PE=1 SV=1	cellular_component : cytoplasm ( GO:0005737 )
c45274_g1_i4	10.97	10.34	20.73	21.93	1.02025	Ups	hypothetical protein ARALYDRAFT_496771 [Arabidopsis lyrata subsp. lyrata]	Protein TRANSPARENT TESTA 12 OS=Arabidopsis thaliana GN=TT12 PE=2 SV=1	biological_process : fruit ripening ( GO:0009835 )
c45284_g1_i1	13.87	16.28	40.4	41.69	1.46228	Ups	beta-amylase 8 [Arabidopsis lyrata subsp. lyrata]	Beta-amylase 3, chloroplastic OS=Arabidopsis thaliana GN=BAM3 PE=1 SV=3	molecular_function : cation binding ( GO:0043169 )
c45289_g1_i1	2.24	2.67	5.26	6.88	1.32116	Ups	hypothetical protein ARALYDRAFT_497080 [Arabidopsis lyrata subsp. lyrata]	Myosin-binding protein 3 OS=Arabidopsis thaliana GN=MYOB3 PE=1 SV=1	biological_process : protein autophosphorylation ( GO:0046777 )
c45289_g1_i2	8.63	5.47	4.57	1.96	-1.08516	Down	hypothetical protein ARALYDRAFT_497080 [Arabidopsis lyrata subsp. lyrata]	Myosin-binding protein 3 OS=Arabidopsis thaliana GN=MYOB3 PE=1 SV=1	biological_process : protein autophosphorylation ( GO:0046777 )
c45292_g3_i1	7.39	7.72	1.21	1.6	-2.40778	Down	cinnamoyl-CoA reductase [Arabidopsis thaliana]	Cinnamoyl-CoA reductase 2 OS=Arabidopsis thaliana GN=CCR2 PE=1 SV=1	biological_process : negative regulation of circadian rhythm ( GO:0042754 )
c45297_g1_i1	1	0.44	3.93	2.92	2.26674	Ups	RecName: Full=G-type lectin S-receptor-like serine/threonine-protein kinase RLK1; AltName: Full=Receptor-like protein kinase 1; Flags: Precursor	G-type lectin S-receptor-like serine/threonine-protein kinase RLK1 OS=Arabidopsis thaliana GN=RLK1 PE=2 SV=2	biological_process : negative regulation of defense response ( GO:0031348 )
c45308_g1_i6	10.6	10.52	3.54	3.59	-1.53964	Down	hypothetical protein ARALYDRAFT_489539 [Arabidopsis lyrata subsp. lyrata]	Probable protein phosphatase 2C 73 OS=Arabidopsis thaliana GN=PPC6-7 PE=2 SV=1	biological_process : metabolic process ( GO:0008152 )
c45309_g2_i1	0	0.63	5.62	5.74	4.06419	Ups	--	--
c45326_g1_i4	17.68	15.32	40.91	42.67	1.35841	Ups	GDP-4-keto-6-deoxymannose-3,5-epimerase-4-reductase 1 [Arabidopsis lyrata subsp. lyrata]	GDP-L-fucose synthase 1 OS=Arabidopsis thaliana GN=GER1 PE=1 SV=3	molecular_function : nutrient reservoir activity ( GO:0045735 )
c45336_g1_i7	0	1.48	2.13	2.63	1.69538	Ups	hypothetical protein ARALYDRAFT_474572 [Arabidopsis lyrata subsp. lyrata]	Protein FLX-like 3 OS=Arabidopsis thaliana GN=FLXL3 PE=1 SV=1	cellular_component : nucleus ( GO:0005634 )
c45336_g1_i9	2.21	1.36	0.76	0	-2.19	Down	hypothetical protein ARALYDRAFT_474572 [Arabidopsis lyrata subsp. lyrata]	Protein FLX-like 3 OS=Arabidopsis thaliana GN=FLXL3 PE=1 SV=1	cellular_component : nucleus ( GO:0005634 )
c45352_g1_i2	0	0.24	1.73	0	2.88298	Ups	putative non-LTR retroelement reverse transcriptase [Arabidopsis thaliana]	--
c45352_g1_i5	1.96	1.39	0.57	0.21	-2.14655	Down	predicted protein [Arabidopsis lyrata subsp. lyrata]	--
c45352_g10_i4	4.04	4.47	16.44	12.19	1.76925	Ups	50S ribosomal protein L2-B [Medicago truncatula]	50S ribosomal protein L2, chloroplastic OS=Draba nemorosa GN=rpl2-A PE=3 SV=1	cellular_component : mitochondrial large ribosomal subunit ( GO:0005762 )
c45360_g1_i14	0	0	0	0.9	Inf	Ups	Contains reverse transcriptase domain (rvt) PF|00078 [Arabidopsis thaliana]	--
c45360_g1_i8	2.29	2.45	1.41	0	-1.72542	Down	non-LTR retroelement reverse transcriptase-like protein [Arabidopsis thaliana]	--
c45361_g1_i1	84.35	83.81	236.3	252.4	1.55672	Ups	hypothetical protein ARALYDRAFT_888076 [Arabidopsis lyrata subsp. lyrata]	Calreticulin-3 OS=Arabidopsis thaliana GN=CRT3 PE=1 SV=2	biological_process : anthocyanin-containing compound metabolic process ( GO:0046283 )
c45362_g2_i1	108.79	109.05	50.28	56.44	-1.01113	Down	tsk-associating protein 1 [Arabidopsis lyrata subsp. lyrata]	TSK-associating protein 1 OS=Arabidopsis thaliana GN=TSA1 PE=1 SV=1	biological_process : gravitropism ( GO:0009630 )
c45369_g1_i3	2.99	4.44	10.89	9.65	1.48291	Ups	hypothetical protein ARALYDRAFT_496938 [Arabidopsis lyrata subsp. lyrata]	Calcium uniporter protein 3, mitochondrial OS=Arabidopsis thaliana GN=At5g66650 PE=2 SV=1	biological_process : response to chitin ( GO:0010200 )
c45374_g1_i11	0.62	1.19	7.4	9.68	3.2481	Ups	predicted protein [Arabidopsis lyrata subsp. lyrata]	U-box domain-containing protein 54 OS=Arabidopsis thaliana GN=PUB54 PE=2 SV=1	molecular_function : catalytic activity ( GO:0003824 )
c45374_g1_i22	0.27	0.17	2.09	1.74	3.17255	Ups	predicted protein [Arabidopsis lyrata subsp. lyrata]	U-box domain-containing protein 54 OS=Arabidopsis thaliana GN=PUB54 PE=2 SV=1	biological_process : cellular protein modification process ( GO:0006464 )
c45383_g1_i3	1.34	1.64	9.19	7.51	2.51898	Ups	predicted protein [Arabidopsis lyrata subsp. lyrata]	Regulatory protein NPR4 OS=Arabidopsis thaliana GN=NPR4 PE=1 SV=1	biological_process : regulation of salicylic acid mediated signaling pathway ( GO:2000031 )
c45408_g1_i3	3.27	2.31	2.09	0	-1.37522	Down	hypothetical protein ARALYDRAFT_473397 [Arabidopsis lyrata subsp. lyrata]	G-box-binding factor 1 OS=Arabidopsis thaliana GN=GBF1 PE=2 SV=2	biological_process : protein autophosphorylation ( GO:0046777 )
c45410_g1_i2	1.18	1.56	0.39	0	-2.76845	Down	T2E6.4 [Arabidopsis thaliana]	--
c45418_g1_i5	1.42	0.75	0	0	#NAME?	Down	Nascent polypeptide-associated complex subunit alpha-like protein 4 [Arabidopsis thaliana]	Nascent polypeptide-associated complex subunit alpha-like protein 4 OS=Arabidopsis thaliana GN=At4g10480 PE=2 SV=1	cellular_component : nucleus ( GO:0005634 )
c45454_g1_i2	0.47	0.75	2.58	3.42	2.33193	Ups	putative disease resistance protein [Arabidopsis thaliana]	Receptor-like protein 12 OS=Arabidopsis thaliana GN=RLP12 PE=2 SV=2	biological_process : regulation of plant-type hypersensitive response ( GO:0010363 )
c45454_g1_i8	0.65	0.62	5.78	6.08	3.22181	Ups	receptor like protein 11 [Arabidopsis thaliana]	Receptor-like protein 12 OS=Arabidopsis thaliana GN=RLP12 PE=2 SV=2	biological_process : regulation of plant-type hypersensitive response ( GO:0010363 )
c45454_g2_i1	0	0	0.86	1.33	Inf	Ups	hypothetical protein ARALYDRAFT_477824 [Arabidopsis lyrata subsp. lyrata]	Receptor-like protein 12 OS=Arabidopsis thaliana GN=RLP12 PE=2 SV=2	biological_process : negative regulation of biological process ( GO:0048519 )
c45460_g1_i15	3.07	2.77	9.83	9.76	1.76069	Ups	hypothetical protein ARALYDRAFT_916421 [Arabidopsis lyrata subsp. lyrata]	Putative receptor-like protein kinase At5g39000 OS=Arabidopsis thaliana GN=At5g39000 PE=3 SV=1	biological_process : protein phosphorylation ( GO:0006468 )
c45460_g1_i7	1.87	1.23	7.88	5.75	2.15527	Ups	putative receptor-like protein kinase [Arabidopsis thaliana]	Putative receptor-like protein kinase At5g39000 OS=Arabidopsis thaliana GN=At5g39000 PE=3 SV=1	biological_process : protein phosphorylation ( GO:0006468 )
c45497_g1_i2	0	0.38	1.44	1.67	3.04066	Ups	hypothetical protein ARALYDRAFT_342312 [Arabidopsis lyrata subsp. lyrata]	CSC1-like protein At3g21620 OS=Arabidopsis thaliana GN=At3g21620 PE=2 SV=1	cellular_component : plasma membrane ( GO:0005886 )
c45519_g1_i3	6.99	6	3.26	2.1	-1.26351	Down	hypothetical protein ARALYDRAFT_490221 [Arabidopsis lyrata subsp. lyrata]	Probable protein phosphatase 2C 52 OS=Arabidopsis thaliana GN=At4g03415 PE=2 SV=1	molecular_function : protein serine/threonine phosphatase activity ( GO:0004722 )
c45538_g5_i2	0.6	0.71	0	0	#NAME?	Down	hypothetical protein ARALYDRAFT_901626 [Arabidopsis lyrata subsp. lyrata]	Probable LRR receptor-like serine/threonine-protein kinase At3g47570 OS=Arabidopsis thaliana GN=At3g47570 PE=2 SV=1	cellular_component : plasma membrane ( GO:0005886 )
c45540_g1_i1	4.77	4.74	1.37	0.92	-2.03264	Down	FAD-binding and BBE domain-containing protein [Arabidopsis thaliana]	Cannabidiolic acid synthase-like 1 OS=Cannabis sativa GN=CBDAS2 PE=2 SV=1	cellular_component : cytoplasm ( GO:0005737 )
c45560_g1_i1	8.9	7.89	1.82	1.03	-2.5391	Down	ATEXPA4 [Arabidopsis lyrata subsp. lyrata]	Expansin-A4 OS=Arabidopsis thaliana GN=EXPA4 PE=1 SV=1	biological_process : plant-type cell wall modification involved in multidimensional cell growth ( GO:0009831 )
c45571_g1_i12	3.85	3.76	0.69	0.29	-2.94418	Down	protoporphyrinogen oxidase [Arabidopsis thaliana]	Protoporphyrinogen oxidase 2, chloroplastic/mitochondrial OS=Arabidopsis thaliana GN=PPOX2 PE=1 SV=1	biological_process : oxidation-reduction process ( GO:0055114 )
c45584_g1_i2	0.42	0	1.37	2.84	3.32038	Ups	ERD (early-responsive to dehydration stress) family protein [Arabidopsis thaliana]	CSC1-like protein At4g15430 OS=Arabidopsis thaliana GN=At4g15430 PE=2 SV=1	biological_process : response to jasmonic acid ( GO:0009753 )
c45603_g1_i1	0.45	1.94	0	0.27	-3.0855	Down	3beta-hydroxysteroid-dehydrogenase/decarboxylase isoform 2 [Arabidopsis lyrata subsp. lyrata]	3beta-hydroxysteroid-dehydrogenase/decarboxylase isoform 2 OS=Arabidopsis thaliana GN=3BETAHSD/D2 PE=2 SV=2	biological_process : brassinosteroid biosynthetic process ( GO:0016132 )
c45635_g1_i2	20.01	21.26	0	0	#NAME?	Down	haloacid dehalogenase-like hydrolase domain-containing protein [Arabidopsis thaliana]	Haloacid dehalogenase-like hydrolase domain-containing protein 3 OS=Xenopus laevis GN=hdhd3 PE=2 SV=1	biological_process : photoperiodism, flowering ( GO:0048573 )
c45635_g1_i3	18.88	15.3	36.8	37.06	1.12941	Ups	haloacid dehalogenase-like hydrolase domain-containing protein [Arabidopsis thaliana]	Haloacid dehalogenase-like hydrolase domain-containing protein 3 OS=Xenopus laevis GN=hdhd3 PE=2 SV=1	biological_process : photoperiodism, flowering ( GO:0048573 )
c45648_g1_i7	1.11	1.31	0	0	#NAME?	Down	DIF1/SYN1 [Arabidopsis lyrata subsp. lyrata]	Sister chromatid cohesion 1 protein 1 OS=Arabidopsis thaliana GN=SYN1 PE=2 SV=2	cellular_component : cohesin complex ( GO:0008278 )
c45666_g1_i14	0	0	0.92	1.34	Inf	Ups	sugar transporter ERD6-like 18 [Arabidopsis thaliana]	Sugar transporter ERD6-like 18 OS=Arabidopsis thaliana GN=SFP2 PE=2 SV=1	biological_process : response to nematode ( GO:0009624 )
c45672_g2_i8	1.64	1.14	0.37	0	-2.90402	Down	T24P13.11 [Arabidopsis thaliana]	Phosphate transporter PHO1 homolog 7 OS=Arabidopsis thaliana GN=PHO1-H7 PE=2 SV=1	cellular_component : cytosol ( GO:0005829 )
c45683_g3_i10	1.98	0.91	0	0	#NAME?	Down	putative zinc finger protein [Arabidopsis thaliana]	--
c45683_g3_i7	2.62	2.02	0.18	0.04	-4.37471	Down	RNase H domain-containing protein [Arabidopsis thaliana]	--
c45686_g1_i2	1.69	1.95	0.46	0	-2.93698	Down	CYP81F3 [Arabidopsis lyrata subsp. lyrata]	Cytochrome P450 81F1 OS=Arabidopsis thaliana GN=CYP81F1 PE=2 SV=2	biological_process : indole glucosinolate metabolic process ( GO:0042343 )
c45691_g1_i1	5.47	5.49	12.37	13.82	1.26721	Ups	unknown [Arabidopsis thaliana]	--	biological_process : response to abscisic acid ( GO:0009737 )
c45703_g5_i14	0.57	0.84	0	0	#NAME?	Down	F11O4.11 [Arabidopsis thaliana]	--
c45755_g1_i1	7.4	7.7	17.55	16.01	1.16902	Ups	cephalopod [Arabidopsis lyrata subsp. lyrata]	Cycloartenol-C-24-methyltransferase OS=Arabidopsis thaliana GN=SMT1 PE=1 SV=1	biological_process : brassinosteroid biosynthetic process ( GO:0016132 )
c45755_g1_i11	6	2.72	0	0	#NAME?	Down	cephalopod [Arabidopsis lyrata subsp. lyrata]	Cycloartenol-C-24-methyltransferase OS=Arabidopsis thaliana GN=SMT1 PE=1 SV=1	biological_process : brassinosteroid biosynthetic process ( GO:0016132 )
c45755_g1_i3	6.39	10.89	3.08	3.73	-1.32829	Down	cephalopod [Arabidopsis lyrata subsp. lyrata]	Cycloartenol-C-24-methyltransferase OS=Arabidopsis thaliana GN=SMT1 PE=1 SV=1	biological_process : brassinosteroid biosynthetic process ( GO:0016132 )
c45755_g1_i8	4.28	0.39	0	0	#NAME?	Down	cephalopod [Arabidopsis lyrata subsp. lyrata]	Cycloartenol-C-24-methyltransferase OS=Arabidopsis thaliana GN=SMT1 PE=1 SV=1	biological_process : brassinosteroid biosynthetic process ( GO:0016132 )
c45808_g1_i5	75.23	77.66	213.88	224.46	1.53727	Ups	ATPCA/ATPRX33/PRX33 [Arabidopsis lyrata subsp. lyrata]	Peroxidase 34 OS=Arabidopsis thaliana GN=PER34 PE=1 SV=1	biological_process : response to oxidative stress ( GO:0006979 )
c45831_g1_i5	0.46	1.57	0	0	#NAME?	Down	ATBET10 [Arabidopsis lyrata subsp. lyrata]	Transcription factor GTE11 OS=Arabidopsis thaliana GN=GTE11 PE=1 SV=1	biological_process : photoperiodism, flowering ( GO:0048573 )
c45845_g1_i2	2.44	1.82	10.88	10.96	2.36905	Ups	calmodulin-binding-like protein [Arabidopsis thaliana]	--	biological_process : negative regulation of defense response ( GO:0031348 )
c45845_g1_i4	1.48	1.09	5.8	5.05	2.0888	Ups	calmodulin-binding-like protein [Arabidopsis thaliana]	--	biological_process : negative regulation of defense response ( GO:0031348 )
c45879_g1_i9	1.37	0	0	0	#NAME?	Down	S-locus lectin protein kinase-like protein [Arabidopsis thaliana]	G-type lectin S-receptor-like serine/threonine-protein kinase At1g11280 OS=Arabidopsis thaliana GN=At1g11280 PE=2 SV=1	molecular_function : carbohydrate binding ( GO:0030246 )
c45881_g1_i6	5.18	0.59	0	0	#NAME?	Down	uncharacterized protein [Arabidopsis thaliana]	--	cellular_component : nucleus ( GO:0005634 )
c45881_g1_i7	0.74	1.56	0	0	#NAME?	Down	uncharacterized protein [Arabidopsis thaliana]	--	cellular_component : nucleus ( GO:0005634 )
c45885_g1_i2	3.29	4.35	0.17	1.36	-2.28549	Down	flavin-containing monooxygenase family protein [Arabidopsis lyrata subsp. lyrata]	Flavin-containing monooxygenase FMO GS-OX-like 9 OS=Arabidopsis thaliana GN=At5g07800 PE=2 SV=1	biological_process : hydrogen peroxide catabolic process ( GO:0042744 )
c45910_g1_i15	0.59	0	5.21	2.36	3.62206	Ups	NAC domain-containing protein 69 [Arabidopsis thaliana]	NAC domain-containing protein 69 OS=Arabidopsis thaliana GN=NAC69 PE=2 SV=1	molecular_function : sequence-specific DNA binding transcription factor activity ( GO:0003700 )
c45930_g1_i1	6.38	6.62	14.62	15.84	1.24636	Ups	hypothetical protein ARALYDRAFT_491806 [Arabidopsis lyrata subsp. lyrata]	--	biological_process : systemic acquired resistance ( GO:0009627 )
c45930_g1_i4	6.32	6.49	15.97	15.35	1.30865	Ups	unknown [Arabidopsis thaliana]	--	biological_process : systemic acquired resistance ( GO:0009627 )
c45956_g2_i5	3.29	3.6	1.47	0.91	-1.5117	Down	F11O4.11 [Arabidopsis thaliana]	--
c45967_g3_i7	2.35	1.46	0	0	#NAME?	Down	putative protein [Arabidopsis thaliana]	--
c45983_g1_i1	4.53	5.76	10.2	12.71	1.16659	Ups	putative galacturonosyltransferase-like 7 [Arabidopsis thaliana]	Probable galacturonosyltransferase-like 7 OS=Arabidopsis thaliana GN=GATL7 PE=2 SV=1	biological_process : carbohydrate biosynthetic process ( GO:0016051 )
c45993_g1_i17	1.67	3.25	0.23	0	-4.36943	Down	At1g34065 [Arabidopsis lyrata subsp. lyrata]	Probable S-adenosylmethionine carrier 2, chloroplastic OS=Arabidopsis thaliana GN=SAMC2 PE=2 SV=1	cellular_component : mitochondrial inner membrane ( GO:0005743 )
c45997_g2_i1	1.64	0.22	4.8	5.93	2.54948	Ups	cysteine-rich receptor-like protein kinase 19 [Arabidopsis thaliana]	Cysteine-rich receptor-like protein kinase 19 OS=Arabidopsis thaliana GN=CRK19 PE=2 SV=2	biological_process : programmed cell death ( GO:0012501 )
c45997_g3_i1	0.63	0.89	5.18	4.75	2.72325	Ups	cysteine-rich receptor-like protein kinase 5 [Arabidopsis thaliana]	Cysteine-rich receptor-like protein kinase 5 OS=Arabidopsis thaliana GN=CRK5 PE=1 SV=1	biological_process : defense response to bacterium ( GO:0042742 )
c46026_g1_i1	1.95	1.42	0	0	#NAME?	Down	protein kinase APK1B [Arabidopsis thaliana]	Protein kinase APK1A, chloroplastic OS=Arabidopsis thaliana GN=APK1A PE=2 SV=1	cellular_component : plasma membrane ( GO:0005886 )
c46173_g1_i14	0.26	0.18	1.66	1.18	2.64741	Ups	transducin/WD40 domain-containing protein [Arabidopsis thaliana]	--	cellular_component : Cul4-RING E3 ubiquitin ligase complex ( GO:0080008 )
c46198_g1_i1	6.18	4.26	24.46	20.61	2.12472	Ups	hypothetical protein ARALYDRAFT_354499 [Arabidopsis lyrata subsp. lyrata]	Flavonoid 3'-monooxygenase OS=Petunia hybrida GN=CYP75B2 PE=2 SV=1	cellular_component : Golgi apparatus ( GO:0005794 )
c46198_g1_i2	12.46	13.28	33.6	37.1	1.4766	Ups	hypothetical protein ARALYDRAFT_354499 [Arabidopsis lyrata subsp. lyrata]	3,9-dihydroxypterocarpan 6A-monooxygenase OS=Glycine max GN=CYP93A1 PE=1 SV=1	cellular_component : Golgi apparatus ( GO:0005794 )
c46208_g1_i2	1.7	1.28	0	0.13	-4.48882	Down	DNAJ heat shock N-terminal domain-containing protein [Arabidopsis thaliana]	Nicotinamidase 2 OS=Arabidopsis thaliana GN=NIC2 PE=1 SV=1	biological_process : protein folding ( GO:0006457 )
c46208_g1_i7	2.6	3.3	0.83	0.37	-2.25981	Down	DNAJ heat shock N-terminal domain-containing protein [Arabidopsis thaliana]	Nicotinamidase 2 OS=Arabidopsis thaliana GN=NIC2 PE=1 SV=1	biological_process : protein folding ( GO:0006457 )
c46296_g1_i13	0	2.62	3.55	5.08	1.72896	Ups	copia-like retrotransposable element [Arabidopsis thaliana]	Retrovirus-related Pol polyprotein from transposon TNT 1-94 OS=Nicotiana tabacum PE=2 SV=1
c46305_g5_i1	4	3.71	1.41	1.32	-1.48194	Down	non-LTR retroelement reverse transcriptase-like protein [Arabidopsis thaliana]	LINE-1 retrotransposable element ORF2 protein OS=Homo sapiens PE=1 SV=1
c46351_g1_i5	14.35	15.59	36.62	40.76	1.3899	Ups	DNAJ heat shock N-terminal domain-containing protein [Arabidopsis thaliana]	Chaperone protein dnaJ 49 OS=Arabidopsis thaliana GN=ATJ49 PE=2 SV=2	biological_process : protein folding ( GO:0006457 )
c46360_g1_i1	0.49	0.36	3.34	4.78	3.27713	Ups	cyclic nucleotide gated channel [Arabidopsis thaliana]	Probable cyclic nucleotide-gated ion channel 10 OS=Arabidopsis thaliana GN=CNGC10 PE=2 SV=2	biological_process : transmembrane transport ( GO:0055085 )
c46360_g3_i2	0.49	0.39	4.13	5.11	3.36121	Ups	ATCNGC10 [Arabidopsis lyrata subsp. lyrata]	Probable cyclic nucleotide-gated ion channel 10 OS=Arabidopsis thaliana GN=CNGC10 PE=2 SV=2	molecular_function : cyclic nucleotide binding ( GO:0030551 )
c46406_g1_i1	4.02	5.14	12.19	13.48	1.50273	Ups	alpha/beta fold hydrolase family protein [Arabidopsis thaliana]	Caffeoylshikimate esterase OS=Arabidopsis thaliana GN=CSE PE=1 SV=1	molecular_function : hydrolase activity ( GO:0016787 )
c46428_g1_i1	8.26	8.77	23.34	22.79	1.45542	Ups	cysteine-rich receptor-like protein kinase 2 [Arabidopsis thaliana]	Cysteine-rich receptor-like protein kinase 2 OS=Arabidopsis thaliana GN=CRK2 PE=2 SV=1	biological_process : protein autophosphorylation ( GO:0046777 )
c46437_g1_i1	2.56	1.05	3.49	5.3	1.30879	Ups	unnamed protein product [Thellungiella halophila]	MATE efflux family protein 1 OS=Arabidopsis thaliana GN=MATE PE=2 SV=2	biological_process : glucosinolate biosynthetic process ( GO:0019761 )
c46461_g1_i3	4.04	4.61	9.98	9.46	1.18442	Ups	kinase domain-containing protein [Arabidopsis thaliana]	Probable LRR receptor-like serine/threonine-protein kinase At1g56140 OS=Arabidopsis thaliana GN=At1g56140 PE=2 SV=2	biological_process : protein autophosphorylation ( GO:0046777 )
c46463_g1_i3	0.57	0.82	0	0	#NAME?	Down	hypothetical protein ARALYDRAFT_495546 [Arabidopsis lyrata subsp. lyrata]	Formin-like protein 5 OS=Arabidopsis thaliana GN=FH5 PE=2 SV=2	cellular_component : cell wall ( GO:0005618 )
c46514_g1_i4	1.32	1.01	0.64	0	-1.82327	Down	hypothetical protein ARALYDRAFT_472802 [Arabidopsis lyrata subsp. lyrata]	Proline-rich receptor-like protein kinase PERK10 OS=Arabidopsis thaliana GN=PERK10 PE=2 SV=2	cellular_component : plasma membrane ( GO:0005886 )
c46514_g2_i3	2.94	2.22	0	0	#NAME?	Down	Tam3-like transposon protein; 93317-95488 [Arabidopsis thaliana]	Putative AC transposase OS=Zea mays PE=2 SV=2
c46530_g3_i15	1.36	0.72	0	0	#NAME?	Down	hypothetical protein PRUPE_ppa020120mg [Prunus persica]	--
c46530_g3_i6	4.35	3.06	1.02	1.3	-1.66552	Down	non-LTR retroelement reverse transcriptase-like protein [Arabidopsis thaliana]	--
c46530_g3_i9	0	0	0	2.04	Inf	Ups	RNA-directed DNA polymerase-like protein [Arabidopsis thaliana]	--
c46552_g1_i8	2.58	1.79	0.55	0.34	-2.25361	Down	phosphatidylinositol glycan, class A [Arabidopsis thaliana]	N-acetylglucosaminyl-phosphatidylinositol biosynthetic protein OS=Mus musculus GN=Piga PE=2 SV=1	molecular_function : transferase activity, transferring glycosyl groups ( GO:0016757 )
c46553_g1_i3	3.12	4.04	7.4	7.88	1.1118	Ups	hypothetical protein ARALYDRAFT_495950 [Arabidopsis lyrata subsp. lyrata]	Probable serine/threonine-protein kinase WNK4 OS=Arabidopsis thaliana GN=WNK4 PE=1 SV=1	biological_process : protein autophosphorylation ( GO:0046777 )
c46600_g1_i5	1.36	1.88	0	0	#NAME?	Down	protein binding protein [Arabidopsis lyrata subsp. lyrata]	Putative E3 ubiquitin-protein ligase RING1b OS=Arabidopsis thaliana GN=RING1B PE=1 SV=1	biological_process : maintenance of floral meristem identity ( GO:0010076 )
c46608_g1_i3	1.21	1.78	3.89	5.56	1.68432	Ups	zinc finger family protein [Arabidopsis lyrata subsp. lyrata]	E3 ubiquitin-protein ligase RING1-like OS=Arabidopsis thaliana GN=At3g19950 PE=1 SV=1	biological_process : response to chitin ( GO:0010200 )
c46611_g1_i1	8.11	6.98	18.54	20.49	1.38785	Ups	amino acid permease 1 [Arabidopsis thaliana]	Amino acid permease 1 OS=Arabidopsis thaliana GN=AAP1 PE=1 SV=1	biological_process : response to nematode ( GO:0009624 )
c46613_g1_i2	3.23	2.74	2.07	0	-1.49369	Down	MFS transporter, OPA family, solute carrier family 37 [Arabidopsis thaliana]	Putative glycerol-3-phosphate transporter 4 OS=Arabidopsis thaliana GN=At4g17550 PE=3 SV=2	biological_process : phosphate ion homeostasis ( GO:0055062 )
c46622_g1_i3	0	1.15	1.69	2.42	1.84516	Ups	pentatricopeptide repeat-containing protein [Arabidopsis lyrata subsp. lyrata]	Pentatricopeptide repeat-containing protein At1g76280 OS=Arabidopsis thaliana GN=At1g76280 PE=2 SV=2	cellular_component : mitochondrion ( GO:0005739 )
c46640_g1_i1	9.71	9.07	19.17	19.16	1.04668	Ups	hypothetical protein ARALYDRAFT_324027 [Arabidopsis lyrata subsp. lyrata]	Protein disulfide isomerase-like 1-3 OS=Arabidopsis thaliana GN=PDIL1-3 PE=2 SV=1	biological_process : metabolic process ( GO:0008152 )
c46645_g1_i1	4.3	0	0	0	#NAME?	Down	integrase [Populus trichocarpa]	Probable cytokinin riboside 5'-monophosphate phosphoribohydrolase LOGL10 OS=Oryza sativa subsp. japonica GN=LOGL10 PE=2 SV=1	molecular_function : nucleic acid binding ( GO:0003676 )
c46655_g1_i8	0.37	1.67	0	0	#NAME?	Down	multidrug resistance-associated protein 14 [Arabidopsis thaliana]	ABC transporter C family member 10 OS=Arabidopsis thaliana GN=ABCC10 PE=2 SV=2	biological_process : transmembrane transport ( GO:0055085 )
c46672_g1_i4	1.51	1.03	0.1	0	-4.56045	Down	BTB/POZ domain-containing protein [Arabidopsis thaliana]	Germ cell-less protein-like 1 OS=Homo sapiens GN=GMCL1 PE=1 SV=1
c46681_g1_i2	10.34	10.37	2.79	4.47	-1.49787	Down	UDP-glucoronosyl/UDP-glucosyl transferase family protein [Arabidopsis lyrata subsp. lyrata]	UDP-glycosyltransferase 72B1 OS=Arabidopsis thaliana GN=UGT72B1 PE=1 SV=1	biological_process : regulation of plant-type hypersensitive response ( GO:0010363 )
c46721_g1_i1	1.85	1.68	4.31	4.67	1.36437	Ups	leucine-rich repeat family protein [Arabidopsis lyrata subsp. lyrata]	Probable leucine-rich repeat receptor-like protein kinase At5g49770 OS=Arabidopsis thaliana GN=At5g49770 PE=2 SV=1	cellular_component : vacuole ( GO:0005773 )
c46740_g1_i3	1.57	2.42	0	0	#NAME?	Down	ATP binding protein, putative [Ricinus communis]	Putative uridine kinase C227.14 OS=Schizosaccharomyces pombe (strain 972 / ATCC 24843) GN=SPAC227.14 PE=3 SV=1	molecular_function : uridine kinase activity ( GO:0004849 )
c46774_g1_i10	17.66	12.21	36.5	32.7	1.23251	Ups	putative protein phosphatase 2C 58 [Arabidopsis thaliana]	Probable protein phosphatase 2C 58 OS=Arabidopsis thaliana GN=At4g28400 PE=2 SV=1	molecular_function : protein serine/threonine phosphatase activity ( GO:0004722 )
c46774_g1_i6	14.77	15.1	39.52	42.16	1.47191	Ups	putative protein phosphatase 2C 58 [Arabidopsis thaliana]	Probable protein phosphatase 2C 58 OS=Arabidopsis thaliana GN=At4g28400 PE=2 SV=1	molecular_function : protein serine/threonine phosphatase activity ( GO:0004722 )
c46774_g1_i7	16.33	17.57	46.95	47.71	1.50126	Ups	unnamed protein product [Thellungiella halophila]	Probable protein phosphatase 2C 58 OS=Arabidopsis thaliana GN=At4g28400 PE=2 SV=1	biological_process : indoleacetic acid biosynthetic process ( GO:0009684 )
c46790_g1_i2	0.67	2.42	0	0	#NAME?	Down	Isoaspartyl peptidase/L-asparaginase 3 subunit beta [Arabidopsis thaliana]	Probable isoaspartyl peptidase/L-asparaginase 3 OS=Arabidopsis thaliana GN=At5g61540 PE=2 SV=1	biological_process : asparagine catabolic process via L-aspartate ( GO:0033345 )
c46810_g3_i2	50.2	47.52	19.79	19.03	-1.31335	Down	late embryogenesis abundant protein-like protein [Arabidopsis thaliana]	--	cellular_component : extracellular region ( GO:0005576 )
c46822_g1_i3	0.06	0	1.49	1.45	5.62756	Ups	C3HC4-type RING finger-containing protein [Arabidopsis thaliana]	Uncharacterized protein sll0103 OS=Synechocystis sp. (strain PCC 6803 / Kazusa) GN=sll0103 PE=3 SV=1	biological_process : negative regulation of defense response ( GO:0031348 )
c46825_g3_i1	7.53	9.85	1.49	1.3	-2.61695	Down	zinc ion binding protein [Arabidopsis lyrata subsp. lyrata]	--
c46833_g1_i4	3.49	1.78	0.82	0	-2.65881	Down	RNA-directed DNA polymerase-like protein [Arabidopsis thaliana]	Uncharacterized mitochondrial protein AtMg01250 OS=Arabidopsis thaliana GN=AtMg01250 PE=4 SV=1
c46839_g1_i2	0	0.46	5.54	2.89	4.32816	Ups	THO complex subunit 4 [Arabidopsis thaliana]	THO complex subunit 4D OS=Arabidopsis thaliana GN=ALY4 PE=1 SV=1	cellular_component : nucleolus ( GO:0005730 )
c46840_g2_i1	1.95	0.92	5.09	3.78	1.65513	Ups	double-strand break repair protein MRE11 [Arabidopsis thaliana]	Double-strand break repair protein MRE11 OS=Arabidopsis thaliana GN=MRE11 PE=1 SV=1	biological_process : nucleic acid phosphodiester bond hydrolysis ( GO:0090305 )
c46868_g4_i1	0.95	0.94	19.78	20.67	4.44303	Ups	protein NIM1-interacting 1 [Arabidopsis thaliana]	Protein NIM1-INTERACTING 1 OS=Arabidopsis thaliana GN=NIMIN-1 PE=1 SV=1	biological_process : negative regulation of defense response ( GO:0031348 )
c46879_g1_i5	0.39	0.27	2.71	1.87	2.83217	Ups	Heparanase-like protein 1 [Arabidopsis thaliana]	Heparanase-like protein 1 OS=Arabidopsis thaliana GN=At5g07830 PE=2 SV=1	cellular_component : extracellular region ( GO:0005576 )
c46882_g1_i1	1.77	1.64	0.31	0.06	-3.14573	Down	long-chain acyl-CoA synthetase 2 [Arabidopsis lyrata subsp. lyrata]	Long chain acyl-CoA synthetase 2 OS=Arabidopsis thaliana GN=LACS2 PE=2 SV=1	biological_process : wax biosynthetic process ( GO:0010025 )
c46891_g1_i2	0.97	1.08	3.31	3.3	1.70158	Ups	Cam-binding protein 60-like G [Arabidopsis thaliana]	Calmodulin-binding protein 60 G OS=Arabidopsis thaliana GN=CBP60G PE=1 SV=1	biological_process : negative regulation of defense response ( GO:0031348 )
c46891_g1_i5	0	0.7	2.74	2.33	2.88375	Ups	Cam-binding protein 60-like G [Arabidopsis thaliana]	Calmodulin-binding protein 60 G OS=Arabidopsis thaliana GN=CBP60G PE=1 SV=1	biological_process : negative regulation of defense response ( GO:0031348 )
c46892_g1_i1	15.3	15.41	131.7	127.74	3.09487	Ups	uncharacterized protein [Arabidopsis thaliana]	UPF0301 protein Plut_0637 OS=Pelodictyon luteolum (strain DSM 273) GN=Plut_0637 PE=3 SV=1	cellular_component : chloroplast thylakoid lumen ( GO:0009543 )
c46892_g1_i2	12.91	11.26	93.95	99.21	3.01663	Ups	uncharacterized protein [Arabidopsis thaliana]	UPF0301 protein Plut_0637 OS=Pelodictyon luteolum (strain DSM 273) GN=Plut_0637 PE=3 SV=1	cellular_component : chloroplast thylakoid lumen ( GO:0009543 )
c46892_g1_i3	28.5	30.27	257.98	257.38	3.1506	Ups	uncharacterized protein [Arabidopsis thaliana]	UPF0301 protein Plut_0637 OS=Pelodictyon luteolum (strain DSM 273) GN=Plut_0637 PE=3 SV=1	cellular_component : chloroplast thylakoid lumen ( GO:0009543 )
c46909_g2_i2	0	0	5.54	5.08	Inf	Ups	AT3g27300/K17E12_12 [Arabidopsis thaliana]	Glucose-6-phosphate 1-dehydrogenase, cytoplasmic isoform 1 OS=Arabidopsis thaliana GN=ACG9 PE=2 SV=1	cellular_component : cytosol ( GO:0005829 )
c46909_g2_i6	6.82	7.69	0	1.88	-2.977	Down	AT3g27300/K17E12_12 [Arabidopsis thaliana]	Glucose-6-phosphate 1-dehydrogenase, cytoplasmic isoform 1 OS=Arabidopsis thaliana GN=ACG9 PE=2 SV=1	cellular_component : cytosol ( GO:0005829 )
c46914_g1_i5	2.28	1.22	0.27	0	-3.63269	Down	putative LRR receptor protein kinase [Arabidopsis thaliana]	Probable LRR receptor-like serine/threonine-protein kinase At2g23950 OS=Arabidopsis thaliana GN=At2g23950 PE=2 SV=1	biological_process : cell-cell signaling ( GO:0007267 )
c46915_g2_i2	1.46	1.04	5.07	5.88	2.14591	Ups	alpha 1,4-glycosyltransferase family protein [Arabidopsis lyrata subsp. lyrata]	Uncharacterized protein At4g19900 OS=Arabidopsis thaliana GN=At4g19900 PE=2 SV=1	biological_process : negative regulation of defense response ( GO:0031348 )
c46922_g1_i7	0	0	1.3	1.81	Inf	Ups	SRS2 [Arabidopsis thaliana]	ATP-dependent DNA helicase SRS2-like protein At4g25120 OS=Arabidopsis thaliana GN=SRS2 PE=1 SV=1	biological_process : telomere maintenance in response to DNA damage ( GO:0043247 )
c46937_g1_i3	0	0	1.02	0.26	Inf	Ups	pentatricopeptide repeat-containing protein [Arabidopsis thaliana]	Putative pentatricopeptide repeat-containing protein At1g13800 OS=Arabidopsis thaliana GN=At1g13800 PE=3 SV=1	cellular_component : mitochondrion ( GO:0005739 )
c46949_g1_i5	0.68	0.59	2.42	4.58	2.46063	Ups	putative LRR receptor-like serine/threonine-protein kinase [Arabidopsis thaliana]	Probable LRR receptor-like serine/threonine-protein kinase At1g07650 OS=Arabidopsis thaliana GN=At1g07650 PE=1 SV=1	cellular_component : plasma membrane ( GO:0005886 )
c46949_g1_i6	1.4	1.51	3.23	3.52	1.21931	Ups	putative LRR receptor-like serine/threonine-protein kinase [Arabidopsis thaliana]	Probable LRR receptor-like serine/threonine-protein kinase At1g07650 OS=Arabidopsis thaliana GN=At1g07650 PE=1 SV=1	cellular_component : plasma membrane ( GO:0005886 )
c46967_g1_i1	3.89	3.51	0	0.47	-4.03749	Down	predicted protein [Arabidopsis lyrata subsp. lyrata]	Kelch-like protein 20 OS=Gallus gallus GN=KLHL20 PE=2 SV=1	biological_process : petal formation ( GO:0048451 )
c46967_g3_i1	2.29	1.58	0	0	#NAME?	Down	--	--
c47043_g1_i2	2.25	2.39	0	1.21	-1.91809	Down	hypothetical protein ARALYDRAFT_475885 [Arabidopsis lyrata subsp. lyrata]	E3 ubiquitin-protein ligase RGLG2 OS=Arabidopsis thaliana GN=RGLG2 PE=1 SV=1	molecular_function : zinc ion binding ( GO:0008270 )
c47066_g1_i1	0	0.05	0.91	0.36	4.41567	Ups	hypothetical protein ARALYDRAFT_481803 [Arabidopsis lyrata subsp. lyrata]	Aminodeoxychorismate synthase, chloroplastic OS=Arabidopsis thaliana GN=ADCS PE=1 SV=1	biological_process : folic acid biosynthetic process ( GO:0046656 )
c47081_g2_i1	4.88	3.63	17.22	18.1	2.07343	Ups	WRKY DNA-binding protein 51 [Arabidopsis lyrata subsp. lyrata]	Probable WRKY transcription factor 51 OS=Arabidopsis thaliana GN=WRKY51 PE=1 SV=1	biological_process : jasmonic acid mediated signaling pathway ( GO:0009867 )
c47081_g2_i2	3.41	4.01	34.62	38.01	3.30268	Ups	WRKY DNA-binding protein 51 [Arabidopsis lyrata subsp. lyrata]	Probable WRKY transcription factor 51 OS=Arabidopsis thaliana GN=WRKY51 PE=1 SV=1	biological_process : jasmonic acid mediated signaling pathway ( GO:0009867 )
c47083_g1_i5	0.93	1.34	0	0.06	-5.04568	Down	DNA binding protein [Arabidopsis lyrata subsp. lyrata]	Pentatricopeptide repeat-containing protein At1g15480, mitochondrial OS=Arabidopsis thaliana GN=At1g15480 PE=2 SV=2	cellular_component : chloroplast envelope ( GO:0009941 )
c47089_g2_i2	1.17	1.92	0.45	0	-2.77878	Down	transducin/WD40 domain-containing protein [Arabidopsis thaliana]	Cleavage stimulation factor subunit 50 OS=Arabidopsis thaliana GN=CSTF50 PE=1 SV=1	cellular_component : Cul4-RING E3 ubiquitin ligase complex ( GO:0080008 )
c47089_g3_i12	4.31	1.45	0	1.24	-2.21364	Down	disease resistance protein [Brassica rapa subsp. pekinensis]	Transposon Ty3-I Gag-Pol polyprotein OS=Saccharomyces cerevisiae (strain ATCC 204508 / S288c) GN=TY3B-I PE=3 SV=2	biological_process : cellular process ( GO:0009987 )
c47089_g3_i3	0	0.05	4.61	0.9	6.45013	Ups	disease resistance protein [Brassica rapa subsp. pekinensis]	Transposon Ty3-I Gag-Pol polyprotein OS=Saccharomyces cerevisiae (strain ATCC 204508 / S288c) GN=TY3B-I PE=3 SV=2	biological_process : cellular process ( GO:0009987 )
c47089_g3_i6	0.56	1.65	0	0	#NAME?	Down	disease resistance protein [Brassica rapa subsp. pekinensis]	Transposon Ty3-I Gag-Pol polyprotein OS=Saccharomyces cerevisiae (strain ATCC 204508 / S288c) GN=TY3B-I PE=3 SV=2	biological_process : cellular process ( GO:0009987 )
c47092_g1_i2	2.99	3.11	0.86	0.59	-2.05719	Down	FAD-binding and BBE domain-containing protein [Arabidopsis thaliana]	Cannabidiolic acid synthase OS=Cannabis sativa GN=CBDAS PE=1 SV=1	cellular_component : cell wall ( GO:0005618 )
c47100_g1_i2	1.37	1.13	0	0.18	-3.76568	Down	hypothetical protein ARALYDRAFT_481773 [Arabidopsis lyrata subsp. lyrata]	125 kDa kinesin-related protein OS=Nicotiana tabacum GN=TKRP125 PE=1 SV=1	biological_process : regulation of DNA replication ( GO:0006275 )
c47108_g1_i3	24.21	23.41	11.13	12.04	-1.02236	Down	auxin-responsive protein IAA8 [Arabidopsis thaliana]	Auxin-responsive protein IAA8 OS=Arabidopsis thaliana GN=IAA8 PE=1 SV=1	biological_process : gibberellic acid mediated signaling pathway ( GO:0009740 )
c47109_g1_i1	3.27	4.3	16.6	16.87	2.16167	Ups	putative WRKY transcription factor 25 [Arabidopsis thaliana]	Probable WRKY transcription factor 25 OS=Arabidopsis thaliana GN=WRKY25 PE=1 SV=1	biological_process : negative regulation of defense response ( GO:0031348 )
c47122_g1_i4	0.11	0.2	10.84	10.43	5.95063	Ups	class 1 knox protein [Kalanchoe x houghtonii]	Homeobox protein knotted-1-like 3 OS=Arabidopsis thaliana GN=KNAT3 PE=1 SV=1	molecular_function : sequence-specific DNA binding transcription factor activity ( GO:0003700 )
c47129_g1_i1	22.38	22.9	10.85	10.9	-1.04024	Down	Pectin lyase-like protein [Arabidopsis thaliana]	Polygalacturonase At1g48100 OS=Arabidopsis thaliana GN=At1g48100 PE=2 SV=1	biological_process : carbohydrate metabolic process ( GO:0005975 )
c47238_g1_i1	18.69	21.28	8.81	8.59	-1.18535	Down	hypothetical protein ARALYDRAFT_904128 [Arabidopsis lyrata subsp. lyrata]	Dof zinc finger protein DOF2.5 OS=Arabidopsis thaliana GN=DOF2.5 PE=2 SV=3	biological_process : polyamine catabolic process ( GO:0006598 )
c47238_g1_i3	3.67	4.94	0	1.43	-2.60182	Down	hypothetical protein ARALYDRAFT_904128 [Arabidopsis lyrata subsp. lyrata]	Dof zinc finger protein DOF2.5 OS=Arabidopsis thaliana GN=DOF2.5 PE=2 SV=3	biological_process : polyamine catabolic process ( GO:0006598 )
c47238_g1_i4	16.31	14.9	7.55	6.85	-1.09481	Down	hypothetical protein ARALYDRAFT_904128 [Arabidopsis lyrata subsp. lyrata]	Dof zinc finger protein DOF2.5 OS=Arabidopsis thaliana GN=DOF2.5 PE=2 SV=3	biological_process : polyamine catabolic process ( GO:0006598 )
c47243_g2_i3	8.75	8.54	0.53	0	-4.93372	Down	fertilization-independent seed 2 [Arabidopsis thaliana]	Polycomb group protein FERTILIZATION-INDEPENDENT SEED 2 OS=Arabidopsis thaliana GN=FIS2 PE=1 SV=3	biological_process : regulation of endosperm development ( GO:2000014 )
c47267_g3_i6	0	0	0	1.78	Inf	Ups	hypothetical protein ARALYDRAFT_490540 [Arabidopsis lyrata subsp. lyrata]	Probable receptor-like protein kinase At5g24010 OS=Arabidopsis thaliana GN=At5g24010 PE=1 SV=1	cellular_component : extracellular region ( GO:0005576 )
c47289_g1_i2	1.99	0.5	0	0	#NAME?	Down	ethylene-responsive transcription factor WRI1 [Arabidopsis thaliana]	Ethylene-responsive transcription factor WRI1 OS=Arabidopsis thaliana GN=WRI1 PE=2 SV=1
c47300_g1_i1	4.32	3.85	25.44	30.42	2.79094	Ups	basic pentacysteine 6 [Arabidopsis thaliana]	Protein BASIC PENTACYSTEINE6 OS=Arabidopsis thaliana GN=BPC6 PE=1 SV=1	cellular_component : nucleolus ( GO:0005730 )
c47318_g2_i6	1.69	1.5	0	0	#NAME?	Down	glycosyl hydrolase family 17 protein [Arabidopsis lyrata subsp. lyrata]	Glucan endo-1,3-beta-glucosidase 4 OS=Arabidopsis thaliana GN=At3g13560 PE=1 SV=1	molecular_function : hydrolase activity, hydrolyzing O-glycosyl compounds ( GO:0004553 )
c47327_g1_i3	0	0	0	3.06	Inf	Ups	hypothetical protein ARALYDRAFT_483815 [Arabidopsis lyrata subsp. lyrata]	--
c47338_g3_i6	0	0.03	0.56	1.68	6.12872	Ups	unnamed protein product [Arabidopsis thaliana]	--
c47363_g1_i2	9.49	9.41	26.71	30.47	1.61334	Ups	ATCNGC3 [Arabidopsis lyrata subsp. lyrata]	Probable cyclic nucleotide-gated ion channel 3 OS=Arabidopsis thaliana GN=CNGC3 PE=2 SV=2	molecular_function : cyclic nucleotide binding ( GO:0030551 )
c47404_g1_i7	4.72	4.26	0	2.36	-1.93147	Down	putative SKP1-like protein [Arabidopsis thaliana]	SKP1-like protein 20 OS=Arabidopsis thaliana GN=ASK20 PE=2 SV=1	biological_process : ubiquitin-dependent protein catabolic process ( GO:0006511 )
c47405_g1_i1	0.85	0.81	0.22	0	-2.87861	Down	SPX domain-containing protein [Arabidopsis lyrata subsp. lyrata]	SPX domain-containing membrane protein At1g63010 OS=Arabidopsis thaliana GN=At1g63010 PE=2 SV=1	biological_process : Golgi organization ( GO:0007030 )
c47410_g1_i3	0	0	1.99	0.32	Inf	Ups	lectin protein kinase family protein [Arabidopsis lyrata subsp. lyrata]	L-type lectin-domain containing receptor kinase VIII.2 OS=Arabidopsis thaliana GN=LECRK82 PE=2 SV=1	molecular_function : carbohydrate binding ( GO:0030246 )
c47449_g2_i3	5.23	4.95	0.58	1.2	-2.51234	Down	hypothetical protein ARALYDRAFT_478729 [Arabidopsis lyrata subsp. lyrata]	2-oxoisovalerate dehydrogenase subunit beta 2, mitochondrial OS=Arabidopsis thaliana GN=DIN4 PE=1 SV=1	biological_process : response to fructose ( GO:0009750 )
c47490_g2_i3	0	0	0	2.74	Inf	Ups	F-box family protein [Arabidopsis lyrata subsp. lyrata]	F-box protein At5g51380 OS=Arabidopsis thaliana GN=At5g51380 PE=2 SV=1	cellular_component : nucleus ( GO:0005634 )
c47515_g1_i3	17.81	14.48	8.65	6.24	-1.10103	Down	disease resistance RPP13-like protein 4 [Arabidopsis thaliana]	Thioredoxin domain-containing protein PLP3A OS=Arabidopsis thaliana GN=PLP3A PE=1 SV=1	biological_process : defense response ( GO:0006952 )
c47524_g1_i3	8.82	10.09	3.68	4.03	-1.27468	Down	predicted protein [Arabidopsis lyrata subsp. lyrata]	Uncharacterized WD repeat-containing protein C3H5.08c OS=Schizosaccharomyces pombe (strain 972 / ATCC 24843) GN=SPAC3H5.08c PE=1 SV=2	cellular_component : cytoplasm ( GO:0005737 )
c47537_g1_i6	1.58	1.02	0	0	#NAME?	Down	RING/U-box domain-containing protein [Arabidopsis thaliana]	--	biological_process : organ senescence ( GO:0010260 )
c47561_g2_i10	3.38	4.31	1.6	1.15	-1.45931	Down	regulator of telomere elongation helicase 1 [Arabidopsis thaliana]	Regulator of telomere elongation helicase 1 OS=Rattus norvegicus GN=Rtel1 PE=2 SV=2	biological_process : methylation-dependent chromatin silencing ( GO:0006346 )
c47561_g2_i11	1.89	2.97	1.7	0.09	-1.40698	Down	regulator of telomere elongation helicase 1 [Arabidopsis thaliana]	Regulator of telomere elongation helicase 1 OS=Rattus norvegicus GN=Rtel1 PE=2 SV=2	biological_process : methylation-dependent chromatin silencing ( GO:0006346 )
c47561_g2_i12	3.07	2.1	0.48	0.54	-2.34897	Down	hypothetical protein ARALYDRAFT_477264 [Arabidopsis lyrata subsp. lyrata]	Regulator of telomere elongation helicase 1 OS=Rattus norvegicus GN=Rtel1 PE=2 SV=2
c47562_g1_i1	0.09	0	1.46	0.16	4.47918	Ups	plant synaptotagmin [Arabidopsis lyrata subsp. lyrata]	Synaptotagmin-3 OS=Arabidopsis thaliana GN=SYT3 PE=2 SV=1	biological_process : pentacyclic triterpenoid biosynthetic process ( GO:0019745 )
c47566_g2_i6	9.23	9.93	25.46	25.85	1.43765	Ups	ENTH/VHS/GAT family protein [Arabidopsis thaliana]	Putative AAA family ATPase L572 OS=Acanthamoeba polyphaga mimivirus GN=MIMI_L572 PE=3 SV=1	biological_process : intra-Golgi vesicle-mediated transport ( GO:0006891 )
c47590_g1_i2	4.67	4.02	0.94	1.57	-1.77255	Down	omega-hydroxypalmitate O-feruloyl transferase [Arabidopsis thaliana]	Omega-hydroxypalmitate O-feruloyl transferase OS=Arabidopsis thaliana GN=HHT1 PE=1 SV=1	biological_process : nitrate transport ( GO:0015706 )
c47593_g3_i2	12.26	12.83	23.69	28.82	1.08191	Ups	DNAJ heat shock family protein [Arabidopsis lyrata subsp. lyrata]	DnaJ protein ERDJ3B OS=Arabidopsis thaliana GN=ERDJ3B PE=1 SV=1	molecular_function : heat shock protein binding ( GO:0031072 )
c47593_g3_i4	7.93	6.93	22.56	22.98	1.63516	Ups	DNAJ heat shock family protein [Arabidopsis lyrata subsp. lyrata]	DnaJ protein ERDJ3B OS=Arabidopsis thaliana GN=ERDJ3B PE=1 SV=1	molecular_function : heat shock protein binding ( GO:0031072 )
c47603_g1_i1	2.24	1.91	5.93	7.81	1.74554	Ups	predicted protein [Arabidopsis lyrata subsp. lyrata]	--	cellular_component : nucleus ( GO:0005634 )
c47631_g1_i4	3.36	3.09	0	0	#NAME?	Down	N-acylethanolamine amidohydrolase [Arabidopsis lyrata subsp. lyrata]	Fatty acid amide hydrolase OS=Arabidopsis thaliana GN=FAAH PE=1 SV=1	biological_process : defense response to bacterium ( GO:0042742 )
c47656_g2_i2	2.09	2.29	1.11	0.35	-1.55045	Down	hypothetical protein ARALYDRAFT_342596 [Arabidopsis lyrata subsp. lyrata]	SNF2 domain-containing protein CLASSY 4 OS=Arabidopsis thaliana GN=CLSY4 PE=1 SV=1	biological_process : cell-cell signaling ( GO:0007267 )
c47668_g1_i2	17.7	17.79	40.88	44.33	1.28078	Ups	hypothetical protein ARALYDRAFT_490390 [Arabidopsis lyrata subsp. lyrata]	Protein TolB OS=Burkholderia xenovorans (strain LB400) GN=tolB PE=3 SV=1	biological_process : intracellular signal transduction ( GO:0035556 )
c47706_g2_i1	9.98	10.74	3.9	3.69	-1.42985	Down	peroxidase 66 [Arabidopsis thaliana]	Peroxidase 66 OS=Arabidopsis thaliana GN=PER66 PE=2 SV=1	molecular_function : heme binding ( GO:0020037 )
c47714_g1_i2	3.06	4.35	11.15	11.1	1.59666	Ups	mitogen-activated protein kinase 3 [Chorispora bungeana]	Mitogen-activated protein kinase 3 OS=Arabidopsis thaliana GN=MPK3 PE=1 SV=2	biological_process : salicylic acid biosynthetic process ( GO:0009697 )
c47721_g1_i2	13	12.49	5.28	4.95	-1.30178	Down	SKU5 similar 5 protein [Arabidopsis thaliana]	L-ascorbate oxidase homolog OS=Brassica napus GN=Bp10 PE=2 SV=1	cellular_component : cytosol ( GO:0005829 )
c47752_g1_i11	0	0	0	1.59	Inf	Ups	callose synthase [Arabidopsis thaliana]	Putative callose synthase 6 OS=Arabidopsis thaliana GN=CALS6 PE=3 SV=2	biological_process : callose deposition in cell wall ( GO:0052543 )
c47752_g1_i2	2.61	3.41	1.07	0	-2.45399	Down	callose synthase [Arabidopsis thaliana]	Putative callose synthase 6 OS=Arabidopsis thaliana GN=CALS6 PE=3 SV=2	biological_process : callose deposition in cell wall ( GO:0052543 )
c47770_g1_i4	0.82	0.69	2.72	3.06	1.99441	Ups	hypothetical protein ARALYDRAFT_476608 [Arabidopsis lyrata subsp. lyrata]	Isochorismate synthase 1, chloroplastic OS=Arabidopsis thaliana GN=ICS1 PE=1 SV=2	biological_process : negative regulation of defense response ( GO:0031348 )
c47777_g2_i1	1.13	3.28	8.58	7.41	1.86899	Ups	arginine N-methyltransferase family protein [Arabidopsis lyrata subsp. lyrata]	Probable protein arginine N-methyltransferase 6 OS=Arabidopsis thaliana GN=PRMT6 PE=2 SV=1	cellular_component : cytoplasm ( GO:0005737 )
c47788_g1_i1	0	0	0.63	0.73	Inf	Ups	predicted protein [Arabidopsis lyrata subsp. lyrata]	Ethylene response sensor 2 OS=Arabidopsis thaliana GN=ERS2 PE=1 SV=2	molecular_function : protein serine/threonine kinase activity ( GO:0004674 )
c47811_g1_i8	11.16	10.87	22.63	23.72	1.09292	Ups	unnamed protein product [Thellungiella halophila]	SNAP25 homologous protein SNAP33 OS=Arabidopsis thaliana GN=SNAP33 PE=1 SV=1	biological_process : negative regulation of defense response ( GO:0031348 )
c47817_g1_i1	3.79	3.2	0.98	1.22	-1.63467	Down	F-box family protein [Arabidopsis lyrata subsp. lyrata]	F-box protein At2g32560 OS=Arabidopsis thaliana GN=At2g32560 PE=2 SV=1	cellular_component : extracellular region ( GO:0005576 )
c47842_g1_i7	3.29	2.83	0.31	0.51	-2.90484	Down	unnamed protein product [Arabidopsis thaliana]	--	cellular_component : nucleus ( GO:0005634 )
c47842_g1_i9	1.14	1.64	0	0	#NAME?	Down	hypothetical protein ARALYDRAFT_318651 [Arabidopsis lyrata subsp. lyrata]	--	cellular_component : nucleus ( GO:0005634 )
c47914_g2_i1	0.57	0.09	4.16	2.42	3.3403	Ups	receptor like protein 34 [Arabidopsis thaliana]	Receptor-like protein 12 OS=Arabidopsis thaliana GN=RLP12 PE=2 SV=2	biological_process : negative regulation of defense response ( GO:0031348 )
c47914_g5_i1	0	0.13	4.72	8.01	6.60012	Ups	receptor like protein 35 [Arabidopsis thaliana]	Receptor-like protein 12 OS=Arabidopsis thaliana GN=RLP12 PE=2 SV=2	molecular_function : kinase activity ( GO:0016301 )
c47914_g5_i2	0.88	0.44	12.28	12.13	4.23229	Ups	receptor like protein 34 [Arabidopsis thaliana]	Receptor-like protein 12 OS=Arabidopsis thaliana GN=RLP12 PE=2 SV=2	biological_process : negative regulation of defense response ( GO:0031348 )
c47942_g1_i1	13.84	14.72	6.91	5.83	-1.14968	Down	heavy-metal-associated domain-containing protein [Arabidopsis thaliana]	Copper transport protein ATX1 OS=Arabidopsis thaliana GN=ATX1 PE=1 SV=1	biological_process : metal ion transport ( GO:0030001 )
c47945_g2_i4	13.48	15.46	47.56	37.02	1.56828	Ups	hypothetical protein ARALYDRAFT_496347 [Arabidopsis lyrata subsp. lyrata]	Calnexin homolog 1 OS=Arabidopsis thaliana GN=CNX1 PE=1 SV=1	cellular_component : vacuolar membrane ( GO:0005774 )
c48007_g1_i5	1.82	0.47	14.44	14.79	3.68575	Ups	RING/U-box domain-containing protein [Arabidopsis thaliana]	ABC transporter C family member 12 OS=Arabidopsis thaliana GN=ABCC12 PE=2 SV=1	cellular_component : nucleus ( GO:0005634 )
c48007_g1_i8	0	0.14	5.33	4.32	6.41786	Ups	RecName: Full=ABC transporter C family member 12; Short=ABC transporter ABCC.12; Short=AtABCC12; AltName: Full=ATP-energized glutathione S-conjugate pump 13; AltName: Full=Glutathione S-conjugate-transporting ATPase 13; AltName: Full=Multidrug resistance-associated protein 13	ABC transporter C family member 12 OS=Arabidopsis thaliana GN=ABCC12 PE=2 SV=1	biological_process : transmembrane transport ( GO:0055085 )
c48016_g1_i1	7.16	6.27	15.87	17.97	1.34957	Ups	predicted protein [Arabidopsis lyrata subsp. lyrata]	G-type lectin S-receptor-like serine/threonine-protein kinase At1g11300 OS=Arabidopsis thaliana GN=At1g11300 PE=2 SV=1	biological_process : negative regulation of defense response ( GO:0031348 )
c48025_g3_i4	1.93	0.84	0	0	#NAME?	Down	putative non-LTR retroelement reverse transcriptase [Arabidopsis thaliana]	Uncharacterized mitochondrial protein AtMg00310 OS=Arabidopsis thaliana GN=AtMg00310 PE=4 SV=1
c48073_g2_i2	2.05	0.62	5.67	5.1	2.03402	Ups	zinc finger family protein [Arabidopsis lyrata subsp. lyrata]	Putative E3 ubiquitin-protein ligase XBAT35 OS=Arabidopsis thaliana GN=XBAT35 PE=2 SV=1	cellular_component : cytoplasm ( GO:0005737 )
c48073_g2_i5	0.69	0.67	3.32	3.39	2.32248	Ups	zinc finger family protein [Arabidopsis lyrata subsp. lyrata]	Putative E3 ubiquitin-protein ligase XBAT35 OS=Arabidopsis thaliana GN=XBAT35 PE=2 SV=1	cellular_component : cytoplasm ( GO:0005737 )
c48073_g3_i4	4.23	3.11	12.55	11.43	1.72664	Ups	hypothetical protein ARALYDRAFT_493466 [Arabidopsis lyrata subsp. lyrata]	Putative E3 ubiquitin-protein ligase XBAT34 OS=Arabidopsis thaliana GN=XBAT34 PE=2 SV=1	biological_process : negative regulation of defense response ( GO:0031348 )
c48085_g1_i3	0	0.62	2.06	1.42	2.50533	Ups	predicted protein [Arabidopsis lyrata subsp. lyrata]	Uridine kinase-like protein 3 OS=Arabidopsis thaliana GN=UKL3 PE=2 SV=1	molecular_function : uracil phosphoribosyltransferase activity ( GO:0004845 )
c48085_g1_i7	2.78	1.66	0	0	#NAME?	Down	predicted protein [Arabidopsis lyrata subsp. lyrata]	Uridine kinase-like protein 3 OS=Arabidopsis thaliana GN=UKL3 PE=2 SV=1	molecular_function : uracil phosphoribosyltransferase activity ( GO:0004845 )
c48087_g1_i8	1.94	2.23	1.46	0	-1.47213	Down	RecName: Full=Glutamate receptor 3.5; AltName: Full=Ionotropic glutamate receptor GLR6; AltName: Full=Ligand-gated ion channel 3.5; Flags: Precursor	Glutamate receptor 3.5 OS=Arabidopsis thaliana GN=GLR3.5 PE=2 SV=2	molecular_function : extracellular-glutamate-gated ion channel activity ( GO:0005234 )
c48099_g1_i4	0	0.1	1.19	1.29	4.7162	Ups	uncharacterized protein [Arabidopsis thaliana]	--	cellular_component : chloroplast ( GO:0009507 )
c48129_g2_i1	0.23	0	3.19	0.33	4.13309	Ups	predicted protein [Arabidopsis lyrata subsp. lyrata]	Myosin-9 OS=Arabidopsis thaliana GN=XI-C PE=2 SV=1	biological_process : protein phosphorylation ( GO:0006468 )
c48133_g3_i4	0.77	0.73	3.17	1.25	1.57578	Ups	unknown [Glycine max]	ATP-dependent Clp protease proteolytic subunit OS=Lepidium virginicum GN=clpP PE=3 SV=1	molecular_function : serine-type endopeptidase activity ( GO:0004252 )
c48150_g3_i1	30.06	28.18	15.36	11.46	-1.09767	Down	AT3g23810/MYM9_15 [Arabidopsis thaliana]	Adenosylhomocysteinase 2 OS=Arabidopsis thaliana GN=SAHH2 PE=1 SV=1	cellular_component : cytosol ( GO:0005829 )
c48154_g1_i12	1.13	1.44	0	0	#NAME?	Down	putative non-LTR retroelement reverse transcriptase [Arabidopsis thaliana]	Uncharacterized protein At4g02000 OS=Arabidopsis thaliana GN=At4g02000 PE=2 SV=1
c48204_g1_i5	3.61	2.4	8.2	6.38	1.31018	Ups	ATP synthase D chain-related protein [Arabidopsis thaliana]	--	cellular_component : cytosol ( GO:0005829 )
c48208_g1_i7	1.6	0.5	0.05	0	-5.18529	Down	reverse transcriptase, putative; 16838-20266 [Arabidopsis thaliana]	Uncharacterized mitochondrial protein AtMg00310 OS=Arabidopsis thaliana GN=AtMg00310 PE=4 SV=1
c48226_g1_i7	0	0.61	2.55	2.14	2.91426	Ups	methyl-CPG-binding domain 8 [Arabidopsis thaliana]	Methyl-CpG-binding domain-containing protein 8 OS=Arabidopsis thaliana GN=MBD8 PE=2 SV=1	molecular_function : methyl-CpG binding ( GO:0008327 )
c48229_g1_i7	0.19	0.78	3.25	2.46	2.58878	Ups	Calmodulin-binding protein [Arabidopsis thaliana]	Calmodulin-binding protein 60 F OS=Arabidopsis thaliana GN=CBP60F PE=2 SV=1	cellular_component : nucleus ( GO:0005634 )
c48250_g1_i15	0.32	0	1.18	1.57	3.17254	Ups	ATSPS4F [Arabidopsis lyrata subsp. lyrata]	Probable sucrose-phosphate synthase 4 OS=Arabidopsis thaliana GN=SPS4 PE=1 SV=1	biological_process : response to hypoxia ( GO:0001666 )
c48250_g1_i2	1.7	1.77	0.22	0.47	-2.29331	Down	ATSPS4F [Arabidopsis lyrata subsp. lyrata]	Probable sucrose-phosphate synthase 4 OS=Arabidopsis thaliana GN=SPS4 PE=1 SV=1	biological_process : response to hypoxia ( GO:0001666 )
c48254_g1_i1	5.19	5.59	11.57	12.46	1.17249	Ups	6-phosphogluconate dehydrogenase family protein [Arabidopsis lyrata subsp. lyrata]	6-phosphogluconate dehydrogenase, decarboxylating 1, chloroplastic OS=Arabidopsis thaliana GN=At1g64190 PE=1 SV=1	cellular_component : cytosol ( GO:0005829 )
c48264_g1_i3	1.53	1.18	3.9	2.89	1.34403	Ups	hypothetical protein ARALYDRAFT_331156 [Arabidopsis lyrata subsp. lyrata]	Lysine-specific demethylase JMJ25 OS=Arabidopsis thaliana GN=JMJ25 PE=1 SV=1	molecular_function : histone demethylase activity (H3-K9 specific) ( GO:0032454 )
c48280_g1_i1	0.76	0	1.77	2.54	2.5133	Ups	GTP binding protein [Arabidopsis lyrata subsp. lyrata]	Translation initiation factor eIF-2B subunit delta OS=Homo sapiens GN=EIF2B4 PE=1 SV=2	cellular_component : eukaryotic translation initiation factor 2B complex ( GO:0005851 )
c48280_g1_i10	0	0.09	0.82	0.84	4.21178	Ups	GTP binding protein [Arabidopsis lyrata subsp. lyrata]	Translation initiation factor eIF-2B subunit delta OS=Homo sapiens GN=EIF2B4 PE=1 SV=2	cellular_component : eukaryotic translation initiation factor 2B complex ( GO:0005851 )
c48280_g1_i3	0.71	0.9	0.01	0	#NAME?	Down	GTP binding protein [Arabidopsis lyrata subsp. lyrata]	Translation initiation factor eIF-2B subunit delta OS=Homo sapiens GN=EIF2B4 PE=1 SV=2	cellular_component : eukaryotic translation initiation factor 2B complex ( GO:0005851 )
c48291_g1_i2	7.71	5.78	13.42	14.79	1.08201	Ups	putative nodulin protein [Arabidopsis thaliana]	Protein NUCLEAR FUSION DEFECTIVE 4 OS=Arabidopsis thaliana GN=NFD4 PE=3 SV=1	biological_process : circadian rhythm ( GO:0007623 )
c48332_g1_i8	3.96	2.35	0.78	0.47	-2.29093	Down	myosin heavy chain-related protein [Arabidopsis thaliana]	--	cellular_component : cytoplasm ( GO:0005737 )
c48334_g1_i4	26.29	26.7	13.63	12.02	-1.0281	Down	lycopene cyclase [Arabidopsis lyrata subsp. lyrata]	Lycopene beta cyclase, chloroplastic OS=Arabidopsis thaliana GN=LCY1 PE=2 SV=1	biological_process : carotenoid biosynthetic process ( GO:0016117 )
c48356_g1_i4	0.43	0.54	0	0	#NAME?	Down	hypothetical protein ARALYDRAFT_329738 [Arabidopsis lyrata subsp. lyrata]	Ubiquitin carboxyl-terminal hydrolase 20 OS=Arabidopsis thaliana GN=UBP20 PE=2 SV=1	molecular_function : zinc ion binding ( GO:0008270 )
c48382_g4_i15	7.78	6.62	16.43	14.2	1.10766	Ups	hydrolase, acting on glycosyl bonds [Arabidopsis lyrata subsp. lyrata]	Cytosolic endo-beta-N-acetylglucosaminidase 1 OS=Arabidopsis thaliana GN=ENGASE1 PE=1 SV=1	cellular_component : vacuole ( GO:0005773 )
c48391_g2_i3	0.99	0	0	0	#NAME?	Down	DNA repair protein REV1 [Arabidopsis thaliana]	DNA repair protein REV1 OS=Arabidopsis thaliana GN=REV1 PE=2 SV=1	molecular_function : DNA-directed DNA polymerase activity ( GO:0003887 )
c48415_g1_i1	13.67	14.04	36.08	36.7	1.40986	Ups	hypothetical protein ARALYDRAFT_494891 [Arabidopsis lyrata subsp. lyrata]	Probably inactive leucine-rich repeat receptor-like protein kinase At5g48380 OS=Arabidopsis thaliana GN=At5g48380 PE=1 SV=1	biological_process : protein phosphorylation ( GO:0006468 )
c48453_g1_i1	27.52	25.35	1.76	1.47	-3.97742	Down	--	--
c48453_g2_i1	29.14	27.7	9.86	9.65	-1.52832	Down	--	--
c48453_g2_i4	32.32	34.16	5.36	7.17	-2.39036	Down	--	--
c48479_g2_i11	0.59	1.73	6.36	2.78	2.00405	Ups	Chain A, Crystal Structure Of Chloroplast Ftsy From Arabidopsis Thaliana	Cell division protein FtsY homolog, chloroplastic OS=Arabidopsis thaliana GN=CPFTSY PE=1 SV=2	biological_process : production of ta-siRNAs involved in RNA interference ( GO:0010267 )
c48502_g1_i2	1.65	4.8	1.81	0.54	-1.43854	Down	uncharacterized protein [Arabidopsis thaliana]	CSC1-like protein HYP1 OS=Arabidopsis thaliana GN=HYP1 PE=2 SV=1	biological_process : response to light stimulus ( GO:0009416 )
c48509_g1_i8	4.51	5.31	0.51	1.17	-2.50765	Down	actin related protein 2 [Arabidopsis thaliana]	Actin-related protein 2 OS=Arabidopsis thaliana GN=ARP2 PE=1 SV=1	cellular_component : membrane ( GO:0016020 )
c48511_g1_i2	8.9	8.45	17.66	19.08	1.09956	Ups	DNAJ heat shock N-terminal domain-containing protein [Arabidopsis lyrata subsp. lyrata]	DnaJ protein P58IPK homolog OS=Arabidopsis thaliana GN=P58IPK PE=1 SV=1	biological_process : protein folding ( GO:0006457 )
c48588_g3_i1	5.09	5.52	11.64	13.46	1.25908	Ups	enhanced disease susceptibility 1 [Arabidopsis lyrata subsp. lyrata]	Protein EDS1 OS=Arabidopsis thaliana GN=EDS1 PE=1 SV=1	biological_process : response to hypoxia ( GO:0001666 )
c48653_g1_i10	2.66	0	0	0	#NAME?	Down	ent-kaurene synthase [Arabidopsis thaliana]	Ent-kaur-16-ene synthase, chloroplastic OS=Arabidopsis thaliana GN=GA2 PE=1 SV=1	molecular_function : magnesium ion binding ( GO:0000287 )
c48663_g1_i3	1.87	2.02	0.09	0.1	-4.54894	Down	uncharacterized protein [Arabidopsis thaliana]	--	cellular_component : mitochondrial inner membrane ( GO:0005743 )
c48679_g1_i2	25.51	26.19	9.68	10.56	-1.3357	Down	putative cellulose synthase A catalytic subunit 10 [UDP-forming] [Arabidopsis thaliana]	Probable cellulose synthase A catalytic subunit 10 [UDP-forming] OS=Arabidopsis thaliana GN=CESA10 PE=2 SV=1	biological_process : plant-type primary cell wall biogenesis ( GO:0009833 )
c48682_g1_i3	1.41	1.59	5.19	5.63	1.86523	Ups	C2 domain-containing protein [Arabidopsis lyrata subsp. lyrata]	Protein QUIRKY OS=Arabidopsis thaliana GN=QKY PE=2 SV=1	biological_process : systemic acquired resistance ( GO:0009627 )
c48692_g1_i12	0.88	1.22	0	0.23	-3.21336	Down	unnamed protein product [Arabidopsis thaliana]	Putative acyl-activating enzyme 19 OS=Arabidopsis thaliana GN=At5g35930 PE=2 SV=1	molecular_function : phosphopantetheine binding ( GO:0031177 )
c48693_g1_i1	0.56	0.68	4.79	4.58	2.93629	Ups	ATEXO70B2 [Arabidopsis lyrata subsp. lyrata]	Exocyst complex component EXO70B1 OS=Arabidopsis thaliana GN=EXO70B1 PE=1 SV=1	biological_process : negative regulation of defense response ( GO:0031348 )
c48693_g1_i5	0.15	0.8	2.51	2.58	2.43672	Ups	ATEXO70B2 [Arabidopsis lyrata subsp. lyrata]	Exocyst complex component EXO70B1 OS=Arabidopsis thaliana GN=EXO70B1 PE=1 SV=1	biological_process : negative regulation of defense response ( GO:0031348 )
c48705_g1_i2	10.42	9.73	3.76	4.3	-1.30404	Down	cycloartenol synthase [Arabidopsis lyrata subsp. lyrata]	Cycloartenol synthase OS=Arabidopsis thaliana GN=CAS1 PE=1 SV=2	biological_process : carotenoid biosynthetic process ( GO:0016117 )
c48730_g1_i1	1.75	2.07	0	0.71	-2.39435	Down	endonuclease/exonuclease/phosphatase family protein [Arabidopsis lyrata subsp. lyrata]	Arogenate dehydratase/prephenate dehydratase 1, chloroplastic OS=Arabidopsis thaliana GN=ADT1 PE=1 SV=1	molecular_function : arogenate dehydratase activity ( GO:0047769 )
c48786_g2_i2	1.28	0.74	0	0	#NAME?	Down	hydrolase, alpha/beta fold family protein [Arabidopsis thaliana]	Pheophytinase, chloroplastic OS=Arabidopsis thaliana GN=PPH PE=1 SV=1	molecular_function : hydrolase activity ( GO:0016787 )
c48795_g1_i3	0	0	2.32	0	Inf	Ups	hypothetical protein ARALYDRAFT_912740 [Arabidopsis lyrata subsp. lyrata]	Transmembrane and coiled-coil domain-containing protein 4 OS=Homo sapiens GN=TMCO4 PE=2 SV=1	biological_process : negative regulation of transcription, DNA-templated ( GO:0045892 )
c48799_g1_i1	0	0	1.29	1.94	Inf	Ups	aspartyl protease-like protein [Arabidopsis thaliana]	Aspartic proteinase-like protein 1 OS=Arabidopsis thaliana GN=At5g10080 PE=1 SV=1	cellular_component : anchored component of membrane ( GO:0031225 )
c48827_g2_i1	0	0	0	0.88	Inf	Ups	predicted protein [Arabidopsis lyrata subsp. lyrata]	Switch 2 OS=Arabidopsis thaliana GN=SWI2 PE=3 SV=1	molecular_function : helicase activity ( GO:0004386 )
c48843_g1_i2	0	0	0	4.02	Inf	Ups	--	--
c48868_g1_i4	1.27	0.88	0.21	0	-3.39207	Down	senescence-related protein [Arabidopsis thaliana]	Glycerophosphodiester phosphodiesterase GDPD1, chloroplastic OS=Arabidopsis thaliana GN=GDPD1 PE=1 SV=1	biological_process : glycerol metabolic process ( GO:0006071 )
c48902_g3_i2	14.2	10.09	2.99	4.37	-1.70838	Down	Transmembrane amino acid transporter family protein [Arabidopsis thaliana]	--	cellular_component : plasma membrane ( GO:0005886 )
c48907_g1_i1	12.11	10.62	23.29	25.37	1.11595	Ups	hypothetical protein ARALYDRAFT_478307 [Arabidopsis lyrata subsp. lyrata]	Probable receptor-like protein kinase At5g15080 OS=Arabidopsis thaliana GN=At5g15080 PE=2 SV=1	biological_process : regulation of plant-type hypersensitive response ( GO:0010363 )
c48918_g1_i1	3.23	2.2	0.37	0.58	-2.53217	Down	hypothetical protein ARALYDRAFT_357577 [Arabidopsis lyrata subsp. lyrata]	Probable inactive receptor kinase At5g53320 OS=Arabidopsis thaliana GN=At5g53320 PE=2 SV=1	cellular_component : plasma membrane ( GO:0005886 )
c48928_g1_i5	5.53	5.4	0.41	2.97	-1.69425	Down	ATPAO3 [Arabidopsis lyrata subsp. lyrata]	Polyamine oxidase 3 OS=Arabidopsis thaliana GN=PAO3 PE=1 SV=1	molecular_function : polyamine oxidase activity ( GO:0046592 )
c48928_g1_i8	0	1.22	2.66	2.55	2.12184	Ups	ATPAO3 [Arabidopsis lyrata subsp. lyrata]	Polyamine oxidase 3 OS=Arabidopsis thaliana GN=PAO3 PE=1 SV=1	molecular_function : polyamine oxidase activity ( GO:0046592 )
c48939_g1_i2	89.27	90.01	194.57	172.96	1.05481	Ups	hypothetical protein ARALYDRAFT_892955 [Arabidopsis lyrata subsp. lyrata]	Luminal-binding protein 5 OS=Nicotiana tabacum GN=BIP5 PE=2 SV=1	cellular_component : endoplasmic reticulum lumen ( GO:0005788 )
c48939_g2_i1	3.1	4.24	8.03	9.39	1.2624	Ups	hypothetical protein ARALYDRAFT_493781 [Arabidopsis lyrata subsp. lyrata]	Mediator of RNA polymerase II transcription subunit 37f OS=Arabidopsis thaliana GN=MED37F PE=1 SV=2	cellular_component : cytosol ( GO:0005829 )
c48939_g2_i3	29.46	34.24	69.05	60.63	1.04859	Ups	hypothetical protein ARALYDRAFT_493781 [Arabidopsis lyrata subsp. lyrata]	Mediator of RNA polymerase II transcription subunit 37f OS=Arabidopsis thaliana GN=MED37F PE=1 SV=2	cellular_component : cytosol ( GO:0005829 )
c48956_g1_i2	7.81	8.36	0.72	1.78	-2.67257	Down	putative beta-D-xylosidase 5 [Arabidopsis thaliana]	Probable beta-D-xylosidase 5 OS=Arabidopsis thaliana GN=BXL5 PE=2 SV=2	biological_process : carbohydrate metabolic process ( GO:0005975 )
c49003_g1_i2	2.08	3.15	0.3	0.2	-3.35089	Down	hypothetical protein ARALYDRAFT_903327 [Arabidopsis lyrata subsp. lyrata]	Laccase-5 OS=Arabidopsis thaliana GN=LAC5 PE=2 SV=1	biological_process : response to copper ion ( GO:0046688 )
c49003_g1_i3	4.91	4.93	0.34	0.52	-3.49817	Down	hypothetical protein ARALYDRAFT_903327 [Arabidopsis lyrata subsp. lyrata]	Laccase-5 OS=Arabidopsis thaliana GN=LAC5 PE=2 SV=1	biological_process : response to copper ion ( GO:0046688 )
c49003_g2_i1	4.06	3.17	0.14	0.55	-3.38457	Down	laccase 5 [Arabidopsis thaliana]	Laccase-5 OS=Arabidopsis thaliana GN=LAC5 PE=2 SV=1	biological_process : response to copper ion ( GO:0046688 )
c49011_g1_i8	0.01	0.69	0	0	#NAME?	Down	hypothetical protein ARALYDRAFT_490568 [Arabidopsis lyrata subsp. lyrata]	HEAT repeat-containing protein 6 OS=Mus musculus GN=Heatr6 PE=2 SV=1	cellular_component : vacuolar membrane ( GO:0005774 )
c49013_g1_i3	2.98	2.04	0	0.81	-2.6607	Down	uncharacterized protein [Arabidopsis thaliana]	Serine carboxypeptidase-like 45 OS=Arabidopsis thaliana GN=SCPL45 PE=2 SV=1	biological_process : chlorophyll biosynthetic process ( GO:0015995 )
c49021_g1_i2	12.44	13.97	46.76	44.98	1.81287	Ups	hypothetical protein ARALYDRAFT_492857 [Arabidopsis lyrata subsp. lyrata]	Vacuolar-sorting receptor 7 OS=Arabidopsis thaliana GN=VSR7 PE=2 SV=2	biological_process : nitrate transport ( GO:0015706 )
c49021_g1_i3	12.1	10.28	36.25	38.01	1.74952	Ups	hypothetical protein ARALYDRAFT_492857 [Arabidopsis lyrata subsp. lyrata]	Vacuolar-sorting receptor 7 OS=Arabidopsis thaliana GN=VSR7 PE=2 SV=2	biological_process : nitrate transport ( GO:0015706 )
c49026_g2_i1	16.48	14.15	1.65	1.32	-3.34227	Down	--	--
c49092_g1_i8	4.43	2.51	1.27	1.34	-1.39594	Down	gamma-irradiation and mitomycin c induced 1 [Arabidopsis thaliana]	Protein DEFECTIVE IN MERISTEM SILENCING 3 OS=Arabidopsis thaliana GN=DMS3 PE=1 SV=1	biological_process : double-strand break repair via homologous recombination ( GO:0000724 )
c49123_g1_i3	2.73	3.2	0.33	0.51	-2.79908	Down	endoglucanase 6 [Arabidopsis thaliana]	Endoglucanase 6 OS=Arabidopsis thaliana GN=At1g64390 PE=2 SV=2	cellular_component : extracellular region ( GO:0005576 )
c49129_g2_i4	0.75	0.27	5.27	4.98	3.37478	Ups	hydrolase, alpha/beta fold family protein [Arabidopsis lyrata subsp. lyrata]	--	cellular_component : cytoplasm ( GO:0005737 )
c49134_g1_i5	0.98	1.25	0	0.08	-4.7258	Down	hypothetical protein ARALYDRAFT_888407 [Arabidopsis lyrata subsp. lyrata]	Protein STRUBBELIG OS=Arabidopsis thaliana GN=SUB PE=1 SV=1	molecular_function : receptor signaling protein serine/threonine kinase activity ( GO:0004702 )
c49148_g1_i5	1.36	1.53	4.75	4.58	1.69812	Ups	nicotinate phosphoribosyltransferase 1 [Arabidopsis thaliana]	Nicotinate phosphoribosyltransferase 1 OS=Arabidopsis thaliana GN=NAPRT1 PE=2 SV=1	cellular_component : cytoplasm ( GO:0005737 )
c49153_g1_i3	2.05	0.8	0	0.24	-3.5358	Down	hypothetical protein ARALYDRAFT_911406 [Arabidopsis lyrata subsp. lyrata]	Uncharacterized protein At4g10930 OS=Arabidopsis thaliana GN=At4g10930 PE=2 SV=1	biological_process : nuclear-transcribed mRNA catabolic process ( GO:0000956 )
c49185_g1_i3	0	0	0	1.28	Inf	Ups	hypothetical protein ARALYDRAFT_316462 [Arabidopsis lyrata subsp. lyrata]	Auxilin-like protein 1 OS=Arabidopsis thaliana GN=AUL1 PE=2 SV=2	biological_process : protein folding ( GO:0006457 )
c49328_g1_i4	2.55	1.49	0.41	0.38	-2.29118	Down	hypothetical protein ARALYDRAFT_483627 [Arabidopsis lyrata subsp. lyrata]	Chromodomain-helicase-DNA-binding protein 1-like OS=Homo sapiens GN=CHD1L PE=1 SV=2	molecular_function : helicase activity ( GO:0004386 )
c49336_g1_i6	3.42	0	0	0	#NAME?	Down	hypothetical protein ARALYDRAFT_487401 [Arabidopsis lyrata subsp. lyrata]	Folylpolyglutamate synthase OS=Arabidopsis thaliana GN=FPGS1 PE=1 SV=1	cellular_component : cytosol ( GO:0005829 )
c49345_g1_i1	7.7	7.48	16.16	15.72	1.08763	Ups	predicted protein [Arabidopsis lyrata subsp. lyrata]	Probable alpha,alpha-trehalose-phosphate synthase [UDP-forming] 11 OS=Arabidopsis thaliana GN=TPS11 PE=2 SV=1	molecular_function : alpha,alpha-trehalose-phosphate synthase (UDP-forming) activity ( GO:0003825 )
c49371_g2_i1	0.51	0.8	8	6.76	3.50715	Ups	putative leucine-rich repeat receptor-like protein [Arabidopsis thaliana]	Probable leucine-rich repeat receptor-like protein kinase At1g35710 OS=Arabidopsis thaliana GN=At1g35710 PE=2 SV=1	biological_process : protein phosphorylation ( GO:0006468 )
c49371_g2_i2	0.44	0.26	5.57	3.43	3.69748	Ups	Unknown protein [Arabidopsis thaliana]	Probable leucine-rich repeat receptor-like protein kinase At1g35710 OS=Arabidopsis thaliana GN=At1g35710 PE=2 SV=1	biological_process : protein phosphorylation ( GO:0006468 )
c49371_g3_i3	1.09	1.11	4.44	3.19	1.80862	Ups	hypothetical protein ARALYDRAFT_891227 [Arabidopsis lyrata subsp. lyrata]	Probable leucine-rich repeat receptor-like protein kinase At1g35710 OS=Arabidopsis thaliana GN=At1g35710 PE=2 SV=1	molecular_function : protein kinase activity ( GO:0004672 )
c49371_g3_i4	2.04	1.46	6.14	5.86	1.79926	Ups	Leucine-rich repeat-containing protein [Arabidopsis thaliana]	Probable LRR receptor-like serine/threonine-protein kinase At4g08850 OS=Arabidopsis thaliana GN=At4g08850 PE=2 SV=3	biological_process : protein phosphorylation ( GO:0006468 )
c49383_g1_i5	0.65	1.37	0	0	#NAME?	Down	CRM family member 3B [Arabidopsis thaliana]	Chloroplastic group IIA intron splicing facilitator CRS1, chloroplastic OS=Zea mays GN=CRS1 PE=1 SV=1	molecular_function : RNA binding ( GO:0003723 )
c49383_g1_i8	1.92	0.91	0	0.53	-2.40679	Down	CRM family member 3B [Arabidopsis thaliana]	Chloroplastic group IIA intron splicing facilitator CRS1, chloroplastic OS=Zea mays GN=CRS1 PE=1 SV=1	molecular_function : RNA binding ( GO:0003723 )
c49392_g2_i1	0	0	0.46	0.63	Inf	Ups	DNA gyrase subunit B [Arabidopsis thaliana]	DNA gyrase subunit B, chloroplastic OS=Arabidopsis thaliana GN=GYRBC PE=2 SV=3	cellular_component : nucleoid ( GO:0009295 )
c49400_g1_i12	7.24	7	2.19	3.79	-1.24288	Down	Nucleotidyltransferase family protein [Arabidopsis thaliana]	Probable methyltransferase PMT11 OS=Arabidopsis thaliana GN=At2g39750 PE=2 SV=1	cellular_component : cytoplasm ( GO:0005737 )
c49461_g1_i1	10.99	0	0	0	#NAME?	Down	--	--
c49468_g1_i4	0.28	0	1.39	3.16	4.05255	Ups	hypothetical protein ARALYDRAFT_489409 [Arabidopsis lyrata subsp. lyrata]	Serine/threonine protein phosphatase 2A 57 kDa regulatory subunit B' iota isoform OS=Arabidopsis thaliana GN=B'IOTA PE=2 SV=1	cellular_component : protein phosphatase type 2A complex ( GO:0000159 )
c49497_g1_i9	2.48	0.77	1	0	-1.67476	Down	At2g46910/F14M4.26 [Arabidopsis thaliana]	Probable plastid-lipid-associated protein 10, chloroplastic OS=Arabidopsis thaliana GN=PAP10 PE=2 SV=1	cellular_component : chloroplast ( GO:0009507 )
c49522_g1_i10	0.94	0.91	4.41	4.86	2.32008	Ups	hypothetical protein ARALYDRAFT_494041 [Arabidopsis lyrata subsp. lyrata]	F-box protein At5g39450 OS=Arabidopsis thaliana GN=At5g39450 PE=2 SV=1	cellular_component : mitochondrion ( GO:0005739 )
c49522_g1_i2	1.5	1.29	4.87	5.31	1.89913	Ups	hypothetical protein ARALYDRAFT_494041 [Arabidopsis lyrata subsp. lyrata]	F-box protein At5g39450 OS=Arabidopsis thaliana GN=At5g39450 PE=2 SV=1	cellular_component : mitochondrion ( GO:0005739 )
c49530_g1_i2	5.1	0	0	0	#NAME?	Down	integrase [Populus trichocarpa]	--	molecular_function : RNA-directed DNA polymerase activity ( GO:0003964 )
c49530_g2_i1	6.01	0	0	0	#NAME?	Down	hypothetical protein VITISV_009876 [Vitis vinifera]	--
c49546_g1_i1	28.08	27.61	12.58	12.02	-1.16195	Down	phosphoenolpyruvate carboxylase [Arabidopsis lyrata subsp. lyrata]	Phosphoenolpyruvate carboxylase 2 OS=Arabidopsis thaliana GN=PPC2 PE=1 SV=2	cellular_component : cytosol ( GO:0005829 )
c49552_g2_i8	3.6	2.32	1.28	0.67	-1.57391	Down	agenet domain-containing protein [Arabidopsis lyrata subsp. lyrata]	--	biological_process : cytokinesis by cell plate formation ( GO:0000911 )
c49582_g1_i3	0.88	0.89	3.71	3.49	2.05339	Ups	hypothetical protein ARALYDRAFT_912304 [Arabidopsis lyrata subsp. lyrata]	--	biological_process : regulation of plant-type hypersensitive response ( GO:0010363 )
c49610_g1_i2	1.03	2.15	0.09	0	-5.19712	Down	maize transposon MuDR-like protein [Brassica oleracea var. alboglabra]	--
c49638_g1_i9	0	1.22	0	0	#NAME?	Down	kinase family protein [Arabidopsis lyrata subsp. lyrata]	Cyclin-dependent kinase G1 OS=Arabidopsis thaliana GN=CDKG1 PE=1 SV=1	cellular_component : cytosol ( GO:0005829 )
c49662_g1_i7	0	0	0.68	0	Inf	Ups	disease resistance protein [Brassica rapa subsp. pekinensis]	Transposon Ty3-G Gag-Pol polyprotein OS=Saccharomyces cerevisiae (strain ATCC 204508 / S288c) GN=TY3B-G PE=1 SV=3	biological_process : defense response ( GO:0006952 )
c49662_g1_i9	0.66	0.77	0	0.18	-2.9096	Down	ATTAP1 [Arabidopsis lyrata subsp. lyrata]	ABC transporter B family member 26, chloroplastic OS=Arabidopsis thaliana GN=ABCB26 PE=2 SV=1	cellular_component : chloroplast envelope ( GO:0009941 )
c49680_g2_i2	8.86	10.08	0	0	#NAME?	Down	copia-like polyprotein [Arabidopsis thaliana]	Retrovirus-related Pol polyprotein from transposon TNT 1-94 OS=Nicotiana tabacum PE=2 SV=1
c49681_g2_i7	0.66	1.29	0	0	#NAME?	Down	chloroplast elongation factor tub [Arabidopsis lyrata subsp. lyrata]	Elongation factor Tu, chloroplastic OS=Arabidopsis thaliana GN=TUFA PE=1 SV=1	cellular_component : chloroplast envelope ( GO:0009941 )
c49697_g1_i7	5.47	5.25	17.93	17.34	1.73201	Ups	unknown [Arabidopsis thaliana]	Probable serine/threonine-protein kinase At1g18390 OS=Arabidopsis thaliana GN=At1g18390 PE=2 SV=2	biological_process : negative regulation of defense response ( GO:0031348 )
c49697_g1_i8	2.75	3.07	6.67	6.19	1.1579	Ups	wall-associated kinase like protein [Arabidopsis thaliana]	Probable serine/threonine-protein kinase At1g18390 OS=Arabidopsis thaliana GN=At1g18390 PE=2 SV=2	biological_process : negative regulation of defense response ( GO:0031348 )
c49697_g1_i9	4.17	3.47	9.57	9.42	1.33033	Ups	unknown [Arabidopsis thaliana]	Probable serine/threonine-protein kinase At1g18390 OS=Arabidopsis thaliana GN=At1g18390 PE=2 SV=2	biological_process : negative regulation of defense response ( GO:0031348 )
c49706_g1_i4	2.47	3.25	1.65	0.01	-1.77251	Down	unknown protein [Arabidopsis thaliana]	Type II inositol polyphosphate 5-phosphatase 15 OS=Arabidopsis thaliana GN=IP5P15 PE=1 SV=2	biological_process : phosphatidylinositol phosphorylation ( GO:0046854 )
c49728_g1_i2	14.09	13.47	28.38	26.61	1.01411	Ups	kinase family protein [Arabidopsis lyrata subsp. lyrata]	Wall-associated receptor kinase-like 14 OS=Arabidopsis thaliana GN=WAKL14 PE=2 SV=2	molecular_function : oxidoreductase activity ( GO:0016491 )
c49770_g1_i5	0.54	0.44	0	0	#NAME?	Down	phosphoglycerate dehydrogenase [Arabidopsis thaliana]	D-3-phosphoglycerate dehydrogenase 3, chloroplastic OS=Arabidopsis thaliana GN=PGDH3 PE=1 SV=1	molecular_function : NAD binding ( GO:0051287 )
c49810_g1_i10	0	0.92	0	0	#NAME?	Down	PAZ domain-containing protein [Arabidopsis lyrata subsp. lyrata]	Protein argonaute 6 OS=Arabidopsis thaliana GN=AGO6 PE=2 SV=2	biological_process : telomere maintenance in response to DNA damage ( GO:0043247 )
c49810_g1_i2	0.84	0.83	1.86	3.18	1.62599	Ups	PAZ domain-containing protein [Arabidopsis lyrata subsp. lyrata]	Protein argonaute 6 OS=Arabidopsis thaliana GN=AGO6 PE=2 SV=2	biological_process : telomere maintenance in response to DNA damage ( GO:0043247 )
c49810_g1_i8	0.78	1.26	0	0	#NAME?	Down	PAZ domain-containing protein [Arabidopsis lyrata subsp. lyrata]	Protein argonaute 6 OS=Arabidopsis thaliana GN=AGO6 PE=2 SV=2	biological_process : telomere maintenance in response to DNA damage ( GO:0043247 )
c49817_g1_i2	0.96	1.73	0	0.3	-3.17016	Down	Putative serine esterase family protein [Arabidopsis thaliana]	Protein FAM135B OS=Mus musculus GN=Fam135b PE=2 SV=3
c49820_g1_i2	1.97	1.4	5.03	7.16	1.87615	Ups	--	--
c49820_g2_i1	11.65	11.63	43.16	41.24	1.87725	Ups	NPR1-like protein 3 [Arabidopsis thaliana]	Regulatory protein NPR3 OS=Arabidopsis thaliana GN=NPR3 PE=1 SV=1	biological_process : negative regulation of defense response ( GO:0031348 )
c49839_g1_i5	1.1	2.9	5.43	8.03	1.78797	Ups	ceramidase, putative [Ricinus communis]	Neutral ceramidase OS=Oryza sativa subsp. japonica GN=Os01g0624000 PE=1 SV=1
c49868_g1_i4	0.8	0.71	0	0.18	-3.05526	Down	SNF2 domain-containing protein [Arabidopsis lyrata subsp. lyrata]	E3 ubiquitin-protein ligase SHPRH OS=Homo sapiens GN=SHPRH PE=1 SV=2	molecular_function : helicase activity ( GO:0004386 )
c49869_g1_i2	0.61	0.65	2.45	1.95	1.82555	Ups	beta-xylosidase 1 [Arabidopsis thaliana]	Beta-D-xylosidase 1 OS=Arabidopsis thaliana GN=BXL1 PE=1 SV=1	cellular_component : plant-type cell wall ( GO:0009505 )
c49869_g1_i4	2.19	2.13	5.86	6.52	1.53798	Ups	beta-xylosidase 1 [Arabidopsis thaliana]	Beta-D-xylosidase 1 OS=Arabidopsis thaliana GN=BXL1 PE=1 SV=1	cellular_component : plant-type cell wall ( GO:0009505 )
c49869_g1_i5	2.16	1.38	4.92	5.75	1.60629	Ups	beta-xylosidase 1 [Arabidopsis thaliana]	Beta-D-xylosidase 1 OS=Arabidopsis thaliana GN=BXL1 PE=1 SV=1	cellular_component : plant-type cell wall ( GO:0009505 )
c49877_g1_i6	0.83	1.83	0	0	#NAME?	Down	unnamed protein product [Thellungiella halophila]	Chloride channel protein CLC-d OS=Arabidopsis thaliana GN=CLC-D PE=1 SV=2	biological_process : cellular anion homeostasis ( GO:0030002 )
c49916_g1_i2	29.11	25.7	6.29	7.15	-2.01084	Down	hypothetical protein ARALYDRAFT_482690 [Arabidopsis lyrata subsp. lyrata]	Phenylalanine ammonia-lyase 1 OS=Arabidopsis thaliana GN=PAL1 PE=1 SV=3	biological_process : response to oxidative stress ( GO:0006979 )
c49938_g1_i1	16.63	14.55	29.79	33.23	1.03389	Ups	hypothetical protein ARALYDRAFT_476991 [Arabidopsis lyrata subsp. lyrata]	Protein phosphatase 1 regulatory subunit SDS22 homolog OS=Caenorhabditis elegans GN=sds-22 PE=3 SV=1	cellular_component : extracellular region ( GO:0005576 )
c49953_g3_i10	0	0	0	0.83	Inf	Ups	putative non-LTR retroelement reverse transcriptase [Arabidopsis thaliana]	--
c49957_g1_i3	0	0	1.68	4.63	Inf	Ups	insulysin [Arabidopsis thaliana]	Zinc-metallopeptidase, peroxisomal OS=Arabidopsis thaliana GN=PXM16 PE=2 SV=1	molecular_function : metalloendopeptidase activity ( GO:0004222 )
c49962_g1_i1	4.05	4.75	9.48	10.34	1.18971	Ups	putative S-locus lectin protein kinase family protein [Arabidopsis halleri subsp. halleri]	G-type lectin S-receptor-like serine/threonine-protein kinase At2g19130 OS=Arabidopsis thaliana GN=At2g19130 PE=2 SV=1	molecular_function : carbohydrate binding ( GO:0030246 )
c49962_g1_i2	4.99	4.34	9.72	10.17	1.10767	Ups	putative S-locus lectin protein kinase family protein [Arabidopsis halleri subsp. halleri]	G-type lectin S-receptor-like serine/threonine-protein kinase At2g19130 OS=Arabidopsis thaliana GN=At2g19130 PE=2 SV=1	molecular_function : carbohydrate binding ( GO:0030246 )
c49999_g1_i1	2.57	3.49	0.8	0.89	-1.83146	Down	leucine-rich repeat protein kinase-like protein [Arabidopsis thaliana]	Probable leucine-rich repeat receptor-like protein kinase At5g49770 OS=Arabidopsis thaliana GN=At5g49770 PE=2 SV=1	biological_process : glucuronoxylan metabolic process ( GO:0010413 )
c50003_g2_i11	0.1	0	1.93	0.32	4.57208	Ups	uncharacterized protein [Arabidopsis thaliana]	3-phosphoinositide-dependent protein kinase 1 OS=Arabidopsis thaliana GN=PDPK1 PE=1 SV=1	biological_process : protein autophosphorylation ( GO:0046777 )
c50003_g2_i3	1.65	1.19	0	0	#NAME?	Down	uncharacterized protein [Arabidopsis thaliana]	3-phosphoinositide-dependent protein kinase 1 OS=Arabidopsis thaliana GN=PDPK1 PE=1 SV=1	molecular_function : transition metal ion binding ( GO:0046914 )
c50007_g1_i1	3.29	2.26	0.34	0.6	-2.56995	Down	acyl-CoA N-acyltransferase with RING/FYVE/PHD-type zinc finger domain-containing protein [Arabidopsis thaliana]	Increased DNA methylation 1 OS=Arabidopsis thaliana GN=IDM1 PE=1 SV=1	molecular_function : zinc ion binding ( GO:0008270 )
c50007_g1_i2	3.53	3.65	0.85	1.4	-1.66273	Down	acyl-CoA N-acyltransferase with RING/FYVE/PHD-type zinc finger domain-containing protein [Arabidopsis thaliana]	Increased DNA methylation 1 OS=Arabidopsis thaliana GN=IDM1 PE=1 SV=1	molecular_function : zinc ion binding ( GO:0008270 )
c50007_g1_i3	5.83	6.01	1.01	0.77	-2.71394	Down	acyl-CoA N-acyltransferase with RING/FYVE/PHD-type zinc finger domain-containing protein [Arabidopsis thaliana]	Increased DNA methylation 1 OS=Arabidopsis thaliana GN=IDM1 PE=1 SV=1	molecular_function : zinc ion binding ( GO:0008270 )
c50034_g1_i6	0	0.62	0.55	1.5	1.73266	Ups	tRNA/rRNA methyltransferase (SpoU) family protein [Arabidopsis thaliana]	Probable methyltransferase TARBP1 OS=Homo sapiens GN=TARBP1 PE=1 SV=1	molecular_function : RNA binding ( GO:0003723 )
c50045_g1_i6	0.24	1.83	0	0.13	-3.97097	Down	RNA-dependent RNA polymerase 6 [Arabidopsis thaliana]	RNA-dependent RNA polymerase 6 OS=Arabidopsis thaliana GN=RDR6 PE=1 SV=1	molecular_function : nucleotide binding ( GO:0000166 )
c50053_g1_i2	14.47	10.32	4.49	5.63	-1.28187	Down	unnamed protein product [Thellungiella halophila]	Alpha-aminoadipic semialdehyde synthase OS=Arabidopsis thaliana GN=LKR/SDH PE=1 SV=1	cellular_component : cytosol ( GO:0005829 )
c50062_g1_i7	11.34	9.03	2.64	4.3	-1.53789	Down	unknown protein [Arabidopsis thaliana]	--	cellular_component : chloroplast thylakoid membrane ( GO:0009535 )
c50076_g1_i1	13.56	14.22	6.38	7.24	-1.01259	Down	hypothetical protein ARALYDRAFT_482629 [Arabidopsis lyrata subsp. lyrata]	Protein ROS1 OS=Arabidopsis thaliana GN=ROS1 PE=1 SV=2	molecular_function : endonuclease activity ( GO:0004519 )
c50127_g1_i5	5.11	6.86	1.73	3.24	-1.25466	Down	paired amphipathic helix repeat-containing protein [Arabidopsis lyrata subsp. lyrata]	Paired amphipathic helix protein Sin3-like 6 OS=Arabidopsis thaliana GN=SNL6 PE=3 SV=2	biological_process : gravitropism ( GO:0009630 )
c50151_g1_i3	5.67	5.71	1.77	1.86	-1.63218	Down	retroelement pol polyprotein-like [Arabidopsis thaliana]	Transposon Ty3-G Gag-Pol polyprotein OS=Saccharomyces cerevisiae (strain ATCC 204508 / S288c) GN=TY3B-G PE=1 SV=3	molecular_function : binding ( GO:0005488 )
c50151_g3_i1	4.56	3.8	0.52	0.45	-3.10044	Down	--	--
c50151_g3_i2	6.59	8.14	1.28	1.89	-2.19478	Down	--	--
c50192_g1_i3	9.64	10.13	20.82	23.56	1.18155	Ups	kinase family protein [Arabidopsis lyrata subsp. lyrata]	U-box domain-containing protein 33 OS=Arabidopsis thaliana GN=PUB33 PE=2 SV=2	cellular_component : plasma membrane ( GO:0005886 )
c50244_g1_i1	170.38	180.73	343.86	351.52	1.00273	Ups	hypothetical protein ARALYDRAFT_492441 [Arabidopsis lyrata subsp. lyrata]	Endoplasmin homolog OS=Hordeum vulgare PE=2 SV=1	biological_process : protein folding ( GO:0006457 )
c50273_g1_i1	14.37	13.55	5.34	7.94	-1.05796	Down	kinase interacting KIP1-like protein [Arabidopsis thaliana]	Protein NETWORKED 1A OS=Arabidopsis thaliana GN=NET1A PE=1 SV=1	biological_process : cytokinesis by cell plate formation ( GO:0000911 )
c50283_g1_i6	6.26	6.36	0	2.11	-2.5755	Down	hypothetical protein ARALYDRAFT_487351 [Arabidopsis lyrata subsp. lyrata]	Anaphase-promoting complex subunit 1 OS=Arabidopsis thaliana GN=APC1 PE=2 SV=1	biological_process : response to misfolded protein ( GO:0051788 )
c50328_g2_i7	0.26	0.44	3.11	4.45	3.46806	Ups	DNAJ heat shock N-terminal domain-containing protein [Arabidopsis lyrata subsp. lyrata]	--	biological_process : protein folding ( GO:0006457 )
c50370_g1_i2	7.46	6.1	2.62	3.36	-1.16195	Down	hypothetical protein ARALYDRAFT_482437 [Arabidopsis lyrata subsp. lyrata]	WPP domain-associated protein OS=Arabidopsis thaliana GN=WAP PE=1 SV=2	cellular_component : nucleus ( GO:0005634 )
c50377_g1_i3	0	0.16	3.55	2.64	5.47275	Ups	nuclear RNA polymerase D2A [Arabidopsis thaliana]	DNA-directed RNA polymerases IV and V subunit 2 OS=Arabidopsis thaliana GN=NRPD2 PE=1 SV=1	molecular_function : DNA-directed RNA polymerase activity ( GO:0003899 )
c50489_g1_i4	3.07	1.95	0.41	0	-3.53863	Down	uncharacterized protein [Arabidopsis thaliana]	--	cellular_component : cytosol ( GO:0005829 )
c50510_g2_i1	20.09	19.85	51.42	49.13	1.35228	Ups	AT4g34710/T4L20_290 [Arabidopsis thaliana]	Arginine decarboxylase 2 OS=Arabidopsis thaliana GN=SPE2 PE=2 SV=1	biological_process : response to wounding ( GO:0009611 )
c50560_g2_i3	0	0	0	1.59	Inf	Ups	Outer arm dynein light chain 1 protein [Arabidopsis thaliana]	--	cellular_component : cytoplasm ( GO:0005737 )
c50641_g2_i1	1.33	0	0	0	#NAME?	Down	leucine-rich repeat family protein [Arabidopsis lyrata subsp. lyrata]	Plant intracellular Ras-group-related LRR protein 6 OS=Oryza sativa subsp. japonica GN=IRL6 PE=2 SV=1	biological_process : signal transduction ( GO:0007165 )
c50659_g1_i4	8.82	10.03	3.87	1.28	-1.85492	Down	GDSL-motif lipase/hydrolase family protein [Arabidopsis lyrata subsp. lyrata]	GDSL esterase/lipase At3g53100 OS=Arabidopsis thaliana GN=At3g53100 PE=2 SV=1	biological_process : lipid metabolic process ( GO:0006629 )
c50662_g1_i5	2.04	2.49	0.62	0.3	-2.28847	Down	hypothetical protein ARALYDRAFT_888050 [Arabidopsis lyrata subsp. lyrata]	Vacuolar protein sorting-associated protein 41 homolog OS=Arabidopsis thaliana GN=VPS41 PE=3 SV=3	biological_process : protein targeting to vacuole ( GO:0006623 )
c50662_g1_i7	5.52	3.73	0.76	2.14	-1.66815	Down	hypothetical protein ARALYDRAFT_888050 [Arabidopsis lyrata subsp. lyrata]	Vacuolar protein sorting-associated protein 41 homolog OS=Arabidopsis thaliana GN=VPS41 PE=3 SV=3	biological_process : protein targeting to vacuole ( GO:0006623 )
c50833_g1_i1	10.25	10.96	4.03	3.97	-1.38963	Down	predicted protein [Arabidopsis lyrata subsp. lyrata]	Kinesin-4 OS=Arabidopsis thaliana GN=ATK4 PE=1 SV=2	cellular_component : cytoplasm ( GO:0005737 )
c50980_g2_i2	2	1.7	0	0.02	-7.454	Down	putative protein [Arabidopsis thaliana]	Retrovirus-related Pol polyprotein from transposon TNT 1-94 OS=Nicotiana tabacum PE=2 SV=1
c50980_g2_i4	0.72	0.62	0	0	#NAME?	Down	putative protein [Arabidopsis thaliana]	Retrovirus-related Pol polyprotein from transposon TNT 1-94 OS=Nicotiana tabacum PE=2 SV=1
c50980_g2_i6	0	1.12	0.03	0	-5.15347	Down	putative protein [Arabidopsis thaliana]	Retrovirus-related Pol polyprotein from transposon TNT 1-94 OS=Nicotiana tabacum PE=2 SV=1
c51093_g1_i3	11.95	10.93	5.63	4.6	-1.14722	Down	ribophorin I family protein [Arabidopsis lyrata subsp. lyrata]	Dolichyl-diphosphooligosaccharide--protein glycosyltransferase subunit 1A OS=Arabidopsis thaliana GN=OST1A PE=2 SV=1	biological_process : methionine biosynthetic process ( GO:0009086 )
c51105_g2_i1	4.05	3.82	0.32	0.61	-3.07806	Down	hypothetical retrotransposon [Ipomoea batatas]	Retrovirus-related Pol polyprotein from transposon TNT 1-94 OS=Nicotiana tabacum PE=2 SV=1	molecular_function : hydrolase activity ( GO:0016787 )
c51123_g1_i2	20.55	22.18	45.57	49.23	1.16558	Ups	PDR8/PEN3 [Arabidopsis lyrata subsp. lyrata]	ABC transporter G family member 36 OS=Arabidopsis thaliana GN=ABCG36 PE=1 SV=1	biological_process : indole glucosinolate catabolic process ( GO:0042344 )
c51137_g1_i1	4.4	4.01	1.5	1.23	-1.59949	Down	transducin/WD40 domain-containing protein [Arabidopsis thaliana]	WD repeat-containing protein 11 OS=Mus musculus GN=Wdr11 PE=2 SV=1	cellular_component : nucleus ( GO:0005634 )
c51158_g1_i3	1.28	1.06	0.14	0	-3.98938	Down	hypothetical protein ARALYDRAFT_479423 [Arabidopsis lyrata subsp. lyrata]	Phragmoplast orienting kinesin 2 OS=Arabidopsis thaliana GN=POK2 PE=2 SV=1	cellular_component : cytoplasm ( GO:0005737 )
c51221_g2_i1	11.4	12.81	6.23	5.33	-1.04991	Down	Hypothetical protein T32B20.f [Arabidopsis thaliana]	Transposon Ty3-I Gag-Pol polyprotein OS=Saccharomyces cerevisiae (strain ATCC 204508 / S288c) GN=TY3B-I PE=3 SV=2
c51221_g3_i1	7.23	9.04	0	0	#NAME?	Down	predicted protein [Populus trichocarpa]	--
c51237_g3_i1	15.97	17.3	39.61	35.75	1.20142	Ups	GagPol3 [Arabidopsis lyrata subsp. lyrata]	Retrovirus-related Pol polyprotein from transposon 412 OS=Drosophila melanogaster GN=POL PE=3 SV=1	molecular_function : RNA-DNA hybrid ribonuclease activity ( GO:0004523 )
c51253_g1_i1	22.92	23.92	103.95	106.4	2.18489	Ups	UDP-glucosyltransferase 74F2 [Arabidopsis lyrata subsp. lyrata]	UDP-glycosyltransferase 74F2 OS=Arabidopsis thaliana GN=UGT74F2 PE=1 SV=1	cellular_component : cytoplasm ( GO:0005737 )
c51329_g1_i1	184.55	179.93	578.63	617.01	1.73646	Ups	bifunctional inhibitor/lipid-transfer protein/seed storage 2S albumin-like protein [Arabidopsis thaliana]	--
c51427_g1_i1	4.52	4.1	54.47	54.75	3.68211	Ups	predicted protein [Arabidopsis lyrata subsp. lyrata]	Naringenin,2-oxoglutarate 3-dioxygenase OS=Callistephus chinensis GN=FHT PE=2 SV=1	cellular_component : cytoplasm ( GO:0005737 )
c51507_g1_i1	86.27	86.87	329.22	307.57	1.91036	Ups	predicted protein [Arabidopsis lyrata subsp. lyrata]	Basic endochitinase CHB4 OS=Brassica napus PE=1 SV=2	molecular_function : chalcone isomerase activity ( GO:0045430 )
c51588_g1_i1	0.07	0	1.58	1.45	5.43313	Ups	short-chain alcohol dehydrogenase [Ipomoea trifida]	D-arabinitol 2-dehydrogenase [ribulose-forming] OS=Candida tropicalis GN=ARD PE=1 SV=1
c51871_g1_i1	12.06	11.45	24.27	27.61	1.16249	Ups	B-box type zinc finger-containing protein [Arabidopsis thaliana]	B-box zinc finger protein 32 OS=Arabidopsis thaliana GN=BBX32 PE=1 SV=1	biological_process : response to sucrose ( GO:0009744 )
c52056_g1_i1	4.88	5	0	0	#NAME?	Down	hypothetical protein [Arabidopsis thaliana]	Uncharacterized protein At4g02000 OS=Arabidopsis thaliana GN=At4g02000 PE=2 SV=1
c52751_g1_i1	13.23	13.48	32.11	41.44	1.48742	Ups	hypothetical protein ARALYDRAFT_908859 [Arabidopsis lyrata subsp. lyrata]	Protein ATAF2 OS=Arabidopsis thaliana GN=NAC081 PE=1 SV=1	biological_process : response to jasmonic acid ( GO:0009753 )
c53419_g1_i1	1.93	3.39	8.47	9.8	1.79941	Ups	Reticuline oxidase-like protein [Arabidopsis thaliana]	Reticuline oxidase-like protein OS=Arabidopsis thaliana GN=At4g20830 PE=1 SV=2	biological_process : response to oxidative stress ( GO:0006979 )
c53657_g1_i1	0.27	0.21	7.23	5.19	4.72098	Ups	unnamed protein product [Thellungiella halophila]	Glucan endo-1,3-beta-glucosidase, acidic isoform PR-Q' OS=Nicotiana tabacum PE=1 SV=1	cellular_component : extracellular region ( GO:0005576 )
c5488_g1_i1	284.29	270.01	25	27.11	-3.38691	Down	vegetative storage product [Arabidopsis thaliana]	Vegetative storage protein 1 OS=Arabidopsis thaliana GN=VSP1 PE=1 SV=2	biological_process : hyperosmotic salinity response ( GO:0042538 )
c5531_g1_i1	26.24	27.34	9.85	8.41	-1.53237	Down	phosphate starvation-response 3.1 [Arabidopsis lyrata subsp. lyrata]	Beta-glucosidase 23 OS=Arabidopsis thaliana GN=BGLU23 PE=1 SV=1	molecular_function : copper ion binding ( GO:0005507 )
c5531_g2_i1	25.77	25.59	8.09	9.09	-1.56125	Down	phosphate starvation-response 3.1 [Arabidopsis lyrata subsp. lyrata]	Beta-glucosidase 23 OS=Arabidopsis thaliana GN=BGLU23 PE=1 SV=1	molecular_function : copper ion binding ( GO:0005507 )
c5566_g1_i1	2.24	1.75	0	0	#NAME?	Down	--	--
c55927_g1_i1	29.36	26.72	69.07	72.95	1.35865	Ups	expansin A1 [Arabidopsis thaliana]	Expansin-A1 OS=Arabidopsis thaliana GN=EXPA1 PE=2 SV=1	cellular_component : plant-type cell wall ( GO:0009505 )
c55937_g1_i1	513.68	521.19	1483.98	1471.69	1.53272	Ups	chitinase class 4-like protein [Arabidopsis thaliana]	Basic endochitinase CHB4 OS=Brassica napus PE=1 SV=2	molecular_function : chalcone isomerase activity ( GO:0045430 )
c56075_g1_i1	4.96	4.9	61.69	62.46	3.67298	Ups	WRKY DNA-binding protein 62 [Arabidopsis thaliana]	Probable WRKY transcription factor 62 OS=Arabidopsis thaliana GN=WRKY62 PE=1 SV=2	biological_process : defense response to bacterium ( GO:0042742 )
c56086_g1_i1	315.21	291.2	91.61	91.57	-1.69302	Down	--	--
c56207_g1_i1	28.35	26.6	7.36	7.84	-1.83267	Down	defensin-like protein 204 [Arabidopsis thaliana]	Defensin-like protein 204 OS=Arabidopsis thaliana GN=At3g05727 PE=3 SV=1	cellular_component : extracellular region ( GO:0005576 )
c56336_g1_i1	3.82	3.87	0	0	#NAME?	Down	putative retroelement pol polyprotein [Arabidopsis thaliana]	Retrovirus-related Pol polyprotein from transposon TNT 1-94 OS=Nicotiana tabacum PE=2 SV=1
c56379_g1_i1	25.41	19.95	0.6	0.16	-5.87114	Down	--	--
c61630_g1_i1	0.6	0.76	10.24	10.44	3.93901	Ups	hypothetical protein ARALYDRAFT_476884 [Arabidopsis lyrata subsp. lyrata]	Ethylene-responsive transcription factor ERF037 OS=Arabidopsis thaliana GN=ERF037 PE=2 SV=1	molecular_function : sequence-specific DNA binding transcription factor activity ( GO:0003700 )
c61827_g1_i1	36.15	35.07	89.7	93.68	1.38377	Ups	predicted protein [Arabidopsis lyrata subsp. lyrata]	Putative cysteine-rich receptor-like protein kinase 32 OS=Arabidopsis thaliana GN=CRK32 PE=3 SV=1	molecular_function : kinase activity ( GO:0016301 )
c61980_g1_i1	6.34	7.21	0.34	0	-5.26447	Down	--	--
c63845_g1_i1	7.13	6.35	0.34	0.8	-3.55021	Down	uncharacterized protein [Arabidopsis thaliana]	--	biological_process : response to cadmium ion ( GO:0046686 )
c64101_g1_i1	4.49	4.67	0.16	0	-5.82259	Down	RNA-directed DNA polymerase (reverse transcriptase)-related family protein [Arabidopsis thaliana]	--	cellular_component : mitochondrion ( GO:0005739 )
c6412_g1_i1	2.13	2.39	18.45	16.56	2.97848	Ups	--	12 kDa heat shock protein OS=Saccharomyces cerevisiae (strain ATCC 204508 / S288c) GN=HSP12 PE=1 SV=1
c67624_g1_i1	4.55	3.6	37.86	37.79	3.23217	Ups	beta-1,3-glucanase 3 [Arabidopsis lyrata subsp. lyrata]	Glucan endo-1,3-beta-glucosidase, basic isoform OS=Prunus persica GN=GNS1 PE=3 SV=1	biological_process : negative regulation of defense response ( GO:0031348 )
c677_g1_i1	4.05	4.31	130.8	129.17	4.97664	Ups	hypothetical protein ARALYDRAFT_914296 [Arabidopsis lyrata subsp. lyrata]	Thaumatin-like protein OS=Actinidia deliciosa GN=tlp PE=1 SV=2
c67731_g1_i1	2.16	2.36	11.62	8.75	2.1946	Ups	--	--
c67744_g1_i1	102.52	99.58	21.68	32.33	-1.87011	Down	protease inhibitor/seed storage/lipid transfer protein (LTP) family protein [Arabidopsis thaliana]	Probable non-specific lipid-transfer protein AKCS9 OS=Vigna unguiculata PE=2 SV=1	biological_process : regulation of plant-type hypersensitive response ( GO:0010363 )
c67862_g1_i1	0	0	17	0	Inf	Ups	ATP synthase subunit beta [Medicago truncatula]	--
c67871_g1_i1	1.41	1.42	9.19	10.3	2.8034	Ups	hypothetical protein ARALYDRAFT_345920 [Arabidopsis lyrata subsp. lyrata]	--
c67885_g1_i1	0	0.15	5.19	5.63	6.22877	Ups	unknown [Arabidopsis thaliana]	Receptor-like protein 12 OS=Arabidopsis thaliana GN=RLP12 PE=2 SV=2	biological_process : negative regulation of defense response ( GO:0031348 )
c67901_g1_i1	1.19	1.79	377.32	409.61	8.06142	Ups	--	--
c68078_g1_i1	7.63	9.04	0.22	0.46	-4.59029	Down	GDA1/CD39 nucleoside phosphatase family protein [Arabidopsis thaliana]	Probable apyrase 5 OS=Arabidopsis thaliana GN=APY5 PE=2 SV=1	biological_process : cell wall biogenesis ( GO:0042546 )
c68109_g1_i1	8.68	6.38	2.67	2.06	-1.65077	Down	hypothetical protein ARALYDRAFT_492500 [Arabidopsis lyrata subsp. lyrata]	MLP-like protein 328 OS=Arabidopsis thaliana GN=MLP328 PE=2 SV=1	molecular_function : copper ion binding ( GO:0005507 )
c68302_g1_i1	9.41	6.47	0.35	0.95	-3.59697	Down	endochitinase [Brassica rapa subsp. chinensis]	Endochitinase PR4 OS=Phaseolus vulgaris GN=CHI4 PE=2 SV=1	biological_process : chitin catabolic process ( GO:0006032 )
c69329_g1_i1	3.06	5.01	0	0	#NAME?	Down	--	--
c71496_g1_i1	0	0	2.04	2.65	Inf	Ups	--	--
c73632_g1_i1	1.03	0.69	11.06	8.1	3.50332	Ups	cysteine/histidine-rich C1 domain-containing protein [Arabidopsis thaliana]	--
c73645_g1_i1	3.04	3.27	7.89	10.79	1.58236	Ups	--	--
c73736_g1_i1	80.72	86.35	205.08	203.41	1.30906	Ups	hypothetical protein ARALYDRAFT_889961 [Arabidopsis lyrata subsp. lyrata]	--
c73741_g1_i1	5.95	5.28	0.69	1.26	-2.50983	Down	ribonuclease T2 family protein [Arabidopsis lyrata subsp. lyrata]	Ribonuclease 3 OS=Arabidopsis thaliana GN=RNS3 PE=2 SV=1	cellular_component : extracellular region ( GO:0005576 )
c73765_g1_i1	6.69	7.28	17.29	17.92	1.35148	Ups	indole-3-acetate beta-D-glucosyltransferase [Arabidopsis thaliana]	UDP-glycosyltransferase 75D1 OS=Arabidopsis thaliana GN=UGT75D1 PE=2 SV=2	molecular_function : UDP-glycosyltransferase activity ( GO:0008194 )
c73860_g1_i1	8.9	15.68	1.4	1.54	-3.04169	Down	hypothetical protein ARALYDRAFT_482903 [Arabidopsis lyrata subsp. lyrata]	Proteinase inhibitor OS=Linum usitatissimum PE=1 SV=1	biological_process : response to wounding ( GO:0009611 )
c74015_g1_i1	32.97	28.4	8.44	10.33	-1.69021	Down	uncharacterized protein [Arabidopsis thaliana]	--
c74026_g1_i1	15.84	18.9	57.87	75.32	1.9602	Ups	unknown [Arabidopsis thaliana]	--	cellular_component : mitochondrion ( GO:0005739 )
c74037_g1_i1	80.51	90.66	338.77	300.04	1.92877	Ups	chitinase class IV, partial [Brassica napus]	Basic endochitinase CHB4 OS=Brassica napus PE=1 SV=2	molecular_function : chalcone isomerase activity ( GO:0045430 )
c74052_g1_i1	0.97	0.86	0	0	#NAME?	Down	predicted protein [Hordeum vulgare subsp. vulgare]	Phosphoenolpyruvate carboxykinase [ATP] OS=Emericella nidulans (strain FGSC A4 / ATCC 38163 / CBS 112.46 / NRRL 194 / M139) GN=acuF PE=3 SV=3	biological_process : gluconeogenesis ( GO:0006094 )
c74087_g1_i1	0.91	1.03	0	0	#NAME?	Down	glycosyl hydrolase [Sinapis alba]	Beta-glucosidase BoGH3B OS=Bacteroides ovatus (strain ATCC 8483 / DSM 1896 / JCM 5824 / NCTC 11153) GN=BACOVA_02659 PE=1 SV=1	molecular_function : hydrolase activity, hydrolyzing O-glycosyl compounds ( GO:0004553 )
c74385_g1_i1	7.84	9.14	15.94	19.56	1.08091	Ups	--	--
c74422_g1_i1	10.38	12.59	2.79	2.79	-2.02094	Down	Disease resistance-responsive (dirigent-like protein) family protein [Arabidopsis thaliana]	Dirigent protein 5 OS=Arabidopsis thaliana GN=DIR5 PE=2 SV=1	biological_process : brassinosteroid biosynthetic process ( GO:0016132 )
c74472_g1_i1	2.54	3.08	21.23	21.72	2.95171	Ups	hypothetical protein ARALYDRAFT_325615 [Arabidopsis lyrata subsp. lyrata]	Protein ASPARTIC PROTEASE IN GUARD CELL 2 OS=Arabidopsis thaliana GN=ASPG2 PE=2 SV=1	biological_process : systemic acquired resistance ( GO:0009627 )
c759_g1_i1	0.21	0.08	3.9	3.19	4.63867	Ups	hypothetical protein ARALYDRAFT_900853 [Arabidopsis lyrata subsp. lyrata]	Cold-regulated 413 plasma membrane protein 3 OS=Arabidopsis thaliana GN=At2g23680 PE=2 SV=1	biological_process : negative regulation of defense response ( GO:0031348 )
c79523_g1_i1	3.95	3.66	28.35	38.27	3.14805	Ups	uncharacterized protein [Arabidopsis thaliana]	--	cellular_component : chloroplast ( GO:0009507 )
c79533_g1_i1	38.12	39.61	82.8	108.96	1.32079	Ups	--	--
c79541_g1_i1	36.87	38.33	198.99	202.67	2.43867	Ups	--	--
c79562_g1_i1	20.72	19.93	5.53	6.42	-1.74564	Down	unknown [Arabidopsis thaliana]	--	biological_process : lipid transport ( GO:0006869 )
c79644_g1_i1	20.65	22.33	7.79	5.99	-1.6187	Down	aminotransferase class I and II family protein [Arabidopsis lyrata subsp. lyrata]	Probable aminotransferase TAT4 OS=Arabidopsis thaliana GN=At4g23590 PE=2 SV=1	cellular_component : cytoplasm ( GO:0005737 )
c79653_g1_i1	48.89	44.83	15.55	23.52	-1.24568	Down	--	--
c79656_g1_i1	12.36	9.8	1.65	2.07	-2.55565	Down	cytochrome P450, family 82, subfamily F, polypeptide 1 [Arabidopsis thaliana]	Cytochrome P450 82C2 OS=Arabidopsis thaliana GN=CYP82C2 PE=2 SV=2	cellular_component : extracellular region ( GO:0005576 )
c79660_g1_i1	465.26	497.91	206.99	171.42	-1.3143	Down	--	--
c79676_g1_i1	235.45	215.13	758.31	820.01	1.8277	Ups	unnamed protein product [Thellungiella halophila]	Hevein-like preproprotein OS=Arabidopsis thaliana GN=HEL PE=1 SV=1	biological_process : response to virus ( GO:0009615 )
c79765_g1_i1	13.91	14.23	0.2	0.33	-5.70863	Down	disease resistance protein [Brassica rapa subsp. pekinensis]	Transposon Tf2-6 polyprotein OS=Schizosaccharomyces pombe (strain 972 / ATCC 24843) GN=Tf2-6 PE=3 SV=1
c79856_g1_i1	0	0	6.98	7.27	Inf	Ups	putative 2-oxoglutarate-dependent dioxygenase [Arabidopsis thaliana]	1-aminocyclopropane-1-carboxylate oxidase homolog 9 OS=Arabidopsis thaliana GN=At5g43440 PE=2 SV=1
c80066_g1_i1	0	0	5.51	3.51	Inf	Ups	--	--
c80241_g1_i1	23.28	26.21	43.57	65.06	1.15255	Ups	--	--
c80253_g1_i1	39.25	24.6	105.46	111.92	1.79338	Ups	--	--
c80473_g1_i1	13.76	12.5	1.34	2.07	-2.9253	Down	glycoside hydrolase family 19 protein [Arabidopsis lyrata subsp. lyrata]	Basic endochitinase CHB4 OS=Brassica napus PE=1 SV=2	biological_process : catabolic process ( GO:0009056 )
c80490_g1_i1	3.59	2.77	0.54	0.37	-2.78897	Down	predicted protein [Arabidopsis lyrata subsp. lyrata]	Protein HAPLESS 2 OS=Arabidopsis thaliana GN=HAP2 PE=2 SV=1	cellular_component : plasma membrane ( GO:0005886 )
c81208_g1_i1	16.41	20.28	5.48	7.25	-1.50947	Down	hypothetical protein ARALYDRAFT_914370 [Arabidopsis lyrata subsp. lyrata]	14 kDa proline-rich protein DC2.15 OS=Daucus carota PE=2 SV=1	molecular_function : lipid binding ( GO:0008289 )
c8335_g1_i1	5.74	5.12	11.18	17.1	1.38646	Ups	--	--
c8335_g1_i2	0.64	0.5	8.98	6.03	3.87038	Ups	--	--
c8434_g1_i1	2.24	3.38	0	0	#NAME?	Down	geranylgeranyl diphosphate synthase 7 [Arabidopsis thaliana]	Geranylgeranyl pyrophosphate synthase 7, chloroplastic OS=Arabidopsis thaliana GN=At2g18620 PE=2 SV=1	biological_process : diterpene phytoalexin metabolic process ( GO:0051501 )
c8565_g1_i1	0.48	0.81	0	0	#NAME?	Down	--	--
c8565_g1_i2	0.59	0.73	0	0	#NAME?	Down	--	--
c8655_g2_i1	161.65	163.91	21.33	12.74	-3.21485	Down	vegetative storage protein 1 [Arabidopsis thaliana]	Vegetative storage protein 2 OS=Arabidopsis thaliana GN=VSP2 PE=2 SV=1	biological_process : hyperosmotic salinity response ( GO:0042538 )
c8687_g1_i1	0	0.86	38.38	38.39	6.49211	Ups	cadmium resistance protein 1 [Arabidopsis thaliana]	Protein PLANT CADMIUM RESISTANCE 1 OS=Arabidopsis thaliana GN=PCR1 PE=1 SV=1	cellular_component : vacuole ( GO:0005773 )
c8687_g1_i2	0.2	0	10.46	12.07	6.81304	Ups	cadmium resistance protein 1 [Arabidopsis thaliana]	Protein PLANT CADMIUM RESISTANCE 1 OS=Arabidopsis thaliana GN=PCR1 PE=1 SV=1	cellular_component : vacuole ( GO:0005773 )
c8718_g1_i1	6.16	2.97	0.94	0.75	-2.41011	Down	hypothetical protein ARALYDRAFT_481718 [Arabidopsis lyrata subsp. lyrata]	Protein argonaute 5 OS=Arabidopsis thaliana GN=AGO5 PE=1 SV=2	biological_process : megagametogenesis ( GO:0009561 )
c8718_g1_i2	5.49	9.88	2.58	2.22	-1.66177	Down	hypothetical protein ARALYDRAFT_481718 [Arabidopsis lyrata subsp. lyrata]	Protein argonaute 5 OS=Arabidopsis thaliana GN=AGO5 PE=1 SV=2	molecular_function : translation initiation factor activity ( GO:0003743 )
c9131_g1_i1	0.31	0.1	2.87	3	3.84196	Ups	receptor like protein 32 [Arabidopsis thaliana]	Receptor-like protein 12 OS=Arabidopsis thaliana GN=RLP12 PE=2 SV=2	biological_process : negative regulation of defense response ( GO:0031348 )
c9288_g1_i1	1.91	3.96	0	0	#NAME?	Down	TPX2 (targeting protein for Xklp2) family protein [Arabidopsis thaliana]	--	biological_process : cytokinesis by cell plate formation ( GO:0000911 )
c9432_g1_i1	62.53	51.14	11.96	16.73	-1.96761	Down	--	--
c9534_g1_i1	3.49	3.64	0	0.12	-5.88636	Down	unknown protein [Arabidopsis thaliana]	--
c9790_g1_i1	5.96	6.54	0.9	0.39	-3.25495	Down	--	--
c9883_g1_i1	0	0	57.61	0	Inf	Ups	RRNA intron-encoded homing endonuclease [Medicago truncatula]	--
