# Supplementary material for: Combining Targeted Metabolites Analysis and Transcriptomics to Reveal Chemical Composition Difference and Underlying Transcriptional Regulation in Maca (Lepidium Meyenii Walp.) Ecotypes
Source: Genes (Basel). 2018 Jul 3;9(7):335. doi: 10.3390/genes9070335 (PMC6071217; doi:10.3390/genes9070335)
Supplement: Supplementary file 1 [file genes-09-00335-s001.zip › Supplementary files - revision/File A5 Y vs. V.xlsx]

## Sheet: yellow maca-VS-violet maca
geneID	yellow-1.FPKM	yellow-4.FPKM	violet-1.FPKM	violet-2.FPKM	log2FoldChange	Regulation	Nr-annotation	Swissprot-annotation	GO-BiologicalProcess	GO-MolecularFunction	Go-CellularComponent
c10761_g1_i1	17.45	16.88	37.06	35.8	1.19487	Ups	kelch repeat-containing F-box family protein [Arabidopsis lyrata subsp. lyrata]	F-box/kelch-repeat protein At1g15670 OS=Arabidopsis thaliana GN=At1g15670 PE=2 SV=1	--	--	GO:0005634
c10928_g1_i1	90.42	85.66	257.88	231.06	1.5822	Ups	--	--	--	--	--
c11133_g1_i1	10.27	9.98	29.84	30.69	1.68762	Ups	hypothetical protein ARALYDRAFT_488599 [Arabidopsis lyrata subsp. lyrata]	Glutamate decarboxylase 1 OS=Arabidopsis thaliana GN=GAD1 PE=1 SV=2	--	--	GO:0005829
c11133_g2_i1	10.25	9.21	32.49	26.26	1.70358	Ups	hypothetical protein ARALYDRAFT_488599 [Arabidopsis lyrata subsp. lyrata]	Glutamate decarboxylase 1 OS=Arabidopsis thaliana GN=GAD1 PE=1 SV=2	--	--	GO:0005829
c11162_g1_i1	4.64	5.81	0	0	#NAME?	Down	--	--	--	--	--
c11248_g1_i2	2.61	0.91	0.44	0.05	-2.75231	Down	F11O4.11 [Arabidopsis thaliana]	--	--	--	--
c11536_g1_i1	0.21	0.08	6.39	4.95	5.40192	Ups	abscisic acid receptor PYL6 [Arabidopsis thaliana]	Abscisic acid receptor PYL6 OS=Arabidopsis thaliana GN=PYL6 PE=1 SV=1	--	GO:0005515	--
c11572_g1_i1	24.92	26.66	177.08	151.71	2.78148	Ups	hypothetical protein ARALYDRAFT_475925 [Arabidopsis lyrata subsp. lyrata]	Putative caffeoyl-CoA O-methyltransferase At1g67980 OS=Arabidopsis thaliana GN=At1g67980 PE=2 SV=1	--	GO:0042409	--
c11685_g1_i2	3.55	2.91	0	0	#NAME?	Down	unknown protein [Arabidopsis thaliana]	--	--	--	--
c12155_g1_i1	2.28	1.34	7.8	5.37	1.97044	Ups	--	--	--	--	--
c12588_g1_i1	1.06	0.61	5.37	7.04	3.00555	Ups	--	--	--	--	--
c12784_g1_i1	7.7	7.17	18.22	20.03	1.47063	Ups	--	--	--	--	--
c12981_g1_i1	18.1	19.92	1.04	1.35	-3.88921	Down	RecName: Full=Defensin-like protein 2; AltName: Full=MTI-2; AltName: Full=Trypsin inhibitor 2; Flags: Precursor	Defensin-like protein 2 OS=Sinapis alba PE=1 SV=2	GO:0050832	--	--
c13150_g1_i2	0.33	0	3.37	2.69	4.30477	Ups	hypothetical protein ARALYDRAFT_898730 [Arabidopsis lyrata subsp. lyrata]	--	--	--	--
c13374_g1_i1	10.88	17.84	0	0	#NAME?	Down	--	--	--	--	--
c13490_g1_i1	11.29	10.21	32.15	27.37	1.57944	Ups	nudix hydrolase 6 [Arabidopsis thaliana]	Nudix hydrolase 6 OS=Arabidopsis thaliana GN=NUDT6 PE=1 SV=1	GO:0010581	--	--
c13531_g1_i2	1.82	1.95	0	0	#NAME?	Down	T32E20.30 [Arabidopsis thaliana]	--	--	--	--
c13735_g1_i1	21.09	18.92	2.72	2.31	-2.88177	Down	uncharacterized protein [Arabidopsis thaliana]	--	GO:0009737	--	--
c13920_g1_i1	2.57	1.03	0	0	#NAME?	Down	--	--	--	--	--
c14151_g1_i1	0.97	0.25	4.55	3.13	2.76816	Ups	hypothetical protein ARALYDRAFT_487432 [Arabidopsis lyrata subsp. lyrata]	B3 domain-containing protein At5g06250 OS=Arabidopsis thaliana GN=At5g06250 PE=2 SV=1	GO:0010358	--	--
c1426_g1_i1	1.77	1.92	13.18	10.91	2.81316	Ups	--	--	--	--	--
c15919_g1_i1	0.42	0.94	0	0	#NAME?	Down	--	--	--	--	--
c16038_g1_i1	248.32	276.2	30.28	28.52	-3.04794	Down	myrosinase-associated protein, putative [Arabidopsis thaliana]	Inactive GDSL esterase/lipase-like protein 23 OS=Arabidopsis thaliana GN=GLL23 PE=1 SV=1	GO:0006629	--	--
c16143_g1_i1	65.02	59.09	139.94	124.25	1.19935	Ups	uncharacterized protein [Arabidopsis thaliana]	CASP-like protein 2D1 OS=Arabidopsis thaliana GN=At5g54980 PE=2 SV=1	GO:0045333	--	--
c16834_g1_i1	0	0	0	2.05	Inf	Ups	hypothetical protein ARALYDRAFT_482735 [Arabidopsis lyrata subsp. lyrata]	Probable 125 kDa kinesin-related protein OS=Arabidopsis thaliana GN=At2g36200 PE=2 SV=2	GO:0007018	--	--
c16850_g1_i1	12.16	10.93	1.69	2.06	-2.52015	Down	unknown [Arabidopsis thaliana]	Pathogenesis-related protein 1 OS=Arabidopsis thaliana GN=At2g14610 PE=1 SV=1	GO:0010363	--	--
c16850_g1_i2	8.62	8.22	0.36	0.24	-4.70199	Down	unknown [Arabidopsis thaliana]	Pathogenesis-related protein 1 OS=Arabidopsis thaliana GN=At2g14610 PE=1 SV=1	GO:0010363	--	--
c1701_g1_i2	0.03	0	0.93	1.18	6.12689	Ups	RNA-directed DNA polymerase-like protein [Arabidopsis thaliana]	Uncharacterized mitochondrial protein AtMg00310 OS=Arabidopsis thaliana GN=AtMg00310 PE=4 SV=1	--	--	--
c17010_g1_i1	7.27	5.59	0.25	0	-5.5226	Down	horseradish peroxidase isoenzyme HRP_1350 [Armoracia rusticana]	Peroxidase 52 OS=Arabidopsis thaliana GN=PER52 PE=2 SV=1	--	GO:0046872	--
c17076_g1_i1	11.45	11.7	159.42	139.14	3.79805	Ups	MYB transcription factor [Arabidopsis lyrata subsp. lyrata]	Transcription factor MYB75 OS=Arabidopsis thaliana GN=MYB75 PE=1 SV=1	GO:0016036	--	--
c17162_g1_i1	165.7	168.83	513.67	446.63	1.62983	Ups	--	--	--	--	--
c17205_g1_i1	0.77	0.5	4.14	4.47	2.87038	Ups	hypothetical protein ARALYDRAFT_908558 [Arabidopsis lyrata subsp. lyrata]	Protein YLS9 OS=Arabidopsis thaliana GN=YLS9 PE=2 SV=1	GO:0051607	--	--
c17333_g1_i1	11.83	11.29	2.91	4.37	-1.5623	Down	hypothetical protein [Arabidopsis thaliana]	--	--	--	--
c17945_g1_i2	3.85	4.58	0.65	0.81	-2.41977	Down	hypothetical protein ARALYDRAFT_473329 [Arabidopsis lyrata subsp. lyrata]	Peroxidase 7 OS=Arabidopsis thaliana GN=PER7 PE=2 SV=1	GO:0010054	--	--
c18033_g1_i1	0.22	1.18	0	0	#NAME?	Down	exostosin family protein [Arabidopsis lyrata subsp. lyrata]	Probable glycosyltransferase At5g03795 OS=Arabidopsis thaliana GN=At5g03795 PE=3 SV=2	--	--	GO:0005794
c18249_g1_i1	18.9	18.52	58.38	59.78	1.76742	Ups	predicted protein [Arabidopsis lyrata subsp. lyrata]	Peroxidase 45 OS=Arabidopsis thaliana GN=PER45 PE=1 SV=1	GO:0006979	--	--
c18385_g1_i2	0.38	0.93	0	0	#NAME?	Down	putative AP endonuclease/reverse transcriptase [Brassica napus]	LINE-1 retrotransposable element ORF2 protein OS=Homo sapiens PE=1 SV=1	--	--	--
c1892_g1_i1	1.4	0.82	6.94	3.91	2.4016	Ups	--	--	--	--	--
c19222_g1_i2	4.63	1.73	0.52	0	-3.39952	Down	unknown protein [Arabidopsis thaliana]	--	--	--	--
c19484_g2_i1	0.41	0	8.05	8.91	5.47051	Ups	pathogenesis-related protein 5 [Arabidopsis thaliana]	Pathogenesis-related protein 5 OS=Arabidopsis thaliana GN=At1g75040 PE=1 SV=1	GO:0031348	--	--
c20168_g1_i1	0.18	0.14	3.31	3.48	4.5191	Ups	--	--	--	--	--
c20798_g1_i1	0.68	0.55	4.85	3.32	2.84759	Ups	--	--	--	--	--
c20798_g1_i3	0	0	0.84	1.26	Inf	Ups	--	--	--	--	--
c20802_g1_i2	19.5	15.9	4.17	5.63	-1.74134	Down	--	--	--	--	--
c20825_g2_i1	9.61	8.38	0	0	#NAME?	Down	--	--	--	--	--
c20830_g1_i1	1.12	2.04	0.05	0.05	-4.76475	Down	putative non-LTR retroelement reverse transcriptase [Arabidopsis thaliana]	--	--	--	--
c20834_g1_i1	6.76	7.37	1.52	2.12	-1.85255	Down	Amino acid dehydrogenase family protein [Arabidopsis thaliana]	Bifunctional protein FolD 4, chloroplastic OS=Arabidopsis thaliana GN=FOLD4 PE=2 SV=1	--	--	--
c20937_g1_i1	20.67	18.58	881.27	775.78	5.50833	Ups	--	--	--	--	--
c20965_g2_i1	0	0.41	2.46	3.06	3.8502	Ups	--	--	--	--	--
c21092_g1_i1	1.07	1.26	0	0	#NAME?	Down	unnamed protein product [Arabidopsis thaliana]	--	--	--	--
c21092_g1_i2	1.32	0.86	0	0	#NAME?	Down	hypothetical protein [Arabidopsis thaliana]	--	--	--	--
c21384_g2_i1	5.43	5.3	1.75	1.82	-1.47931	Down	beta glucosidase 33 [Arabidopsis thaliana]	Beta-glucosidase 33 OS=Arabidopsis thaliana GN=BGLU33 PE=2 SV=1	--	GO:0004553	--
c21560_g1_i1	20.86	19.79	0	0	#NAME?	Down	early light-inducable protein [Arabidopsis lyrata subsp. lyrata]	Early light-induced protein 1, chloroplastic OS=Arabidopsis thaliana GN=ELIP1 PE=1 SV=1	GO:0009744	--	--
c21614_g1_i1	0	0.1	2.12	2.49	5.64777	Ups	hypothetical protein ARALYDRAFT_478237 [Arabidopsis lyrata subsp. lyrata]	Laccase-7 OS=Arabidopsis thaliana GN=LAC7 PE=2 SV=1	--	GO:0005507	--
c22340_g1_i2	1.35	0.79	0	0	#NAME?	Down	hypothetical protein ARALYDRAFT_329832 [Arabidopsis lyrata subsp. lyrata]	--	--	--	--
c22418_g1_i3	0	0.05	0.37	1.55	5.32079	Ups	Bromo-adjacent homology (BAH) domain-containing protein [Arabidopsis thaliana]	--	--	--	GO:0005634
c22474_g1_i2	66.98	55.25	4.05	5.34	-3.61396	Down	--	--	--	--	--
c22552_g1_i1	1.9	2.53	6.51	6.38	1.64675	Ups	hypothetical protein ARALYDRAFT_895554 [Arabidopsis lyrata subsp. lyrata]	--	GO:0071704	--	--
c22563_g1_i1	4.82	6.16	1.32	1.6	-1.80774	Down	6-phosphogluconolactonase 2 [Arabidopsis thaliana]	Probable 6-phosphogluconolactonase 2 OS=Arabidopsis thaliana GN=At3g49360 PE=2 SV=2	--	--	GO:0005774
c23026_g2_i1	0.1	0	2.56	1.97	5.6272	Ups	HXXXD-type acyl-transferase-like protein [Arabidopsis thaliana]	Malonyl-CoA:anthocyanidin 5-O-glucoside-6''-O-malonyltransferase OS=Arabidopsis thaliana GN=5MAT PE=1 SV=1	GO:0009744	--	--
c23355_g1_i1	2.42	1.08	0	0.76	-2.09976	Down	--	--	--	--	--
c23396_g1_i1	11.85	11.18	3.9	3.18	-1.59294	Down	hypothetical protein ARALYDRAFT_919661 [Arabidopsis lyrata subsp. lyrata]	WD repeat-containing protein 26 OS=Homo sapiens GN=WDR26 PE=1 SV=3	GO:0009630	--	--
c23428_g1_i3	2.43	2.13	0.34	0	-3.64892	Down	chromatin licensing and DNA replication factor 1 [Arabidopsis thaliana]	CDT1-like protein b OS=Arabidopsis thaliana GN=CDT1B PE=1 SV=1	GO:0006260	--	--
c23753_g1_i1	7.72	6.1	15.91	12.85	1.16994	Ups	--	--	--	--	--
c23789_g1_i1	31.65	31.22	164	152.69	2.43969	Ups	--	--	--	--	--
c23810_g1_i2	2.4	2.21	6.48	6.67	1.63511	Ups	predicted protein [Arabidopsis lyrata subsp. lyrata]	B3 domain-containing protein At5g60140 OS=Arabidopsis thaliana GN=At5g60140 PE=2 SV=2	--	--	--
c24071_g3_i1	4.97	3.99	11.34	12.03	1.49289	Ups	retrotransposon like protein [Arabidopsis thaliana]	--	--	--	--
c24158_g1_i1	3.38	5.54	12.53	10.27	1.4628	Ups	uncharacterized protein [Arabidopsis thaliana]	--	--	--	GO:0005634
c24176_g1_i1	1.7	1.61	26.56	24.65	4.05856	Ups	hypothetical protein ARALYDRAFT_903205 [Arabidopsis lyrata subsp. lyrata]	CASP-like protein 4D1 OS=Arabidopsis lyrata subsp. lyrata GN=ARALYDRAFT_903205 PE=3 SV=1	GO:0043090	--	--
c24371_g1_i1	0	0.06	2.1	0.85	5.66039	Ups	hypothetical protein SORBIDRAFT_04g007585 [Sorghum bicolor]	30 kDa heat shock protein OS=Emericella nidulans (strain FGSC A4 / ATCC 38163 / CBS 112.46 / NRRL 194 / M139) GN=hsp30 PE=2 SV=1	GO:0006950	--	--
c24410_g1_i2	1.11	1.51	0	0	#NAME?	Down	predicted protein [Arabidopsis lyrata subsp. lyrata]	--	--	--	--
c24532_g1_i3	6.92	5.41	1.61	1.54	-1.86032	Down	myosin heavy chain-like protein [Arabidopsis halleri subsp. halleri]	--	--	--	--
c24714_g1_i1	2.12	2.24	0.31	0.25	-2.8359	Down	Ent-kaurenoic acid oxidase 2 [Arabidopsis thaliana]	Ent-kaurenoic acid oxidase 2 OS=Arabidopsis thaliana GN=KAO2 PE=2 SV=2	--	GO:0051777	--
c24748_g1_i1	464.89	461.99	39.42	31.87	-3.59602	Down	vegetative storage protein [Brassica oleracea var. gemmifera]	Vegetative storage protein 2 OS=Arabidopsis thaliana GN=VSP2 PE=2 SV=1	GO:0042538	--	--
c25071_g1_i1	0	0.02	1.66	1.3	7.02323	Ups	reverse transcriptase, putative; 16838-20266 [Arabidopsis thaliana]	Transposon TX1 uncharacterized 149 kDa protein OS=Xenopus laevis PE=3 SV=1	--	--	--
c25248_g1_i1	25.17	28.09	8.52	6.46	-1.72006	Down	HAD superfamily, subfamily IIIB acid phosphatase [Arabidopsis thaliana]	Acid phosphatase 1 OS=Solanum lycopersicum GN=APS1 PE=2 SV=1	--	--	GO:0005774
c25435_g1_i1	0.73	1.34	14.49	16.42	3.99811	Ups	O-methyltransferase-like protein [Arabidopsis thaliana]	Caffeic acid 3-O-methyltransferase 1 OS=Populus tremuloides GN=OMT1 PE=1 SV=1	--	GO:0046983	--
c25470_g1_i1	1.22	1.67	0	0	#NAME?	Down	uncharacterized protein LOC100382968 [Zea mays]	Aldehyde dehydrogenase OS=Alternaria alternata GN=ALTA10 PE=1 SV=2	--	GO:0016620	--
c25858_g1_i1	4.2	4.21	14.87	13.01	1.83838	Ups	hypothetical protein ARALYDRAFT_493413 [Arabidopsis lyrata subsp. lyrata]	--	--	--	--
c25956_g1_i2	1.62	0.78	0	0	#NAME?	Down	Ribonuclease H-like protein [Arabidopsis thaliana]	--	--	--	--
c25979_g1_i4	0.84	0.44	0.08	0.03	-3.54411	Down	putative retroelement pol polyprotein [Arabidopsis thaliana]	Retrovirus-related Pol polyprotein from transposon TNT 1-94 OS=Nicotiana tabacum PE=2 SV=1	--	--	--
c26040_g1_i1	26.26	24.51	93.01	97.02	2.00736	Ups	putative dnaK-type molecular chaperone hsc70.1 protein [Arabidopsis thaliana]	Probable mediator of RNA polymerase II transcription subunit 37e OS=Arabidopsis thaliana GN=MED37E PE=1 SV=3	GO:0006950	--	--
c26056_g1_i1	2.59	2.6	0.29	0	-3.85265	Down	class I glutamine amidotransferase-like domain-containing protein [Arabidopsis thaliana]	--	GO:0009684	--	--
c26172_g1_i3	5.49	5.97	1.54	2.04	-1.5817	Down	homologue to restoring pentatricopeptide repeat protein [Raphanus sativus]	Pentatricopeptide repeat-containing protein At1g64100 OS=Arabidopsis thaliana GN=At1g64100 PE=2 SV=2	--	--	GO:0005739
c26235_g1_i1	0.86	0.82	0	0	#NAME?	Down	F17L21.7 [Arabidopsis thaliana]	Uncharacterized mitochondrial protein AtMg00820 OS=Arabidopsis thaliana GN=AtMg00820 PE=4 SV=1	--	GO:0005488	--
c26337_g1_i1	170.93	148.49	22.03	19.34	-2.8407	Down	RecName: Full=Defensin-like protein 4; AltName: Full=Cysteine-rich antifungal protein 4; Short=AFP4; Flags: Precursor	Defensin-like protein 4 OS=Raphanus sativus GN=AFP4 PE=3 SV=1	GO:0050832	--	--
c26396_g1_i1	4.86	3.62	0.32	0.42	-3.41386	Down	hypothetical protein ARALYDRAFT_490355 [Arabidopsis lyrata subsp. lyrata]	--	--	--	--
c26644_g1_i1	0.41	0.19	3.85	3.24	3.67305	Ups	hypothetical protein ARALYDRAFT_890147 [Arabidopsis lyrata subsp. lyrata]	AP2/ERF and B3 domain-containing transcription repressor TEM1 OS=Arabidopsis thaliana GN=TEM1 PE=1 SV=1	GO:0030003	--	--
c26871_g1_i4	0.16	0	1.77	2.03	4.86085	Ups	putative reverse transcriptase [Arabidopsis thaliana]	Putative ribonuclease H protein At1g65750 OS=Arabidopsis thaliana GN=At1g65750 PE=3 SV=1	--	--	--
c26929_g1_i4	1.94	0.96	0.22	0.35	-2.2167	Down	putative AP endonuclease/reverse transcriptase [Brassica napus]	Putative ribonuclease H protein At1g65750 OS=Arabidopsis thaliana GN=At1g65750 PE=3 SV=1	--	--	--
c27013_g1_i1	32.78	24.95	6.66	7.79	-1.89121	Down	defensin-like protein 197 [Arabidopsis thaliana]	Defensin-like protein 197 OS=Arabidopsis thaliana GN=ATTI6 PE=3 SV=1	--	--	GO:0005576
c27106_g1_i1	88.3	90.74	35.42	31.49	-1.31385	Down	thionin [Arabidopsis thaliana]	Thionin-2.2 OS=Arabidopsis thaliana GN=THI2.2 PE=2 SV=2	--	--	--
c27172_g2_i1	4.77	3.85	10.09	11.37	1.42623	Ups	UDP-glucoronosyl/UDP-glucosyl transferase family protein [Arabidopsis lyrata subsp. lyrata]	UDP-glycosyltransferase 86A1 OS=Arabidopsis thaliana GN=UGT86A1 PE=2 SV=1	--	GO:0008194	--
c27212_g1_i1	5.68	4.95	0.53	0	-4.19217	Down	putative protein [Arabidopsis thaliana]	Retrovirus-related Pol polyprotein from transposon TNT 1-94 OS=Nicotiana tabacum PE=2 SV=1	--	--	--
c27217_g1_i3	0.01	0	1.02	0.37	Inf	Ups	reverse transcriptase, putative; 16838-20266 [Arabidopsis thaliana]	Uncharacterized mitochondrial protein AtMg01250 OS=Arabidopsis thaliana GN=AtMg01250 PE=4 SV=1	--	--	--
c27296_g1_i2	1.18	1.11	0	0	#NAME?	Down	predicted protein [Physcomitrella patens subsp. patens]	ADP,ATP carrier protein OS=Neurospora crassa (strain ATCC 24698 / 74-OR23-1A / CBS 708.71 / DSM 1257 / FGSC 987) GN=aac PE=3 SV=1	GO:0055085	--	--
c27955_g2_i2	0	1.36	5.19	4.06	2.82775	Ups	hypothetical protein ARALYDRAFT_486475 [Arabidopsis lyrata subsp. lyrata]	Citrate synthase 5, mitochondrial OS=Arabidopsis thaliana GN=CSY5 PE=3 SV=2	--	--	GO:0005618
c27955_g2_i3	2.51	5.51	0	0	#NAME?	Down	hypothetical protein ARALYDRAFT_486475 [Arabidopsis lyrata subsp. lyrata]	Citrate synthase 5, mitochondrial OS=Arabidopsis thaliana GN=CSY5 PE=3 SV=2	--	--	GO:0005618
c27955_g2_i4	1.52	0	5.67	6.34	3.10514	Ups	hypothetical protein ARALYDRAFT_486475 [Arabidopsis lyrata subsp. lyrata]	Citrate synthase 5, mitochondrial OS=Arabidopsis thaliana GN=CSY5 PE=3 SV=2	--	--	GO:0005618
c27968_g1_i1	0.09	0.45	1.89	2.86	3.23813	Ups	plastocyanin [Arabidopsis lyrata subsp. lyrata]	Plastocyanin minor isoform, chloroplastic OS=Arabidopsis thaliana GN=PETE PE=1 SV=2	--	GO:0005507	--
c28290_g1_i1	204.73	198.28	459.68	368.75	1.14834	Ups	--	--	--	--	--
c28330_g1_i1	10.22	15.74	39.46	39.39	1.70922	Ups	hypothetical protein ARALYDRAFT_337408 [Arabidopsis lyrata subsp. lyrata]	26.5 kDa heat shock protein, mitochondrial OS=Arabidopsis thaliana GN=HSP26.5 PE=2 SV=1	GO:0006457	--	--
c28390_g1_i2	2.8	3.58	0.48	0.96	-2.04406	Down	putative non-LTR retroelement reverse transcriptase [Arabidopsis thaliana]	Putative ribonuclease H protein At1g65750 OS=Arabidopsis thaliana GN=At1g65750 PE=3 SV=1	--	--	--
c28390_g1_i4	1.17	0	1.58	1.39	1.44854	Ups	putative non-LTR retroelement reverse transcriptase [Arabidopsis thaliana]	Putative ribonuclease H protein At1g65750 OS=Arabidopsis thaliana GN=At1g65750 PE=3 SV=1	--	--	--
c28415_g1_i1	2.39	4.32	15.14	16.39	2.33696	Ups	--	--	--	--	--
c28514_g1_i1	5.99	8.19	0	0	#NAME?	Down	hypothetical protein AT4g08060 [imported] - Arabidopsis thaliana	--	--	--	--
c28514_g1_i3	6.2	6.58	0.77	0.88	-2.86366	Down	hypothetical protein AT4g08060 [imported] - Arabidopsis thaliana	--	--	--	--
c28579_g1_i1	65.39	65.3	26.86	22.89	-1.28418	Down	predicted protein [Arabidopsis lyrata subsp. lyrata]	Germin-like protein subfamily 1 member 11 OS=Arabidopsis thaliana GN=At5g38940 PE=2 SV=1	GO:0009651	--	--
c28582_g1_i1	3.59	4.68	21.86	17.58	2.36056	Ups	hypothetical protein ARALYDRAFT_913767 [Arabidopsis lyrata subsp. lyrata]	--	--	--	GO:0005739
c28663_g1_i1	0.71	1	7.4	5.46	3.01885	Ups	hypothetical protein ARALYDRAFT_323026 [Arabidopsis lyrata subsp. lyrata]	--	--	--	GO:0005739
c28664_g1_i2	1.8	1.31	0.05	0.1	-4.23382	Down	--	--	--	--	--
c28699_g1_i1	1.88	2.49	5.79	6.31	1.57432	Ups	--	--	--	--	--
c29208_g1_i1	1.13	1.2	7.81	5.42	2.61402	Ups	hypothetical protein ARALYDRAFT_480090 [Arabidopsis lyrata subsp. lyrata]	--	--	--	GO:0009507
c29444_g1_i1	3.98	4.58	0.32	0.16	-4.05804	Down	--	--	--	--	--
c29704_g1_i1	2.04	2.55	0	0	#NAME?	Down	F11O4.11 [Arabidopsis thaliana]	--	--	--	--
c29725_g1_i1	1.32	1.38	0.25	0.08	-2.90458	Down	isocitrate lyase 1 [Glycine max]	Isocitrate lyase OS=Coprinopsis cinerea (strain Okayama-7 / 130 / ATCC MYA-4618 / FGSC 9003) GN=ACU-7 PE=3 SV=1	--	--	GO:0005777
c29822_g1_i3	0.06	2.54	4.53	3.87	1.80463	Ups	unnamed protein product [Thellungiella halophila]	UBP1-associated protein 2A OS=Arabidopsis thaliana GN=UBA2A PE=1 SV=1	GO:0006952	--	--
c29928_g1_i2	3.32	4.26	0	0	#NAME?	Down	--	--	--	--	--
c29979_g1_i1	0	0	14.08	13.29	Inf	Ups	--	--	--	--	--
c29979_g1_i2	0	0	2.42	1.76	Inf	Ups	--	--	--	--	--
c30121_g1_i1	8.43	9.34	38.03	35.73	2.1555	Ups	endochitinase [Brassica rapa subsp. chinensis]	Basic endochitinase CHB4 OS=Brassica napus PE=1 SV=2	GO:0006032	--	--
c30129_g1_i1	16.66	17.76	38.86	32.59	1.16309	Ups	unknown [Arabidopsis thaliana]	Uncharacterized protein At4g14450, chloroplastic OS=Arabidopsis thaliana GN=At4g14450 PE=2 SV=1	--	--	GO:0009507
c30225_g1_i2	0	0	1.36	1.44	Inf	Ups	retrotransposon like protein [Arabidopsis thaliana]	Retrovirus-related Pol polyprotein from transposon TNT 1-94 OS=Nicotiana tabacum PE=2 SV=1	--	--	--
c30229_g1_i1	0	0.24	0.86	0.66	2.72868	Ups	putative non-LTR retroelement reverse transcriptase [Arabidopsis thaliana]	Transposon TX1 uncharacterized 149 kDa protein OS=Xenopus laevis PE=3 SV=1	--	--	--
c30285_g1_i1	294.88	297.11	912.55	828.21	1.66316	Ups	AT5G10040-like protein [Arabidopsis arenosa]	--	GO:0009862	--	--
c30285_g2_i1	722.54	722.33	2076.18	1608.62	1.4596	Ups	AT5G10040-like protein [Arabidopsis arenosa]	--	GO:0009862	--	--
c30320_g1_i5	4.25	1.04	9.2	8.34	1.84866	Ups	hypothetical protein ARALYDRAFT_888131 [Arabidopsis lyrata subsp. lyrata]	Amidase 1 OS=Arabidopsis thaliana GN=AMI1 PE=1 SV=1	GO:0009684	--	--
c30355_g1_i1	0	0	3.59	1.75	Inf	Ups	--	--	--	--	--
c30401_g1_i1	15.97	16.83	3.09	2.37	-2.48006	Down	ty1-copia retrotransposon protein [Cucumis melo subsp. melo]	--	--	GO:0005488	--
c30450_g1_i3	23.01	29.52	3.82	2.88	-2.85514	Down	hydroxyproline-rich glycoprotein family protein [Arabidopsis thaliana]	Periaxin OS=Rattus norvegicus GN=Prx PE=1 SV=2	GO:0009791	--	--
c30450_g1_i4	13.63	16.1	1.84	2.24	-2.76232	Down	periaxin-like protein [Arabidopsis thaliana]	--	GO:0009791	--	--
c30522_g1_i1	0.25	0.25	3.04	2.7	3.60605	Ups	uncharacterized protein [Arabidopsis thaliana]	--	--	--	GO:0005634
c30595_g1_i4	0	0	0.63	1.28	Inf	Ups	T24M8.9 gene product [Arabidopsis thaliana]	--	--	--	--
c30673_g1_i1	1.03	0.92	6.87	6.38	2.87194	Ups	E3 ubiquitin-protein ligase ATL31 [Arabidopsis thaliana]	E3 ubiquitin-protein ligase ATL31 OS=Arabidopsis thaliana GN=ATL31 PE=1 SV=2	GO:0009753	--	--
c30750_g1_i2	0	0	0.62	0.25	Inf	Ups	putative non-LTR retroelement reverse transcriptase [Arabidopsis thaliana]	Transposon TX1 uncharacterized 149 kDa protein OS=Xenopus laevis PE=3 SV=1	--	--	--
c30788_g1_i1	0.96	2.22	0.25	0.15	-2.91749	Down	--	--	--	--	--
c30788_g1_i2	4.97	2.86	0	0	#NAME?	Down	--	--	--	--	--
c30788_g1_i3	0.32	1.79	0	0	#NAME?	Down	--	--	--	--	--
c30788_g1_i4	1.85	1.93	0	0	#NAME?	Down	--	--	--	--	--
c30843_g1_i4	2.88	2.73	0.71	0.67	-1.90601	Down	putative protein [Arabidopsis thaliana]	Low-temperature-induced 65 kDa protein OS=Arabidopsis thaliana GN=LTI65 PE=2 SV=2	--	--	GO:0005737
c30882_g1_i1	0.2	0	0	4.4	4.53996	Ups	F9C16.9 [Arabidopsis thaliana]	--	--	--	--
c30892_g1_i2	20.85	23.43	6.68	6.84	-1.59728	Down	SRPBCC ligand-binding domain-containing protein [Arabidopsis thaliana]	MLP-like protein 328 OS=Arabidopsis thaliana GN=MLP328 PE=2 SV=1	--	GO:0005507	--
c30895_g1_i1	4.42	2.88	0.46	1.07	-2.15104	Down	putative Ta11-like non-LTR retroelement protein [Arabidopsis thaliana]	--	--	--	--
c30905_g1_i2	32.02	30.62	8.79	11.33	-1.53362	Down	--	--	--	--	--
c30929_g1_i1	4.02	3.91	0.36	0	-4.33016	Down	--	--	--	--	--
c31092_g1_i1	75.95	68.36	193.45	146.52	1.34523	Ups	hypothetical protein [Brassica rapa]	--	--	--	GO:0005739
c31092_g1_i2	22.12	22.74	56.2	42.08	1.24185	Ups	hypothetical protein ARALYDRAFT_471434 [Arabidopsis lyrata subsp. lyrata]	--	--	--	GO:0005739
c31109_g1_i1	26.96	24.49	66.11	58.68	1.38693	Ups	hypothetical protein [Arabidopsis thaliana]	--	GO:0009733	--	--
c31251_g1_i2	0.64	1.65	0	0	#NAME?	Down	putative protein [Arabidopsis thaliana]	--	--	--	--
c31255_g1_i1	0.09	0	2.04	0.75	5.0361	Ups	RPW8-like protein 3 [Arabidopsis thaliana]	RPW8-like protein 3 OS=Arabidopsis thaliana GN=HR3 PE=2 SV=1	--	--	--
c31330_g1_i1	185.05	178.77	22.5	20.85	-2.96041	Down	early light-inducable protein [Arabidopsis lyrata subsp. lyrata]	Early light-induced protein 1, chloroplastic OS=Arabidopsis thaliana GN=ELIP1 PE=1 SV=1	GO:0009744	--	--
c31330_g2_i1	10.24	14.25	0	1.07	-4.41993	Down	early light-inducable protein [Arabidopsis lyrata subsp. lyrata]	Early light-induced protein 1, chloroplastic OS=Arabidopsis thaliana GN=ELIP1 PE=1 SV=1	GO:0009744	--	--
c31340_g1_i2	0	0	2.81	2.56	Inf	Ups	--	--	--	--	--
c3140_g1_i1	0.19	0.46	33.11	26.06	6.60288	Ups	--	--	--	--	--
c3140_g2_i1	1.4	0.8	41.28	31.06	5.14628	Ups	--	--	--	--	--
c31455_g1_i1	5.93	5.99	1.66	1.26	-1.91708	Down	S-adenosyl-L-methionine-dependent methyltransferase-like protein [Arabidopsis thaliana]	Probable S-adenosylmethionine-dependent methyltransferase At5g38780 OS=Arabidopsis thaliana GN=At5g38780 PE=2 SV=1	--	GO:0019010	--
c31605_g1_i1	0.16	0.19	1.59	2.03	3.46353	Ups	--	--	--	--	--
c31694_g1_i1	13.92	10.87	1.7	0.99	-3.09665	Down	--	--	--	--	--
c31771_g1_i1	11.84	12.2	3.83	3.93	-1.52496	Down	hypothetical protein ARALYDRAFT_488928 [Arabidopsis lyrata subsp. lyrata]	Blue copper protein OS=Arabidopsis thaliana GN=BCB PE=1 SV=2	GO:0009646	--	--
c31903_g1_i1	0.75	1.49	7.62	7.33	2.83749	Ups	unnamed protein product [Thellungiella halophila]	Monothiol glutaredoxin-S13 OS=Arabidopsis thaliana GN=GRXS13 PE=2 SV=2	GO:0015706	--	--
c31903_g1_i2	0	0.14	1.55	3.56	5.4917	Ups	hypothetical protein ARALYDRAFT_470358 [Arabidopsis lyrata subsp. lyrata]	Monothiol glutaredoxin-S13 OS=Arabidopsis thaliana GN=GRXS13 PE=2 SV=2	GO:0015706	--	--
c3193_g1_i2	3.92	5.28	10.98	13.26	1.49026	Ups	--	--	--	--	--
c31941_g1_i2	1.62	2.51	0.7	0.41	-1.79196	Down	copia-like retrotransposable element [Arabidopsis thaliana]	Retrovirus-related Pol polyprotein from transposon TNT 1-94 OS=Nicotiana tabacum PE=2 SV=1	--	--	--
c32139_g1_i1	2.56	2.08	6.9	7.07	1.69998	Ups	predicted protein [Arabidopsis lyrata subsp. lyrata]	Probable inactive purple acid phosphatase 1 OS=Arabidopsis thaliana GN=PAP1 PE=2 SV=1	GO:0009684	--	--
c32142_g1_i4	0	0	0.32	0.84	Inf	Ups	hypothetical protein ARALYDRAFT_471244 [Arabidopsis lyrata subsp. lyrata]	Transcription termination factor 2 OS=Mus musculus GN=Ttf2 PE=1 SV=2	--	GO:0003676	--
c32175_g1_i1	10.86	9.55	3.18	3.58	-1.48482	Down	unnamed protein product [Thellungiella halophila]	B-box zinc finger protein 25 OS=Arabidopsis thaliana GN=BBX25 PE=1 SV=2	GO:0009744	--	--
c32286_g1_i1	0.71	0.46	3.07	4.75	2.87777	Ups	myosin heavy chain-related protein [Arabidopsis thaliana]	--	--	--	--
c32396_g1_i2	0	0	1.2	0.37	Inf	Ups	homocysteine S-methyltransferase 3 [Arabidopsis lyrata subsp. lyrata]	Homocysteine S-methyltransferase 3 OS=Arabidopsis thaliana GN=HMT3 PE=1 SV=2	--	--	GO:0005737
c32449_g1_i2	0.3	0.24	3.61	3.54	3.85044	Ups	lipase class 3-related protein [Arabidopsis thaliana]	GDSL esterase/lipase At4g10955 OS=Arabidopsis thaliana GN=At4g10955 PE=2 SV=1	GO:0006865	--	--
c32491_g1_i2	65.88	65.48	33.69	23.97	-1.07849	Down	bifunctional inhibitor/lipid-transfer protein/seed storage 2S albumin-like protein [Arabidopsis thaliana]	--	--	--	GO:0005576
c32651_g1_i2	0	0	2.83	0.72	Inf	Ups	protease inhibitor/seed storage/lipid transfer protein family protein [Arabidopsis lyrata subsp. lyrata]	Putative lipid-transfer protein DIR1 OS=Arabidopsis thaliana GN=DIR1 PE=1 SV=1	--	GO:0008233	--
c32824_g1_i1	34.88	39.08	8.57	9.14	-1.95433	Down	defensin-like protein 193 [Arabidopsis thaliana]	Defensin-like protein 193 OS=Arabidopsis thaliana GN=ATTI2 PE=3 SV=1	--	--	GO:0005576
c32850_g1_i1	1.95	0.99	3.3	4.82	1.57712	Ups	Very similar to retrotransposon reverse transcriptase [Arabidopsis thaliana]	Transposon TX1 uncharacterized 149 kDa protein OS=Xenopus laevis PE=3 SV=1	--	--	--
c32870_g1_i2	0	0	0.92	0.87	Inf	Ups	myrcene/ocimene synthase 2 [Arabidopsis thaliana]	Beta-myrcene/(E)-beta-ocimene synthase 2, chloroplastic OS=Arabidopsis thaliana GN=TPS24 PE=1 SV=1	GO:0009753	--	--
c32904_g1_i1	0.31	0.61	7.02	4.32	3.73456	Ups	cadmium resistance protein 1 [Arabidopsis thaliana]	Protein PLANT CADMIUM RESISTANCE 1 OS=Arabidopsis thaliana GN=PCR1 PE=1 SV=1	--	--	GO:0005773
c32937_g1_i1	1.49	1.17	0.08	0.17	-3.38122	Down	terpene synthase/cyclase family protein [Arabidopsis lyrata subsp. lyrata]	(E,E)-geranyllinalool synthase OS=Arabidopsis thaliana GN=GES PE=1 SV=1	GO:0009620	--	--
c32977_g1_i2	5.59	4.36	1.29	1.48	-1.73633	Down	hypothetical protein [Arabidopsis thaliana]	Probable transposase-like protein At4g04430 OS=Arabidopsis thaliana GN=At4g04430 PE=3 SV=1	--	--	--
c32977_g1_i4	0.99	1.31	3.94	4.63	2.0231	Ups	putative PttA2-like transposon protein [Arabidopsis thaliana]	Probable transposase-like protein At4g04430 OS=Arabidopsis thaliana GN=At4g04430 PE=3 SV=1	--	--	--
c32996_g1_i1	26.65	24.72	8.8	10	-1.34201	Down	hypothetical protein ARALYDRAFT_918281 [Arabidopsis lyrata subsp. lyrata]	--	--	--	--
c32996_g1_i2	87.14	77.74	23.98	19.96	-1.79779	Down	hypothetical protein ARALYDRAFT_918281 [Arabidopsis lyrata subsp. lyrata]	--	--	--	--
c33014_g1_i1	195.33	198.6	89.24	75.85	-1.14582	Down	glycine-rich cell wall protein-like protein [Arabidopsis thaliana]	--	--	--	--
c33035_g1_i2	49.31	51.48	12.17	8.57	-2.17239	Down	hypothetical protein ARALYDRAFT_911650 [Arabidopsis lyrata subsp. lyrata]	Lipid transfer protein EARLI 1 OS=Arabidopsis thaliana GN=EARLI1 PE=1 SV=1	GO:0010363	--	--
c33365_g1_i3	0	0.11	2.47	2.05	5.77017	Ups	hypothetical protein ARALYDRAFT_476104 [Arabidopsis lyrata subsp. lyrata]	Wall-associated receptor kinase-like 9 OS=Arabidopsis thaliana GN=WAKL9 PE=2 SV=1	GO:0006952	--	--
c33436_g2_i1	85.75	87.48	216.17	201.64	1.37772	Ups	unnamed protein product [Vitis vinifera]	Hydrophobic protein LTI6B OS=Oryza sativa subsp. japonica GN=LTI6B PE=2 SV=1	--	--	GO:0016023
c33464_g1_i1	37.13	41.19	126.03	125.44	1.78917	Ups	heat shock cognate 70 kDa protein 3 [Arabidopsis lyrata subsp. lyrata]	Heat shock 70 kDa protein 3 OS=Arabidopsis thaliana GN=HSP70-3 PE=1 SV=1	GO:0006007	--	--
c33698_g2_i1	102.56	83.07	197.08	157.9	1.04376	Ups	--	--	--	--	--
c33702_g1_i3	2.54	3.25	9.03	6.93	1.57444	Ups	predicted protein [Arabidopsis lyrata subsp. lyrata]	1-aminocyclopropane-1-carboxylate oxidase homolog 11 OS=Arabidopsis thaliana GN=At5g59530 PE=2 SV=1	GO:0055114	--	--
c33703_g1_i1	3.03	3.04	0.1	0.29	-3.84454	Down	putative transcription factor, partial [Arabidopsis thaliana]	Myb-related protein Zm1 OS=Zea mays PE=2 SV=1	GO:0010413	--	--
c33718_g1_i1	0	2.34	0	0	#NAME?	Down	hypothetical protein ARALYDRAFT_475527 [Arabidopsis lyrata subsp. lyrata]	--	--	--	GO:0005634
c33727_g1_i1	40.33	38.67	120.43	94.62	1.55429	Ups	WRKY DNA-binding protein 75 [Arabidopsis lyrata subsp. lyrata]	Probable WRKY transcription factor 75 OS=Arabidopsis thaliana GN=WRKY75 PE=2 SV=1	GO:0043620	--	--
c33740_g1_i1	1.13	0	0	0	#NAME?	Down	putative non-LTR retroelement reverse transcriptase [Arabidopsis thaliana]	Transposon TX1 uncharacterized 149 kDa protein OS=Xenopus laevis PE=3 SV=1	--	--	--
c33750_g1_i1	0.12	0.19	3.17	2.14	4.2151	Ups	bZIP transcription factor family protein [Arabidopsis lyrata subsp. lyrata]	--	GO:0015706	--	--
c33765_g1_i1	209.77	198.4	25.63	26.95	-2.84809	Down	hypothetical protein ARALYDRAFT_910480 [Arabidopsis lyrata subsp. lyrata]	Probable 6-phosphogluconolactonase 3 OS=Arabidopsis thaliana GN=At5g24420 PE=2 SV=2	GO:0006098	--	--
c33780_g1_i2	1.49	0.45	0	0	#NAME?	Down	putative retroelement pol polyprotein [Arabidopsis thaliana]	Retrovirus-related Pol polyprotein from transposon TNT 1-94 OS=Nicotiana tabacum PE=2 SV=1	--	GO:0005488	--
c33802_g2_i1	13.13	13.39	81.04	80.45	2.71551	Ups	unnamed protein product [Thellungiella halophila]	Isoflavone reductase homolog P3 OS=Arabidopsis thaliana GN=At1g75280 PE=2 SV=1	--	--	GO:0005737
c33802_g2_i2	1.88	1.69	7.44	6.65	2.09239	Ups	unnamed protein product [Thellungiella halophila]	Isoflavone reductase homolog P3 OS=Arabidopsis thaliana GN=At1g75280 PE=2 SV=1	--	--	GO:0005737
c33863_g1_i3	0.91	0.52	0	0	#NAME?	Down	F11O4.11 [Arabidopsis thaliana]	--	--	--	--
c33867_g1_i1	43.07	41.14	12.94	11.45	-1.67852	Down	hypothetical protein ARALYDRAFT_473393 [Arabidopsis lyrata subsp. lyrata]	Pinoresinol reductase 1 OS=Arabidopsis thaliana GN=PRR1 PE=1 SV=1	--	GO:0005515	--
c33884_g1_i3	0.49	0.33	21.41	20.81	5.78385	Ups	predicted protein [Arabidopsis lyrata subsp. lyrata]	--	--	--	GO:0005739
c33884_g1_i4	0	0	1.37	3.2	Inf	Ups	predicted protein [Arabidopsis lyrata subsp. lyrata]	--	--	--	GO:0005739
c33938_g1_i1	0.12	0	3.5	3.23	5.98112	Ups	hypothetical protein ARALYDRAFT_918774 [Arabidopsis lyrata subsp. lyrata]	Gibberellic acid methyltransferase 2 OS=Arabidopsis thaliana GN=GAMT2 PE=1 SV=1	--	GO:0008757	--
c33955_g1_i2	0.06	0.05	1.39	1.71	4.88007	Ups	hypothetical protein ARALYDRAFT_474909 [Arabidopsis lyrata subsp. lyrata]	Long chain acyl-CoA synthetase 3 OS=Arabidopsis thaliana GN=LACS3 PE=2 SV=1	GO:0006633	--	--
c33991_g1_i2	7.79	7.05	0	0	#NAME?	Down	--	--	--	--	--
c34026_g2_i2	3.23	1.69	10.44	7.12	1.94494	Ups	F-box protein PP2-B14 [Arabidopsis thaliana]	F-box protein VBF OS=Arabidopsis thaliana GN=VBF PE=1 SV=1	--	--	GO:0005634
c34111_g1_i1	1.79	1.26	5.25	5.39	1.91139	Ups	hypothetical protein ARALYDRAFT_916554 [Arabidopsis lyrata subsp. lyrata]	Uncharacterized acetyltransferase At3g50280 OS=Arabidopsis thaliana GN=At3g50280 PE=3 SV=1	--	--	GO:0005829
c34118_g1_i1	0.96	1.43	6.75	5.31	2.44864	Ups	hypothetical protein ARALYDRAFT_890166 [Arabidopsis lyrata subsp. lyrata]	--	GO:0006598	--	--
c34139_g1_i1	13.07	11.64	24.94	25.13	1.12822	Ups	hypothetical protein ARALYDRAFT_914947 [Arabidopsis lyrata subsp. lyrata]	Calcineurin B-like protein 1 OS=Arabidopsis thaliana GN=CBL1 PE=1 SV=3	GO:0031348	--	--
c34152_g1_i1	23.31	24.7	5.47	5.72	-1.99301	Down	Phosphorylase-like protein protein [Arabidopsis thaliana]	Bark storage protein A OS=Populus deltoides GN=BSPA PE=2 SV=1	--	GO:0003824	--
c34202_g1_i5	1.85	5.27	0.04	0	-7.52871	Down	reverse transcriptase, putative; 16838-20266 [Arabidopsis thaliana]	Uncharacterized mitochondrial protein AtMg00310 OS=Arabidopsis thaliana GN=AtMg00310 PE=4 SV=1	--	--	--
c34220_g1_i1	47.95	47.85	185.3	179.98	2.0402	Ups	tyrosine specific protein phosphatase family protein [Arabidopsis lyrata subsp. lyrata]	Probable tyrosine-protein phosphatase At1g05000 OS=Arabidopsis thaliana GN=At1g05000 PE=1 SV=1	GO:0035335	--	--
c34220_g1_i2	14.16	12.8	33.25	29.58	1.32993	Ups	putative 1-aminocyclopropane-1-carboxylate oxidase [Brassica oleracea]	1-aminocyclopropane-1-carboxylate oxidase 4 OS=Arabidopsis thaliana GN=ACO4 PE=1 SV=2	GO:0031348	--	--
c34248_g1_i1	0.5	0.6	0	0	#NAME?	Down	hypothetical protein [Arabidopsis thaliana]	--	--	--	--
c34248_g1_i4	1.18	1.14	0	0	#NAME?	Down	unnamed protein product [Brassica oleracea var. acephala]	--	--	GO:0005488	--
c34260_g1_i1	299.84	273.83	113.23	114.75	-1.22274	Down	Fe-superoxide dismutase, partial [Arabidopsis thaliana]	Superoxide dismutase [Fe] 1, chloroplastic OS=Arabidopsis thaliana GN=FSD1 PE=1 SV=4	GO:0009642	--	--
c34268_g1_i1	1991.51	1937.97	833.63	889.85	-1.08154	Down	crambin precursor=thionin variant Thi2Ca12 [Crambe abyssinica, seeds, Peptide Partial, 135 aa]	Thionin-2.2 OS=Arabidopsis thaliana GN=THI2.2 PE=2 SV=2	--	--	--
c34279_g2_i3	2.89	0.82	0	0	#NAME?	Down	nudix hydrolase 18 [Arabidopsis thaliana]	Nudix hydrolase 18, mitochondrial OS=Arabidopsis thaliana GN=NUDT18 PE=2 SV=1	--	GO:0016787	--
c34283_g1_i3	0.98	0.91	4.32	5.46	2.47833	Ups	hypothetical protein ARALYDRAFT_487053 [Arabidopsis lyrata subsp. lyrata]	Glutathione S-transferase L1 OS=Arabidopsis thaliana GN=GSTL1 PE=2 SV=1	--	--	GO:0005737
c34300_g1_i1	0.23	0	2.95	3.2	4.8617	Ups	predicted protein [Arabidopsis lyrata subsp. lyrata]	Probable receptor-like protein kinase At5g47070 OS=Arabidopsis thaliana GN=At5g47070 PE=1 SV=1	GO:0006468	--	--
c34310_g1_i3	2.84	0.63	0	0.39	-3.01766	Down	retroelement pol polyprotein-like [Arabidopsis thaliana]	--	--	--	--
c34316_g1_i1	14.17	16.43	42.58	46.83	1.65431	Ups	hypothetical protein ARALYDRAFT_478179 [Arabidopsis lyrata subsp. lyrata]	Non-specific lipid-transfer protein 6 OS=Arabidopsis thaliana GN=LTP6 PE=2 SV=1	GO:0006869	--	--
c34319_g1_i1	1.18	1.14	0.1	0.16	-3.05316	Down	predicted protein [Hordeum vulgare subsp. vulgare]	Acetyl-coenzyme A synthetase OS=Coprinopsis cinerea (strain Okayama-7 / 130 / ATCC MYA-4618 / FGSC 9003) GN=ACS-1 PE=3 SV=1	--	GO:0016208	--
c34364_g1_i1	30.72	44.31	97.47	96.42	1.47644	Ups	Os03g0670700 [Oryza sativa Japonica Group]	Glycine-rich RNA-binding protein OS=Daucus carota PE=2 SV=1	--	--	GO:0005618
c34364_g1_i4	26.87	28.9	0	0	#NAME?	Down	--	--	--	--	--
c34399_g1_i6	0	1.82	1.15	6.14	2.09974	Ups	unnamed protein product [Arabidopsis thaliana]	--	--	--	--
c34436_g1_i1	0.72	0.51	3.36	2.97	2.47885	Ups	--	--	--	--	--
c34542_g1_i2	0.67	0.71	5.27	4.51	2.92953	Ups	unknown [Arabidopsis thaliana]	--	GO:0009744	--	--
c34558_g1_i1	6.18	7.63	16.58	17.15	1.3965	Ups	Sulfite exporter TauE/SafE family protein [Arabidopsis thaliana]	--	GO:0010363	--	--
c34560_g1_i1	4.69	5.12	17.86	16.5	1.91672	Ups	C2 domain-containing protein [Arabidopsis lyrata subsp. lyrata]	Protein C2-DOMAIN ABA-RELATED 1 OS=Arabidopsis thaliana GN=CAR1 PE=1 SV=1	GO:0009827	--	--
c34575_g2_i1	8.59	6.86	26.44	20.81	1.71828	Ups	serine-rich protein [Brassica rapa]	--	--	--	GO:0005634
c34614_g1_i1	3.08	2.35	22.92	14.33	2.88849	Ups	uncharacterized protein [Arabidopsis thaliana]	--	--	--	GO:0005739
c34618_g1_i2	2.45	2.89	29.07	31.81	3.61591	Ups	--	--	--	--	--
c34742_g1_i3	0	0	0.96	0	Inf	Ups	non-LTR retroelement reverse transcriptase-like protein [Arabidopsis thaliana]	Uncharacterized mitochondrial protein AtMg00880 OS=Arabidopsis thaliana GN=AtMg00880 PE=2 SV=1	--	--	--
c34798_g1_i1	2	2.48	8.76	7.32	1.94407	Ups	--	--	--	--	--
c34798_g1_i3	0.09	1.79	5.85	12.02	3.42639	Ups	--	--	--	--	--
c34809_g2_i1	4	3.85	10.51	12.3	1.64501	Ups	aluminum induced protein with YGL and LRDR motif [Arabidopsis thaliana]	Stem-specific protein TSJT1 OS=Nicotiana tabacum GN=TSJT1 PE=2 SV=1	GO:0001666	--	--
c34814_g1_i3	1.29	0	1.74	2.98	1.98625	Ups	copia-like retroelement pol polyprotein [Arabidopsis thaliana]	--	--	--	--
c34923_g1_i1	153.19	140.96	450.77	399.85	1.63904	Ups	TPA: putative heat shock protein 90 family protein [Zea mays]	Heat shock protein 90-4 OS=Arabidopsis thaliana GN=HSP90-4 PE=2 SV=1	GO:0006457	--	--
c34923_g2_i1	96.88	88.11	248.59	246.71	1.52903	Ups	heat shock protein 81-4 [Brassica rapa]	Heat shock protein 90-2 OS=Arabidopsis thaliana GN=HSP90-2 PE=1 SV=1	GO:0006457	--	--
c34954_g1_i1	1.03	3.48	0	0.04	-7.01831	Down	similar to reverse transcriptases (PFam: rvt.hmm, score: 60.13) [Arabidopsis thaliana]	Putative ribonuclease H protein At1g65750 OS=Arabidopsis thaliana GN=At1g65750 PE=3 SV=1	--	--	--
c34954_g1_i3	7.24	4.23	1.92	1.28	-1.74188	Down	similar to reverse transcriptases (PFam: rvt.hmm, score: 60.13) [Arabidopsis thaliana]	Putative ribonuclease H protein At1g65750 OS=Arabidopsis thaliana GN=At1g65750 PE=3 SV=1	--	--	--
c34954_g1_i8	5.6	7.42	12.22	18.83	1.35901	Ups	similar to reverse transcriptases (PFam: rvt.hmm, score: 60.13) [Arabidopsis thaliana]	Putative ribonuclease H protein At1g65750 OS=Arabidopsis thaliana GN=At1g65750 PE=3 SV=1	--	--	--
c35042_g1_i3	0	0	0.5	0.49	Inf	Ups	disease resistance protein [Brassica rapa subsp. pekinensis]	Retrovirus-related Pol polyprotein from transposon 297 OS=Drosophila melanogaster GN=pol PE=3 SV=1	--	GO:0003676	--
c35158_g1_i7	1.16	1.5	0	0.01	#NAME?	Down	F11O4.5 [Arabidopsis thaliana]	NAC domain-containing protein 69 OS=Arabidopsis thaliana GN=NAC69 PE=2 SV=1	GO:0006355	--	--
c35233_g2_i1	1.66	1.21	7.96	8.27	2.62695	Ups	hypothetical protein ARALYDRAFT_493155 [Arabidopsis lyrata subsp. lyrata]	--	--	--	GO:0005739
c35266_g1_i1	0.37	0	2.45	3.11	4.06435	Ups	--	--	--	--	--
c35274_g1_i3	1.81	1.45	5.06	6.06	1.87421	Ups	SPX domain-containing protein 3 [Arabidopsis thaliana]	SPX domain-containing protein 3 OS=Arabidopsis thaliana GN=SPX3 PE=2 SV=1	GO:0019375	--	--
c35326_g1_i1	908.17	943.97	394.46	327.03	-1.25227	Down	Late embryogenesis abundant protein (LEA) family protein [Arabidopsis thaliana]	--	GO:0009414	--	--
c35326_g1_i2	56.76	64.5	21.21	14.45	-1.65815	Down	Late embryogenesis abundant protein (LEA) family protein [Arabidopsis thaliana]	--	GO:0009414	--	--
c35356_g2_i1	9.64	9.48	2.79	2.82	-1.66075	Down	hypothetical protein ARALYDRAFT_476271 [Arabidopsis lyrata subsp. lyrata]	Receptor-like protein 12 OS=Arabidopsis thaliana GN=RLP12 PE=2 SV=2	GO:0002237	--	--
c35381_g1_i1	4.71	6.79	18.03	5.95	1.17418	Ups	uncharacterized protein LOC100306140 [Glycine max]	30S ribosomal protein S7, chloroplastic OS=Olimarabidopsis pumila GN=rps7-A PE=3 SV=1	--	--	GO:0000312
c35388_g1_i11	2.84	3.61	0.11	0.41	-3.55128	Down	--	--	--	--	--
c35388_g1_i4	2.08	0.85	5.57	3.47	1.74933	Ups	--	--	--	--	--
c35388_g1_i6	0.07	3.6	0	0	#NAME?	Down	--	--	--	--	--
c35425_g1_i2	0.14	0.22	2.93	3.53	4.29365	Ups	wall-associated kinase 2 [Arabidopsis lyrata subsp. lyrata]	Wall-associated receptor kinase 2 OS=Arabidopsis thaliana GN=WAK2 PE=1 SV=1	GO:0009793	--	--
c35489_g1_i2	30.31	35.96	74.92	69	1.22535	Ups	hypothetical protein ARALYDRAFT_908859 [Arabidopsis lyrata subsp. lyrata]	Protein ATAF2 OS=Arabidopsis thaliana GN=NAC081 PE=1 SV=1	GO:0009753	--	--
c35523_g1_i2	0	0	1.49	1.17	Inf	Ups	--	--	--	--	--
c35524_g1_i1	88.03	87.12	196.39	177.66	1.20377	Ups	protease inhibitor/seed storage/lipid transfer protein family protein [Arabidopsis lyrata subsp. lyrata]	Protein YLS3 OS=Arabidopsis thaliana GN=YLS3 PE=2 SV=1	--	--	GO:0031225
c35532_g1_i1	5.67	4.81	15.32	15.93	1.66982	Ups	hypothetical protein ARALYDRAFT_471359 [Arabidopsis lyrata subsp. lyrata]	Lipid transfer protein EARLI 1 OS=Arabidopsis thaliana GN=EARLI1 PE=1 SV=1	GO:0009750	--	--
c35532_g2_i1	14.59	10.92	32.14	26.61	1.31281	Ups	hypothetical protein ARALYDRAFT_471359 [Arabidopsis lyrata subsp. lyrata]	Putative lipid-binding protein AIR1 OS=Arabidopsis thaliana GN=AIR1 PE=2 SV=1	GO:0009750	--	--
c35548_g2_i1	4.88	7.63	0	0.22	-5.72905	Down	--	--	--	--	--
c35578_g1_i2	5.62	6.05	24.05	17.66	1.94803	Ups	thioredoxin family protein [Arabidopsis lyrata subsp. lyrata]	Thioredoxin-like 1-2, chloroplastic OS=Arabidopsis thaliana GN=At5g61440 PE=2 SV=1	--	GO:0009055	--
c35591_g1_i1	9.55	7.1	23.53	21	1.52776	Ups	thioredoxin H-type 8 [Arabidopsis lyrata subsp. lyrata]	Thioredoxin H8 OS=Arabidopsis thaliana GN=TRX8 PE=2 SV=1	--	--	GO:0005737
c35639_g1_i1	2.39	2.04	8.14	8.77	2.04128	Ups	hypothetical protein ARALYDRAFT_492546 [Arabidopsis lyrata subsp. lyrata]	Cysteine-rich receptor-like protein kinase 10 OS=Arabidopsis thaliana GN=CRK10 PE=1 SV=3	--	--	GO:0005886
c35640_g1_i1	8.72	11.25	0.75	1.51	-3.06365	Down	H(+)-ATPase 2 [Arabidopsis thaliana]	ATPase 2, plasma membrane-type OS=Arabidopsis thaliana GN=AHA2 PE=1 SV=2	--	--	GO:0005774
c35667_g1_i1	6.16	3.21	0	0	#NAME?	Down	--	--	--	--	--
c35673_g1_i1	1.84	3.84	22.79	21.41	3.06645	Ups	glutathione S-transferase 26 [Arabidopsis lyrata subsp. lyrata]	Glutathione S-transferase F12 OS=Arabidopsis thaliana GN=GSTF12 PE=1 SV=1	--	GO:0043169	--
c35689_g2_i1	0.89	0.85	0	0.12	-3.71655	Down	contains similarity to reverse transcriptases (Pfam; rvt.hmm, score: 11.19) [Arabidopsis thaliana]	Copia protein OS=Drosophila melanogaster GN=GIP PE=1 SV=3	--	--	--
c35702_g1_i1	36.02	34.09	91.5	79.03	1.39183	Ups	F-box protein [Arabidopsis thaliana]	F-box protein At2g27310 OS=Arabidopsis thaliana GN=At2g27310 PE=2 SV=1	GO:0042538	--	--
c35712_g1_i1	0	0	0	1.12	Inf	Ups	wall-associated receptor kinase-like 9 [Arabidopsis thaliana]	Wall-associated receptor kinase-like 9 OS=Arabidopsis thaliana GN=WAKL9 PE=2 SV=1	GO:0006952	--	--
c35714_g2_i1	15.97	15.01	31.25	26.19	1.00044	Ups	putative retroelement pol polyprotein [Arabidopsis thaliana]	4-coumarate--CoA ligase-like 4 OS=Arabidopsis thaliana GN=4CLL4 PE=2 SV=1	--	--	--
c35714_g2_i7	4.36	1.51	7.53	10.87	1.76122	Ups	F5M15.18 [Arabidopsis lyrata subsp. lyrata]	4-coumarate--CoA ligase-like 4 OS=Arabidopsis thaliana GN=4CLL4 PE=2 SV=1	--	GO:0016207	--
c35728_g1_i11	4.55	2.38	1.44	0	-2.15569	Down	contains similarity to reverse transcriptases [Arabidopsis thaliana]	Uncharacterized mitochondrial protein AtMg01250 OS=Arabidopsis thaliana GN=AtMg01250 PE=4 SV=1	--	--	--
c35768_g1_i3	0	0.84	0	0	#NAME?	Down	disease resistance protein [Brassica rapa subsp. pekinensis]	Retrovirus-related Pol polyprotein from transposon opus OS=Drosophila melanogaster GN=pol PE=3 SV=1	GO:0044260	--	--
c35779_g1_i2	0.55	1.11	4.78	5.95	2.78439	Ups	RNA-directed DNA polymerase-like protein [Arabidopsis thaliana]	Uncharacterized mitochondrial protein AtMg01250 OS=Arabidopsis thaliana GN=AtMg01250 PE=4 SV=1	--	--	--
c35779_g1_i5	4.69	3.98	0.61	1.62	-1.87956	Down	RNA-directed DNA polymerase-like protein [Arabidopsis thaliana]	Uncharacterized mitochondrial protein AtMg01250 OS=Arabidopsis thaliana GN=AtMg01250 PE=4 SV=1	--	--	--
c35779_g1_i6	6	4.05	0.09	0	-6.37375	Down	RNA-directed DNA polymerase-like protein [Arabidopsis thaliana]	Uncharacterized mitochondrial protein AtMg01250 OS=Arabidopsis thaliana GN=AtMg01250 PE=4 SV=1	--	--	--
c35781_g1_i5	0	3.1	6.97	6.65	2.22064	Ups	--	--	--	--	--
c35788_g1_i3	0	0.7	2.27	2.61	2.90593	Ups	En/Spm transposon protein-like [Arabidopsis thaliana]	--	--	--	--
c35788_g1_i5	5.58	5.84	2.15	1.42	-1.56718	Down	En/Spm transposon protein-like [Arabidopsis thaliana]	--	--	--	--
c35790_g1_i1	31.23	29.44	133.29	127.89	2.21454	Ups	pathogenesis-related protein 5 [Arabidopsis thaliana]	Pathogenesis-related protein 5 OS=Arabidopsis thaliana GN=At1g75040 PE=1 SV=1	GO:0031348	--	--
c35812_g1_i1	3.16	3.1	11.07	10.07	1.86702	Ups	VQ motif-containing protein [Arabidopsis thaliana]	Calmodulin-binding protein 25 OS=Arabidopsis thaliana GN=CAMBP25 PE=1 SV=1	GO:0009414	--	--
c35838_g1_i1	1949.41	1995.95	296.91	321.41	-2.56594	Down	hypothetical protein ARALYDRAFT_496967 [Arabidopsis lyrata subsp. lyrata]	Dehydrin Rab18 OS=Arabidopsis thaliana GN=RAB18 PE=2 SV=1	GO:0009414	--	--
c35904_g1_i4	1.61	1.6	0	0	#NAME?	Down	calponin homology and kinesin motor domain-containing protein [Arabidopsis thaliana]	Kinesin-4 OS=Arabidopsis thaliana GN=ATK4 PE=1 SV=2	--	GO:0003777	--
c35917_g1_i3	7.46	7.18	0.78	1.78	-2.41585	Down	putative protein [Arabidopsis thaliana]	--	--	--	--
c35932_g1_i2	1.89	2.01	0	0.16	-4.51929	Down	--	--	--	--	--
c35963_g1_i1	0	0.13	5.85	4.19	6.32991	Ups	uncharacterized protein [Arabidopsis thaliana]	--	--	--	GO:0005576
c35986_g2_i2	1.37	0.71	0	0	#NAME?	Down	ty1-copia retrotransposon protein [Cucumis melo subsp. melo]	Retrovirus-related Pol polyprotein from transposon TNT 1-94 OS=Nicotiana tabacum PE=2 SV=1	--	--	--
c36000_g1_i2	1.14	0.76	2.67	3.49	1.80069	Ups	putative leucine-rich repeat protein kinase [Arabidopsis thaliana]	Probable LRR receptor-like protein kinase At1g51890 OS=Arabidopsis thaliana GN=At1g51890 PE=2 SV=2	GO:0010363	--	--
c36016_g1_i2	0	0	1.24	0	Inf	Ups	leucine-rich repeat family protein [Arabidopsis lyrata subsp. lyrata]	Receptor-like protein 12 OS=Arabidopsis thaliana GN=RLP12 PE=2 SV=2	--	GO:0016301	--
c36016_g1_i5	5.52	4.42	0.97	2.46	-1.4337	Down	leucine-rich repeat family protein [Arabidopsis lyrata subsp. lyrata]	Receptor-like protein 12 OS=Arabidopsis thaliana GN=RLP12 PE=2 SV=2	--	GO:0016301	--
c36039_g1_i1	5.66	3.97	0	0	#NAME?	Down	--	--	--	--	--
c36039_g1_i5	1.95	2.58	0	0	#NAME?	Down	--	--	--	--	--
c36045_g1_i1	5.66	3.82	0	0	#NAME?	Down	hypothetical protein ARALYDRAFT_920415 [Arabidopsis lyrata subsp. lyrata]	Inactive serine/threonine-protein kinase At1g67470 OS=Arabidopsis thaliana GN=At1g67470 PE=2 SV=1	--	--	--
c36045_g3_i1	0	0	1.93	1.22	Inf	Ups	En/Spm-like transposon protein [Arabidopsis thaliana]	--	--	--	--
c36058_g1_i1	112.44	96.84	38.74	35.27	-1.39142	Down	--	--	--	--	--
c36087_g2_i3	0	0	0.81	0.54	Inf	Ups	squalene epoxidase 2 [Arabidopsis thaliana]	Squalene epoxidase 2, mitochondrial OS=Arabidopsis thaliana GN=SQE2 PE=1 SV=1	--	GO:0050660	--
c36101_g1_i1	6.96	4.1	3.15	0	-1.6808	Down	hypothetical protein ARALYDRAFT_474084 [Arabidopsis lyrata subsp. lyrata]	1-acylglycerol-3-phosphate O-acyltransferase OS=Arabidopsis thaliana GN=At4g24160 PE=1 SV=1	--	--	GO:0048196
c36101_g1_i3	0	1.02	1.33	4.21	2.55209	Ups	F1N19.24 [Arabidopsis thaliana]	1-acylglycerol-3-phosphate O-acyltransferase OS=Arabidopsis thaliana GN=At4g24160 PE=1 SV=1	--	--	GO:0048196
c36115_g1_i1	756.3	737.95	1937.78	1608.95	1.35547	Ups	protease inhibitor/seed storage/lipid transfer protein family protein [Arabidopsis lyrata subsp. lyrata]	--	--	GO:0008233	--
c36115_g2_i1	203.76	199	824.02	724.26	2.05093	Ups	protease inhibitor/seed storage/lipid transfer protein family protein [Arabidopsis lyrata subsp. lyrata]	Putative lipid-transfer protein DIR1 OS=Arabidopsis thaliana GN=DIR1 PE=1 SV=1	--	GO:0008233	--
c36120_g1_i1	0	0	22.09	23.49	Inf	Ups	putative retroelement pol polyprotein [Arabidopsis thaliana]	Retrovirus-related Pol polyprotein from transposon TNT 1-94 OS=Nicotiana tabacum PE=2 SV=1	--	--	--
c36182_g1_i1	153.5	151.61	400.48	400.42	1.5	Ups	putative cysteine proteinase inhibitor [Arabidopsis thaliana]	Cysteine proteinase inhibitor 4 OS=Arabidopsis thaliana GN=CYS4 PE=3 SV=2	--	GO:0004869	--
c36197_g1_i1	10.14	9.23	0	3.15	-2.52458	Down	--	--	--	--	--
c36197_g1_i3	16.37	18.22	5.76	4.47	-1.64522	Down	hypothetical protein 27.t00096 [Brassica oleracea]	--	--	--	--
c36202_g1_i3	4.01	2.59	7.75	11.12	1.62309	Ups	Leucine-rich repeat transmembrane protein kinase [Arabidopsis thaliana]	Probable LRR receptor-like serine/threonine-protein kinase At1g29720 OS=Arabidopsis thaliana GN=RFK1 PE=2 SV=3	--	--	GO:0005886
c36202_g1_i4	4.03	3.62	8.75	11.3	1.49927	Ups	Leucine-rich repeat transmembrane protein kinase [Arabidopsis thaliana]	Probable LRR receptor-like serine/threonine-protein kinase At1g29720 OS=Arabidopsis thaliana GN=RFK1 PE=2 SV=3	--	--	GO:0005886
c36202_g1_i9	0	0	2.2	0.2	Inf	Ups	Leucine-rich repeat transmembrane protein kinase [Arabidopsis thaliana]	Probable LRR receptor-like serine/threonine-protein kinase At1g29720 OS=Arabidopsis thaliana GN=RFK1 PE=2 SV=3	--	--	GO:0005886
c36206_g1_i2	8.08	8.91	37.18	33.51	2.16318	Ups	heavy metal transport/detoxification domain-containing protein [Arabidopsis thaliana]	--	GO:0031348	--	--
c36206_g1_i3	19.92	21.37	48.96	37.08	1.16993	Ups	heavy metal transport/detoxification domain-containing protein [Arabidopsis thaliana]	--	GO:0031348	--	--
c36217_g1_i3	6.72	7.61	0	0	#NAME?	Down	disease resistance-responsive, dirigent domain-containing protein [Arabidopsis thaliana]	Dirigent protein 14 OS=Arabidopsis thaliana GN=DIR14 PE=2 SV=1	GO:0006952	--	--
c36221_g2_i2	0.12	0	1.27	0.84	4.27024	Ups	hypothetical protein At2g41590 [Arabidopsis thaliana]	--	--	--	--
c36228_g1_i5	0	0	1.24	0.84	Inf	Ups	hypothetical protein VITISV_010420 [Vitis vinifera]	Copia protein OS=Drosophila melanogaster GN=GIP PE=1 SV=3	--	--	--
c36269_g1_i3	0.84	1.35	0	0	#NAME?	Down	MuDR transposable element - like protein [Arabidopsis thaliana]	--	--	--	--
c36270_g1_i2	23.08	28.03	0	0.37	-7.015	Down	hypothetical protein ARALYDRAFT_916123 [Arabidopsis lyrata subsp. lyrata]	--	--	--	GO:0031225
c36303_g1_i4	1.31	1.17	0	0.47	-2.29616	Down	predicted protein [Arabidopsis lyrata subsp. lyrata]	Probable WRKY transcription factor 19 OS=Arabidopsis thaliana GN=WRKY19 PE=2 SV=1	GO:0006952	--	--
c36348_g2_i2	2.19	1.22	5.95	7.49	2.09861	Ups	SIP1_2 [Arabidopsis lyrata subsp. lyrata]	Probable aquaporin SIP1-2 OS=Arabidopsis thaliana GN=SIP1-2 PE=2 SV=1	--	--	GO:0016021
c36349_g1_i1	1.66	1.79	0	0	#NAME?	Down	--	--	--	--	--
c36463_g2_i1	2.15	1.87	6.69	4.88	1.64375	Ups	Hypothetical protein [Arabidopsis thaliana]	--	--	--	--
c36482_g1_i3	2.87	3.25	10.4	9.92	1.82827	Ups	chaperone DnaJ-domain containing protein [Arabidopsis thaliana]	Chaperone protein DnaJ OS=Thermosipho africanus (strain TCF52B) GN=dnaJ PE=3 SV=1	--	--	GO:0005737
c36482_g1_i4	16.41	14.43	73.19	72.22	2.34485	Ups	chaperone DnaJ-domain containing protein [Arabidopsis thaliana]	Chaperone protein DnaJ OS=Thermosipho africanus (strain TCF52B) GN=dnaJ PE=3 SV=1	--	--	GO:0005737
c36485_g1_i7	0	0	0.4	0	Inf	Ups	putative AP endonuclease/reverse transcriptase [Brassica napus]	Putative ribonuclease H protein At1g65750 OS=Arabidopsis thaliana GN=At1g65750 PE=3 SV=1	--	--	--
c36517_g1_i2	560.45	554.82	211.08	202.56	-1.32433	Down	metallothionein 3 [Arabidopsis thaliana]	Metallothionein-like protein type 3 OS=Carica papaya PE=3 SV=1	GO:0009750	--	--
c36530_g1_i3	14.4	15.07	30.27	31.07	1.16543	Ups	predicted protein [Arabidopsis lyrata subsp. lyrata]	--	--	--	GO:0005634
c36548_g2_i2	1.33	1.01	0	0	#NAME?	Down	cytochrome P450, family 709, subfamily B, polypeptide 2 [Arabidopsis thaliana]	Cytochrome P450 734A6 OS=Oryza sativa subsp. japonica GN=CYP734A6 PE=2 SV=1	--	GO:0020037	--
c36548_g2_i4	0	0	1.48	2.54	Inf	Ups	predicted protein [Arabidopsis lyrata subsp. lyrata]	Cytochrome P450 734A6 OS=Oryza sativa subsp. japonica GN=CYP734A6 PE=2 SV=1	--	GO:0020037	--
c36549_g1_i1	0	0	1.48	1.31	Inf	Ups	StaR-like protein domain-containing protein [Arabidopsis thaliana]	Tetratricopeptide repeat protein 38 OS=Homo sapiens GN=TTC38 PE=1 SV=1	--	--	GO:0005634
c36574_g1_i1	34.58	33.49	83.26	78.36	1.35664	Ups	hypothetical protein ARALYDRAFT_496395 [Arabidopsis lyrata subsp. lyrata]	Probable carboxylesterase 120 OS=Arabidopsis thaliana GN=CXE20 PE=2 SV=1	GO:0008152	--	--
c36600_g1_i1	3.33	4.41	0.63	0.71	-2.42015	Down	hypothetical protein AP6_E08.2 [Arabidopsis lyrata subsp. petraea]	GEM-like protein 2 OS=Arabidopsis thaliana GN=At4g01600 PE=2 SV=1	--	--	GO:0005634
c36612_g1_i1	0.73	0.21	0	0	#NAME?	Down	putative non-LTR retroelement reverse transcriptase [Arabidopsis thaliana]	--	--	--	--
c36612_g1_i6	2.04	2.74	0.9	0	-2.30294	Down	putative non-LTR retroelement reverse transcriptase [Arabidopsis thaliana]	--	--	--	--
c36612_g1_i7	0	0	0	1.03	Inf	Ups	putative non-LTR retroelement reverse transcriptase [Arabidopsis thaliana]	--	--	--	--
c36615_g1_i2	0.67	0	1.47	2.45	2.63667	Ups	putative non-LTR retroelement reverse transcriptase [Arabidopsis thaliana]	--	--	--	--
c36634_g1_i3	2.49	2.43	13.67	14.25	2.60819	Ups	nudix hydrolase 17 [Arabidopsis thaliana]	Nudix hydrolase 17, mitochondrial OS=Arabidopsis thaliana GN=NUDT17 PE=2 SV=1	--	GO:0016787	--
c36653_g1_i1	0.38	0.1	7.32	7.12	5.03536	Ups	kelch repeat-containing protein [Arabidopsis lyrata subsp. lyrata]	Nitrile-specifier protein 5 OS=Arabidopsis thaliana GN=NSP5 PE=2 SV=1	GO:0043161	--	--
c36665_g1_i1	0.44	1.07	5.35	6.19	3.04152	Ups	predicted protein [Arabidopsis lyrata subsp. lyrata]	Mannose-6-phosphate isomerase 2 OS=Arabidopsis thaliana GN=PMI2 PE=1 SV=1	GO:0009646	--	--
c36695_g1_i1	2.5	1.06	7.35	6.91	2.12165	Ups	putative polyprotein of LTR transposon [Arabidopsis thaliana]	Retrovirus-related Pol polyprotein from transposon TNT 1-94 OS=Nicotiana tabacum PE=2 SV=1	--	--	--
c36695_g1_i4	1.02	0.67	0	0	#NAME?	Down	hypothetical protein VITISV_041217 [Vitis vinifera]	Retrovirus-related Pol polyprotein from transposon TNT 1-94 OS=Nicotiana tabacum PE=2 SV=1	--	--	--
c36704_g1_i9	1.5	1.35	0	0.43	-2.6309	Down	non-LTR retroelement reverse transcriptase-like protein [Arabidopsis thaliana]	--	--	--	--
c36715_g1_i2	3.45	2.89	0.56	0.18	-2.9751	Down	putative non-LTR retroelement reverse transcriptase [Arabidopsis thaliana]	--	--	--	--
c36720_g1_i1	2.14	1.71	0	0	#NAME?	Down	hypothetical protein ARALYDRAFT_333932 [Arabidopsis lyrata subsp. lyrata]	--	--	--	--
c36720_g1_i7	0	0	0	3.02	Inf	Ups	hypothetical protein ARALYDRAFT_333932 [Arabidopsis lyrata subsp. lyrata]	--	--	--	--
c36765_g1_i2	78.09	78.22	30.35	28.04	-1.31065	Down	putative metallothionein type 4 [Brassica napus]	EC protein homolog 2 OS=Arabidopsis thaliana GN=At2g23240 PE=2 SV=2	--	--	GO:0005737
c36784_g1_i2	4.68	3.51	14.06	12.62	1.79452	Ups	--	--	--	--	--
c36830_g1_i2	4.62	4.2	1.09	1.02	-1.9373	Down	copia-like retrotransposable element [Arabidopsis thaliana]	--	--	--	--
c36839_g1_i1	7.36	11.17	0.99	0.12	-3.94686	Down	periaxin-like protein [Arabidopsis thaliana]	--	GO:0009791	--	--
c36839_g1_i2	21.89	21.61	4.66	4.27	-2.17701	Down	--	--	--	--	--
c36839_g2_i1	22.48	23.34	3.9	1.78	-2.90308	Down	--	--	--	--	--
c36852_g1_i1	0	0.06	0.4	0.35	3.87848	Ups	putative Ta11-like non-LTR retroelement protein [Arabidopsis thaliana]	--	--	--	--
c36876_g2_i3	1.61	1.58	0.04	0.04	-5.16612	Down	putative retroelement pol polyprotein [Arabidopsis thaliana]	Transposon Tf2-9 polyprotein OS=Schizosaccharomyces pombe (strain 972 / ATCC 24843) GN=Tf2-9 PE=3 SV=1	GO:0009987	--	--
c36884_g1_i12	2.91	1.86	0	0.44	-3.35882	Down	putative non-LTR retroelement reverse transcriptase [Arabidopsis thaliana]	LINE-1 retrotransposable element ORF2 protein OS=Mus musculus GN=Pol PE=1 SV=2	--	GO:0003676	--
c36901_g1_i2	0	0	1.32	0	Inf	Ups	F17L21.7 [Arabidopsis thaliana]	Retrovirus-related Pol polyprotein from transposon TNT 1-94 OS=Nicotiana tabacum PE=2 SV=1	--	--	--
c36901_g1_i7	3.09	1.65	0	0.85	-2.40205	Down	polyprotein [Arabidopsis thaliana]	Retrovirus-related Pol polyprotein from transposon TNT 1-94 OS=Nicotiana tabacum PE=2 SV=1	--	--	--
c36903_g1_i5	0	0	2.01	0.96	Inf	Ups	AT5G09930-like protein [Arabidopsis arenosa]	ABC transporter F family member 2 OS=Arabidopsis thaliana GN=ABCF2 PE=3 SV=2	GO:0018105	--	--
c36912_g1_i11	0	0	0.76	1.04	Inf	Ups	Ribonuclease H-like protein [Arabidopsis thaliana]	Uncharacterized mitochondrial protein AtMg01250 OS=Arabidopsis thaliana GN=AtMg01250 PE=4 SV=1	--	--	--
c36926_g1_i1	3.63	3.89	0	0	#NAME?	Down	alkaline-phosphatase-like protein [Arabidopsis thaliana]	Venom phosphodiesterase 1 OS=Crotalus adamanteus PE=1 SV=2	--	GO:0016787	--
c36926_g2_i1	3.6	4.24	0.14	0.21	-4.38332	Down	type I phosphodiesterase/nucleotide pyrophosphatase family protein [Arabidopsis lyrata subsp. lyrata]	Ectonucleotide pyrophosphatase/phosphodiesterase family member 3 OS=Homo sapiens GN=ENPP3 PE=1 SV=2	--	--	GO:0005773
c36932_g1_i1	0.58	0.77	0	0	#NAME?	Down	uncharacterized protein [Arabidopsis thaliana]	--	--	--	GO:0016020
c36941_g1_i4	10.47	8.46	23.71	21.66	1.37051	Ups	aspartate aminotransferase [Arabidopsis thaliana]	Aspartate aminotransferase, cytoplasmic isozyme 2 OS=Arabidopsis thaliana GN=ASP4 PE=2 SV=2	GO:0009693	--	--
c36947_g1_i1	0.66	0.88	21.3	0.79	3.95864	Ups	--	--	--	--	--
c36985_g1_i1	0	0.15	2.3	4.84	5.6408	Ups	centromeric protein E [Arabidopsis thaliana]	Kinesin-related protein 11 OS=Dictyostelium discoideum GN=kif11 PE=3 SV=1	--	GO:0003777	--
c36995_g1_i1	9.64	8.36	21.08	18.18	1.23511	Ups	endonuclease/exonuclease/phosphatase family protein [Arabidopsis lyrata subsp. lyrata]	Type IV inositol polyphosphate 5-phosphatase 11 OS=Arabidopsis thaliana GN=IP5P11 PE=1 SV=1	--	--	GO:0005737
c37009_g1_i1	0.43	0.69	2.86	3.42	2.59897	Ups	S domain subfamily receptor-like kinase [Arabidopsis thaliana]	G-type lectin S-receptor-like serine/threonine-protein kinase CES101 OS=Arabidopsis thaliana GN=CES101 PE=2 SV=2	--	GO:0030246	--
c37021_g3_i2	10.09	15.21	46.08	41.57	1.90545	Ups	hypothetical protein ARALYDRAFT_487941 [Arabidopsis lyrata subsp. lyrata]	--	--	--	GO:0005634
c37046_g1_i1	0	0.59	21.17	19.83	6.18507	Ups	delta-9 fatty acid desaturase [Descurainia sophia]	Probable lipid desaturase ADS3.2, chloroplastic OS=Arabidopsis thaliana GN=ADS3.2 PE=2 SV=3	GO:0006633	--	--
c37046_g1_i2	1.53	2.05	8.34	7.15	2.23485	Ups	delta-9 fatty acid desaturase [Descurainia sophia]	Probable lipid desaturase ADS3.2, chloroplastic OS=Arabidopsis thaliana GN=ADS3.2 PE=2 SV=3	GO:0006633	--	--
c37047_g1_i1	6.97	6.44	22.39	19.63	1.75691	Ups	hypothetical protein ARALYDRAFT_480568 [Arabidopsis lyrata subsp. lyrata]	UDP-glycosyltransferase 90A1 OS=Arabidopsis thaliana GN=UGT90A1 PE=2 SV=1	--	GO:0008194	--
c37072_g1_i1	10.47	9.75	2.61	2.27	-1.94145	Down	hypothetical protein ARALYDRAFT_480959 [Arabidopsis lyrata subsp. lyrata]	Dirigent protein 23 OS=Arabidopsis thaliana GN=DIR23 PE=2 SV=1	GO:0006952	--	--
c37075_g1_i1	3.27	3.18	8.27	10.77	1.6735	Ups	receptor-like serine/threonine kinase (RFK1), putative [Arabidopsis thaliana]	Probable LRR receptor-like serine/threonine-protein kinase At1g29720 OS=Arabidopsis thaliana GN=RFK1 PE=2 SV=3	--	--	GO:0005886
c37083_g1_i1	1.62	1.81	5.06	5.02	1.66494	Ups	myb domain protein 305 [Arabidopsis thaliana]	Myb-related protein 305 OS=Antirrhinum majus GN=MYB305 PE=2 SV=1	--	GO:0003700	--
c37093_g1_i1	12.38	9.39	1.31	0.51	-3.4676	Down	hypothetical protein ARALYDRAFT_887539 [Arabidopsis lyrata subsp. lyrata]	--	--	--	GO:0009507
c37108_g1_i2	3.2	1.65	6.8	7.34	1.64226	Ups	basix helix-loop-helix family protein [Arabidopsis lyrata subsp. lyrata]	Transcription factor bHLH36 OS=Arabidopsis thaliana GN=BHLH36 PE=2 SV=1	--	GO:0003700	--
c37131_g1_i3	0	0	0.6	0.52	Inf	Ups	CYP79B3 [Arabidopsis lyrata subsp. lyrata]	Tryptophan N-monooxygenase 2 OS=Arabidopsis thaliana GN=CYP79B3 PE=1 SV=1	GO:0009611	--	--
c37154_g1_i1	0	0.34	9.29	7.05	5.66021	Ups	uncharacterized protein [Arabidopsis thaliana]	--	--	--	GO:0005576
c37154_g1_i2	1.28	0.62	3.26	4.5	2.1297	Ups	uncharacterized protein [Arabidopsis thaliana]	--	--	--	GO:0005576
c37191_g1_i2	19.7	15.92	34.2	36.5	1.09793	Ups	hypothetical protein ARALYDRAFT_473588 [Arabidopsis lyrata subsp. lyrata]	Transmembrane protein 18 OS=Homo sapiens GN=TMEM18 PE=1 SV=2	--	--	GO:0005634
c37193_g2_i1	318.58	295.86	99.58	87.27	-1.60962	Down	--	--	--	--	--
c37212_g1_i7	1.28	2.93	0.09	0	-5.71307	Down	pentatricopeptide repeat-containing protein [Arabidopsis thaliana]	Pentatricopeptide repeat-containing protein At2g35130 OS=Arabidopsis thaliana GN=At2g35130 PE=2 SV=1	--	--	GO:0005739
c37234_g1_i1	0	2.68	0	0	#NAME?	Down	putative UPF0497 membrane protein [Arabidopsis thaliana]	CASP-like protein 5C3 OS=Arabidopsis thaliana GN=At1g49405 PE=2 SV=1	--	--	GO:0016021
c37289_g1_i1	1.36	1.95	0.26	0	-3.53036	Down	PREDICTED: aldehyde dehydrogenase family 2 member B7, mitochondrial-like [Solanum lycopersicum]	Aldehyde dehydrogenase OS=Agaricus bisporus GN=aldA PE=3 SV=1	--	GO:0004028	--
c37301_g1_i6	0.97	1.04	0	0	#NAME?	Down	F9C16.9 [Arabidopsis thaliana]	--	--	--	--
c37351_g1_i6	1.83	1.35	0	0	#NAME?	Down	--	--	--	--	--
c37361_g1_i1	28.86	30.24	60.3	51.35	1.02774	Ups	aminocyclopropanecarboxylate oxidase [Arabidopsis thaliana]	1-aminocyclopropane-1-carboxylate oxidase 5 OS=Arabidopsis thaliana GN=At1g77330 PE=2 SV=1	GO:0016132	--	--
c37371_g1_i3	0	0	1.59	2.31	Inf	Ups	metallo-beta-lactamase domain-containing protein [Arabidopsis thaliana]	Putative hydrolase C777.06c OS=Schizosaccharomyces pombe (strain 972 / ATCC 24843) GN=SPCC777.06c PE=4 SV=1	--	GO:0016787	--
c37376_g1_i1	0.49	0.46	1.66	1.51	1.84425	Ups	ATCHX18 [Arabidopsis lyrata subsp. lyrata]	Cation/H(+) antiporter 18 OS=Arabidopsis thaliana GN=CHX18 PE=2 SV=1	--	GO:0015385	--
c37383_g1_i1	727.32	747.65	1549.26	1480.99	1.14738	Ups	glutathione S-transferase [Arabidopsis thaliana]	Glutathione S-transferase U4 OS=Arabidopsis thaliana GN=GSTU4 PE=1 SV=1	GO:0009407	--	--
c37385_g1_i2	2.05	2.07	15.19	16.64	3.02718	Ups	EG45-like domain-containing protein 2 [Arabidopsis thaliana]	EG45-like domain containing protein 2 OS=Arabidopsis thaliana GN=EGC2 PE=2 SV=2	GO:0009627	--	--
c37385_g1_i3	11.84	10.46	48.83	42.16	2.14489	Ups	EG45-like domain-containing protein 2 [Arabidopsis thaliana]	EG45-like domain containing protein 2 OS=Arabidopsis thaliana GN=EGC2 PE=2 SV=2	GO:0009627	--	--
c37388_g3_i1	1.13	0.92	0	0	#NAME?	Down	putative Ta11-like non-LTR retroelement protein [Arabidopsis thaliana]	--	--	--	--
c37390_g1_i2	0.01	1.08	0	0	#NAME?	Down	predicted protein [Arabidopsis lyrata subsp. lyrata]	--	--	--	GO:0009506
c37391_g1_i4	0.26	0.92	0	0	#NAME?	Down	RNA-directed DNA polymerase-like protein [Arabidopsis thaliana]	Uncharacterized mitochondrial protein AtMg00310 OS=Arabidopsis thaliana GN=AtMg00310 PE=4 SV=1	--	--	--
c37393_g1_i1	2.95	1.9	0	0	#NAME?	Down	TIR-NBS-LRR class disease resistance protein [Arabidopsis thaliana]	Disease resistance protein RML1B OS=Arabidopsis thaliana GN=RLM1B PE=2 SV=1	GO:0006952	--	--
c37393_g1_i4	0.68	0.69	0	0	#NAME?	Down	reverse transcriptase, partial [Arabidopsis thaliana]	Transposon TX1 uncharacterized 149 kDa protein OS=Xenopus laevis PE=3 SV=1	--	--	--
c37393_g1_i5	1.45	2.57	0	0	#NAME?	Down	TIR-NBS-LRR class disease resistance protein [Arabidopsis thaliana]	Disease resistance protein RML1B OS=Arabidopsis thaliana GN=RLM1B PE=2 SV=1	GO:0006952	--	--
c37393_g1_i6	1.39	0.89	0	0	#NAME?	Down	TIR-NBS-LRR class disease resistance protein [Arabidopsis thaliana]	Disease resistance protein RML1B OS=Arabidopsis thaliana GN=RLM1B PE=2 SV=1	GO:0006952	--	--
c37393_g1_i7	0.73	1.73	0	0	#NAME?	Down	TIR-NBS-LRR class disease resistance protein [Arabidopsis thaliana]	Disease resistance protein RML1B OS=Arabidopsis thaliana GN=RLM1B PE=2 SV=1	GO:0006952	--	--
c37393_g1_i8	3.05	3.28	0	0	#NAME?	Down	TIR-NBS-LRR class disease resistance protein [Arabidopsis thaliana]	Disease resistance protein RML1B OS=Arabidopsis thaliana GN=RLM1B PE=2 SV=1	GO:0006952	--	--
c37429_g1_i1	15.06	16.21	0.99	1.02	-3.87664	Down	embryo-specific protein like [Arabidopsis thaliana]	--	GO:0009695	--	--
c37464_g1_i1	13.3	12.71	32.36	29.11	1.34925	Ups	PR4-type protein [Arabidopsis lyrata subsp. lyrata]	Pathogenesis-related protein PR-4B OS=Nicotiana tabacum PE=2 SV=1	GO:0050832	--	--
c37464_g1_i2	5.01	3.47	45.92	46.05	3.54903	Ups	PR4-type protein [Arabidopsis lyrata subsp. lyrata]	Pathogenesis-related protein PR-4B OS=Nicotiana tabacum PE=2 SV=1	GO:0050832	--	--
c37464_g1_i3	27.72	28.64	62.25	52.62	1.13557	Ups	PR4-type protein [Arabidopsis lyrata subsp. lyrata]	Pathogenesis-related protein PR-4B OS=Nicotiana tabacum PE=2 SV=1	GO:0050832	--	--
c37471_g1_i1	5.31	3.16	14.27	13.5	1.82238	Ups	hypothetical protein ARALYDRAFT_476431 [Arabidopsis lyrata subsp. lyrata]	Inorganic pyrophosphatase 1 OS=Arabidopsis thaliana GN=PS2 PE=1 SV=1	--	GO:0052732	--
c37508_g2_i5	0	1.1	2.98	3.85	2.75491	Ups	unknown protein [Arabidopsis thaliana]	Putative ribonuclease H protein At1g65750 OS=Arabidopsis thaliana GN=At1g65750 PE=3 SV=1	--	--	--
c37508_g2_i6	1.71	0.7	4.95	2	1.63273	Ups	putative non-LTR retroelement reverse transcriptase [Arabidopsis thaliana]	--	--	--	--
c37510_g1_i1	53.82	52.43	121.77	109.86	1.23278	Ups	homolog of anti-oxidant 1 [Arabidopsis thaliana]	Copper transport protein ATX1 OS=Arabidopsis thaliana GN=ATX1 PE=1 SV=1	GO:0031047	--	--
c37510_g1_i2	29.57	28.91	97.67	87.44	1.77002	Ups	homolog of anti-oxidant 1 [Arabidopsis thaliana]	Copper transport protein ATX1 OS=Arabidopsis thaliana GN=ATX1 PE=1 SV=1	GO:0031047	--	--
c37542_g2_i1	79.05	73.22	17.54	19.83	-1.92081	Down	hypothetical protein ARALYDRAFT_496059 [Arabidopsis lyrata subsp. lyrata]	Non-specific lipid-transfer protein 3 OS=Arabidopsis thaliana GN=LTP3 PE=3 SV=1	GO:0042538	--	--
c37542_g2_i2	92.34	100.67	12.64	9.15	-3.03555	Down	hypothetical protein ARALYDRAFT_496059 [Arabidopsis lyrata subsp. lyrata]	Non-specific lipid-transfer protein 3 OS=Arabidopsis thaliana GN=LTP3 PE=3 SV=1	GO:0042538	--	--
c37553_g1_i1	17.19	18.03	34.83	36.59	1.12861	Ups	hypothetical protein ARALYDRAFT_919578 [Arabidopsis lyrata subsp. lyrata]	--	--	--	GO:0009507
c37602_g1_i1	0.68	0.96	0	0	#NAME?	Down	putative non-LTR retroelement reverse transcriptase [Arabidopsis thaliana]	Uncharacterized mitochondrial protein AtMg01250 OS=Arabidopsis thaliana GN=AtMg01250 PE=4 SV=1	--	--	--
c37612_g1_i7	0.74	0.82	0	0	#NAME?	Down	pentatricopeptide repeat(PPR)-containing protein At1g12700 [Arabidopsis thaliana]	Putative pentatricopeptide repeat-containing protein At1g12700, mitochondrial OS=Arabidopsis thaliana GN=At1g12700 PE=3 SV=1	--	GO:0004386	--
c37619_g1_i1	22.67	22.96	6.51	7.62	-1.58406	Down	AT5G52310 [Arabidopsis thaliana]	Low-temperature-induced 78 kDa protein OS=Arabidopsis thaliana GN=LTI78 PE=1 SV=2	GO:0042538	--	--
c37620_g1_i7	1.01	1.31	0	0.39	-2.49014	Down	reverse transcriptase, putative; 100033-105622 [Arabidopsis thaliana]	--	--	--	--
c37643_g1_i1	0.84	1.25	0	0	#NAME?	Down	non-LTR retroelement reverse transcriptase-like protein [Arabidopsis thaliana]	--	--	--	--
c37643_g1_i2	2.12	1.03	0	0	#NAME?	Down	RNA-directed DNA polymerase-like protein [Arabidopsis thaliana]	--	--	--	--
c37650_g1_i2	0.52	0.21	52.36	0.93	6.31701	Ups	ATP synthase subunit alpha [Medicago truncatula]	--	--	--	--
c37685_g1_i1	0.69	1.16	11.57	10.37	3.67877	Ups	O-methyltransferase family protein [Arabidopsis thaliana]	Caffeic acid 3-O-methyltransferase OS=Prunus dulcis GN=COMT1 PE=2 SV=1	--	GO:0046983	--
c37685_g1_i2	0	0	1.73	2.63	Inf	Ups	O-methyltransferase family protein [Arabidopsis thaliana]	Inositol 4-methyltransferase OS=Mesembryanthemum crystallinum GN=IMT1 PE=1 SV=1	--	GO:0046983	--
c37689_g1_i1	300.17	307.23	588.96	745.18	1.24154	Ups	hypothetical protein ARALYDRAFT_910122 [Arabidopsis lyrata subsp. lyrata]	Sucrose synthase 1 OS=Arabidopsis thaliana GN=SUS1 PE=1 SV=3	GO:0010267	--	--
c37730_g1_i4	1.12	1.09	0	0	#NAME?	Down	copia-like retrotransposable element [Arabidopsis thaliana]	Retrovirus-related Pol polyprotein from transposon TNT 1-94 OS=Nicotiana tabacum PE=2 SV=1	--	--	--
c37746_g1_i2	11.11	10.09	25.3	22.41	1.27462	Ups	yippee-like protein [Arabidopsis thaliana]	Protein yippee-like At4g27740 OS=Arabidopsis thaliana GN=At4g27740 PE=3 SV=1	--	--	GO:0005634
c37748_g1_i1	27.22	25.11	53.16	58.32	1.19645	Ups	uncharacterized protein [Arabidopsis thaliana]	--	GO:0009646	--	--
c37750_g1_i1	16.85	11.73	47.25	42.88	1.76784	Ups	hypothetical protein ARALYDRAFT_481665 [Arabidopsis lyrata subsp. lyrata]	--	--	--	--
c37751_g2_i1	3.73	3.28	28.2	25.2	3.03875	Ups	uncharacterized protein [Arabidopsis thaliana]	--	--	--	GO:0005634
c37776_g2_i1	0.52	0.28	4.13	4.35	3.52924	Ups	WRKY transcription factor 54 [Arabidopsis thaliana]	Probable WRKY transcription factor 54 OS=Arabidopsis thaliana GN=WRKY54 PE=2 SV=2	GO:0031348	--	--
c37788_g1_i4	1.31	0.9	0.38	0	-2.44499	Down	putative non-LTR retroelement reverse transcriptase [Arabidopsis thaliana]	Transposon TX1 uncharacterized 149 kDa protein OS=Xenopus laevis PE=3 SV=1	--	--	--
c37789_g1_i5	0	0	2.26	0	Inf	Ups	homeobox-leucine zipper protein HDG8 [Arabidopsis thaliana]	Homeobox-leucine zipper protein HDG8 OS=Arabidopsis thaliana GN=HDG8 PE=2 SV=2	--	GO:0003700	--
c37794_g1_i4	0	0	2.26	3.1	Inf	Ups	glutathione S-transferase 19 [Arabidopsis lyrata subsp. lyrata]	Glutathione S-transferase U1 OS=Arabidopsis thaliana GN=GSTU1 PE=2 SV=1	GO:0009407	--	--
c37813_g1_i1	26.63	24.52	10.94	9.06	-1.24455	Down	triacylglycerol lipase-like 1 protein [Arabidopsis thaliana]	Lipase OS=Thermomyces lanuginosus GN=LIP PE=1 SV=1	--	--	GO:0005576
c37815_g1_i3	1.3	0.82	0.07	0	-5.29136	Down	retroelement pol polyprotein-like [Arabidopsis thaliana]	Retrovirus-related Pol polyprotein from transposon TNT 1-94 OS=Nicotiana tabacum PE=2 SV=1	--	--	--
c37815_g1_i4	1.84	1.71	0.11	0.09	-4.01563	Down	unnamed protein product [Arabidopsis thaliana]	Retrovirus-related Pol polyprotein from transposon TNT 1-94 OS=Nicotiana tabacum PE=2 SV=1	--	--	--
c37816_g1_i10	4.09	3.63	0.29	0.34	-3.50404	Down	unnamed protein product [Arabidopsis thaliana]	--	--	--	--
c37816_g1_i15	3.73	3.96	0.44	0.48	-2.9682	Down	F11O4.11 [Arabidopsis thaliana]	--	--	--	--
c37816_g1_i2	3.26	4.09	0.66	0	-3.35742	Down	putative non-LTR retroelement reverse transcriptase [Arabidopsis thaliana]	Uncharacterized mitochondrial protein AtMg01250 OS=Arabidopsis thaliana GN=AtMg01250 PE=4 SV=1	--	--	--
c37816_g1_i4	0.67	0.74	0	0	#NAME?	Down	putative non-LTR retroelement reverse transcriptase [Arabidopsis thaliana]	Uncharacterized mitochondrial protein AtMg01250 OS=Arabidopsis thaliana GN=AtMg01250 PE=4 SV=1	--	--	--
c37819_g1_i1	95.86	90.74	44.6	35.44	-1.11125	Down	calcium-binding EF-hand-containing protein [Arabidopsis thaliana]	Calcium-binding protein KIC OS=Arabidopsis thaliana GN=KIC PE=1 SV=2	GO:0042744	--	--
c37820_g1_i1	12.12	10.2	36.75	30.72	1.70545	Ups	predicted protein [Arabidopsis lyrata subsp. lyrata]	Stem-specific protein TSJT1 OS=Nicotiana tabacum GN=TSJT1 PE=2 SV=1	GO:0009750	--	--
c37844_g1_i2	0.18	0.94	2.01	5.2	2.78958	Ups	BURP domain-containing protein [Brassica napus]	Dehydration-responsive protein RD22 OS=Arabidopsis thaliana GN=RD22 PE=2 SV=1	--	GO:0045735	--
c37844_g1_i3	5.99	6.7	1.2	1.37	-2.19293	Down	BURP domain-containing protein [Brassica napus]	Dehydration-responsive protein RD22 OS=Arabidopsis thaliana GN=RD22 PE=2 SV=1	--	GO:0045735	--
c37863_g1_i4	2.41	1.83	8.74	9.01	2.16874	Ups	F14D16.29 [Arabidopsis lyrata subsp. lyrata]	--	--	--	GO:0005829
c37870_g1_i10	0.73	0.56	0	0	#NAME?	Down	--	--	--	--	--
c37870_g2_i3	1.16	1.42	0	0.05	-5.59265	Down	--	--	--	--	--
c37886_g1_i2	11	10.61	28.36	31.63	1.58115	Ups	zinc finger protein CONSTANS-LIKE 13 [Arabidopsis thaliana]	Zinc finger protein CONSTANS-LIKE 13 OS=Arabidopsis thaliana GN=COL13 PE=2 SV=1	GO:0009805	--	--
c37931_g1_i2	0	1.6	5.87	6.3	3.02225	Ups	ATP binding protein [Arabidopsis lyrata subsp. lyrata]	Alanine--tRNA ligase OS=Methanosarcina mazei (strain ATCC BAA-159 / DSM 3647 / Goe1 / Go1 / JCM 11833 / OCM 88) GN=alaS PE=3 SV=1	--	GO:0003676	--
c37942_g1_i2	0	0	2.49	3.1	Inf	Ups	Lamin-like protein [Arabidopsis thaliana]	Lamin-like protein OS=Arabidopsis thaliana GN=At5g15350 PE=1 SV=1	GO:0016132	--	--
c37947_g1_i3	0.68	0.59	0	0	#NAME?	Down	contains similarity to reverse transcriptases [Arabidopsis thaliana]	--	--	--	--
c37955_g1_i2	0.18	0.32	2.8	2.8	3.59645	Ups	putative non-LTR retroelement reverse transcriptase [Arabidopsis thaliana]	LINE-1 reverse transcriptase homolog OS=Nycticebus coucang PE=3 SV=1	--	--	--
c37962_g1_i2	2.79	0.72	0	0	#NAME?	Down	TMS membrane family protein [Arabidopsis lyrata subsp. lyrata]	--	GO:0009793	--	--
c37974_g1_i5	2.26	1.57	0.87	0.21	-1.71015	Down	putative non-LTR retroelement reverse transcriptase [Arabidopsis thaliana]	LINE-1 retrotransposable element ORF2 protein OS=Homo sapiens PE=1 SV=1	--	--	--
c3799_g1_i1	0.32	0.18	2.02	1.15	2.77185	Ups	CYP71B22 [Arabidopsis lyrata subsp. lyrata]	Cytochrome P450 71B22 OS=Arabidopsis thaliana GN=CYP71B22 PE=2 SV=1	--	GO:0009055	--
c37991_g1_i1	27.42	23.11	124.08	110.07	2.32158	Ups	glutathione S-transferase 11 [Arabidopsis lyrata subsp. lyrata]	Glutathione S-transferase F6 OS=Arabidopsis thaliana GN=GSTF6 PE=2 SV=2	GO:0006979	--	--
c37998_g2_i1	3.41	7.55	55.54	41.13	3.23226	Ups	putative auxin-induced protein [Arabidopsis thaliana]	Auxin-responsive protein SAUR23 OS=Arabidopsis thaliana GN=SAUR23 PE=2 SV=1	GO:0009733	--	--
c37998_g2_i3	2.95	4.56	18.5	11.26	2.11246	Ups	putative auxin-induced protein [Arabidopsis thaliana]	Auxin-responsive protein SAUR23 OS=Arabidopsis thaliana GN=SAUR23 PE=2 SV=1	GO:0009733	--	--
c38002_g1_i1	0	0.24	28.78	28.95	8.18089	Ups	hypothetical protein ARALYDRAFT_496608 [Arabidopsis lyrata subsp. lyrata]	Peroxidase 71 OS=Arabidopsis thaliana GN=PER71 PE=1 SV=1	GO:0006979	--	--
c38002_g1_i2	2.8	3.22	37.51	36.32	3.72183	Ups	hypothetical protein ARALYDRAFT_496608 [Arabidopsis lyrata subsp. lyrata]	Peroxidase 71 OS=Arabidopsis thaliana GN=PER71 PE=1 SV=1	GO:0006979	--	--
c38004_g1_i1	9.14	6.71	22.21	23.13	1.61482	Ups	heat shock cognate 70 kDa protein 3 [Arabidopsis lyrata subsp. lyrata]	Heat shock 70 kDa protein 3 OS=Arabidopsis thaliana GN=HSP70-3 PE=1 SV=1	GO:0006007	--	--
c38004_g1_i2	34.48	44.02	163.09	138.46	2.05108	Ups	heat shock cognate 70 kDa protein 3 [Arabidopsis lyrata subsp. lyrata]	Heat shock 70 kDa protein 3 OS=Arabidopsis thaliana GN=HSP70-3 PE=1 SV=1	GO:0006007	--	--
c38008_g1_i1	2.05	2.6	0.39	0.75	-1.93912	Down	mRNA capping enzyme family protein [Arabidopsis thaliana]	mRNA-capping enzyme OS=Mus musculus GN=Rngtt PE=1 SV=1	GO:0035335	--	--
c38013_g1_i10	7.25	3.44	0	0	#NAME?	Down	--	--	--	--	--
c38013_g1_i2	0.81	5.03	0	0	#NAME?	Down	--	--	--	--	--
c38013_g1_i6	6.99	5.87	0	0	#NAME?	Down	--	--	--	--	--
c38014_g3_i2	0	0	1.06	1.34	Inf	Ups	reverse transcriptase, putative; 16838-20266 [Arabidopsis thaliana]	--	--	--	--
c38032_g1_i8	2.1	2.65	0	0.44	-3.41302	Down	putative non-LTR retroelement reverse transcriptase [Arabidopsis thaliana]	--	--	--	--
c38048_g1_i5	2.96	2.73	0.19	0.64	-2.68084	Down	--	--	--	--	--
c38059_g1_i4	0.21	0.77	0	0	#NAME?	Down	putative retroelement pol polyprotein [Arabidopsis thaliana]	--	GO:0006259	--	--
c38066_g1_i1	24.94	24.83	66.12	58.02	1.42755	Ups	hypothetical protein ARALYDRAFT_495005 [Arabidopsis lyrata subsp. lyrata]	Calmodulin-1 OS=Solanum tuberosum GN=PCM1 PE=1 SV=2	--	--	GO:0005829
c38094_g1_i16	0	0	1.43	2.55	Inf	Ups	--	--	--	--	--
c38105_g1_i2	0	0	0.6	0	Inf	Ups	putative reverse transcriptase [Arabidopsis thaliana]	Transposon TX1 uncharacterized 149 kDa protein OS=Xenopus laevis PE=3 SV=1	--	--	--
c38105_g1_i3	1.21	0.59	0	0	#NAME?	Down	putative reverse transcriptase [Arabidopsis thaliana]	Transposon TX1 uncharacterized 149 kDa protein OS=Xenopus laevis PE=3 SV=1	--	--	--
c38118_g1_i1	0	0	0.99	0.44	Inf	Ups	hypothetical protein AT5G45540 [Arabidopsis thaliana]	--	GO:0009684	--	--
c38176_g1_i1	0	0.29	5.83	1.33	4.83178	Ups	hypothetical protein ARALYDRAFT_483101 [Arabidopsis lyrata subsp. lyrata]	--	--	--	GO:0005634
c38210_g1_i1	68.58	65.97	16.17	15.49	-1.9787	Down	hypothetical protein ARALYDRAFT_489472 [Arabidopsis lyrata subsp. lyrata]	Ubiquitin carboxyl-terminal hydrolase 12 OS=Arabidopsis thaliana GN=UBP12 PE=1 SV=2	--	--	GO:0031225
c38215_g1_i3	0.48	0.5	0	0	#NAME?	Down	putative reverse transcriptase [Arabidopsis thaliana]	LINE-1 retrotransposable element ORF2 protein OS=Homo sapiens PE=1 SV=1	--	--	--
c38230_g1_i1	4.55	3.95	0.17	0.28	-4.13903	Down	uncharacterized protein [Arabidopsis thaliana]	--	--	--	GO:0005576
c38237_g1_i4	0.94	1.11	0	0.18	-3.49922	Down	putative reverse transcriptase [Arabidopsis thaliana]	--	--	--	--
c38253_g1_i1	1.15	0.84	6.83	6.8	2.88797	Ups	ATNAC3 [Arabidopsis lyrata subsp. lyrata]	NAC domain-containing protein 55 OS=Arabidopsis thaliana GN=NAC055 PE=2 SV=1	GO:0031348	--	--
c38253_g1_i2	0.55	0.71	8.23	9.25	3.8969	Ups	ATNAC3 [Arabidopsis lyrata subsp. lyrata]	NAC domain-containing protein 55 OS=Arabidopsis thaliana GN=NAC055 PE=2 SV=1	GO:0031348	--	--
c38298_g1_i1	0.29	0	1.42	1.07	3.22041	Ups	--	--	--	--	--
c38298_g1_i3	0.12	0.17	0.8	2.15	3.53056	Ups	--	--	--	--	--
c38299_g1_i1	3.45	2.88	43.2	40.61	3.83812	Ups	--	--	--	--	--
c38299_g1_i2	7.94	9.74	33.77	26.7	1.88272	Ups	uncharacterized protein [Arabidopsis thaliana]	--	--	--	--
c38319_g1_i2	0	0	0.41	1.55	Inf	Ups	SULTR3_5 [Arabidopsis lyrata subsp. lyrata]	Probable sulfate transporter 3.5 OS=Arabidopsis thaliana GN=SULTR3;5 PE=2 SV=1	GO:0008272	--	--
c38323_g1_i1	4	3.4	0.22	0.11	-4.40355	Down	actin depolymerizing factor 9 [Arabidopsis thaliana]	Actin-depolymerizing factor 9 OS=Arabidopsis thaliana GN=ADF9 PE=2 SV=2	--	--	GO:0005737
c38341_g1_i2	0.35	1.4	0	0	#NAME?	Down	polyprotein [Arabidopsis thaliana]	Uncharacterized mitochondrial protein AtMg00810 OS=Arabidopsis thaliana GN=AtMg00810 PE=4 SV=1	--	--	--
c38370_g1_i1	43.48	42.77	107.89	70.68	1.16097	Ups	ethylene-responsive transcription factor RAP2-3 [Arabidopsis thaliana]	Ethylene-responsive transcription factor RAP2-3 OS=Arabidopsis thaliana GN=RAP2-3 PE=1 SV=2	GO:0009753	--	--
c38370_g1_i3	56.25	54.77	197.34	225.91	2.03844	Ups	ethylene-responsive transcription factor RAP2-3 [Arabidopsis thaliana]	Ethylene-responsive transcription factor RAP2-3 OS=Arabidopsis thaliana GN=RAP2-3 PE=1 SV=2	GO:0009753	--	--
c38370_g1_i4	53.77	56.37	216.3	246.98	2.18034	Ups	ethylene-responsive transcription factor RAP2-3 [Arabidopsis thaliana]	Ethylene-responsive transcription factor RAP2-3 OS=Arabidopsis thaliana GN=RAP2-3 PE=1 SV=2	GO:0009753	--	--
c38405_g1_i5	0	0	1.18	1.12	Inf	Ups	MEMB11 [Arabidopsis lyrata subsp. lyrata]	Membrin-12 OS=Arabidopsis thaliana GN=MEMB12 PE=2 SV=1	--	--	GO:0043231
c38405_g1_i9	0.43	0.33	4.56	3.7	3.56326	Ups	MEMB11 [Arabidopsis lyrata subsp. lyrata]	Membrin-12 OS=Arabidopsis thaliana GN=MEMB12 PE=2 SV=1	--	--	GO:0043231
c38410_g1_i2	1.82	2.39	0.42	0.25	-2.5577	Down	hypothetical protein ARALYDRAFT_477856 [Arabidopsis lyrata subsp. lyrata]	Probable protein phosphatase 2C 34 OS=Arabidopsis thaliana GN=At3g05640 PE=2 SV=1	GO:0009737	--	--
c38416_g2_i1	1.35	1.85	4.75	5.33	1.76796	Ups	protein kinase domain-containing protein [Arabidopsis thaliana]	Cysteine-rich receptor-like protein kinase 18 OS=Arabidopsis thaliana GN=CRK18 PE=2 SV=2	GO:0006468	--	--
c38442_g1_i5	0.39	2.32	4.14	6.32	2.04745	Ups	Pyridoxamine 5'-phosphate oxidase family protein [Arabidopsis thaliana]	Protein CREG2 OS=Homo sapiens GN=CREG2 PE=1 SV=1	--	--	GO:0005773
c38498_g1_i1	1.07	2.03	7.84	7.8	2.44759	Ups	uncharacterized protein [Arabidopsis thaliana]	Uncharacterized protein At5g23160 OS=Arabidopsis thaliana GN=At5g23160 PE=2 SV=1	--	--	--
c38514_g1_i5	0	0.36	3.01	2.96	4.15045	Ups	NAK like protein kinase [Arabidopsis thaliana]	Probable receptor-like protein kinase At5g47070 OS=Arabidopsis thaliana GN=At5g47070 PE=1 SV=1	--	--	GO:0005886
c38517_g1_i5	0	0.23	2.98	3.47	4.97201	Ups	NAC domain containing protein 41 [Arabidopsis thaliana]	NAC domain-containing protein 41 OS=Arabidopsis thaliana GN=NAC041 PE=2 SV=1	GO:0006355	--	--
c38535_g1_i1	14.09	12.13	0.39	0.23	-5.27815	Down	hypothetical protein ARALYDRAFT_483509 [Arabidopsis lyrata subsp. lyrata]	Thiocyanate methyltransferase 1 OS=Brassica oleracea GN=TMT1 PE=1 SV=1	--	--	GO:0005737
c38548_g1_i1	11.49	12.18	1.95	1.33	-2.74146	Down	hypothetical protein ARALYDRAFT_472449 [Arabidopsis lyrata subsp. lyrata]	--	--	--	GO:0005634
c38578_g1_i2	3.06	2.74	10.51	11.17	2.00776	Ups	hypothetical protein ARALYDRAFT_475434 [Arabidopsis lyrata subsp. lyrata]	--	--	--	GO:0005739
c38601_g1_i4	0.98	1.22	0	0.41	-2.31792	Down	disease resistance protein [Brassica rapa subsp. pekinensis]	Transposon Tf2-9 polyprotein OS=Schizosaccharomyces pombe (strain 972 / ATCC 24843) GN=Tf2-9 PE=3 SV=1	--	GO:0005488	--
c38611_g1_i2	3.57	3.6	0.89	0.55	-2.19813	Down	uncharacterized protein LOC100274539 [Zea mays]	Alcohol dehydrogenase 1 OS=Neurospora crassa (strain ATCC 24698 / 74-OR23-1A / CBS 708.71 / DSM 1257 / FGSC 987) GN=adh-1 PE=3 SV=1	--	GO:0005488	--
c38623_g1_i3	3.23	2.42	0.35	0	-3.80633	Down	PH01B001E05.5 [Phyllostachys edulis]	--	--	GO:0005488	--
c38624_g1_i3	2.43	1.2	1.07	0	-1.62894	Down	Putative retroelement polyprotein [Arabidopsis thaliana]	Copia protein OS=Drosophila melanogaster GN=GIP PE=1 SV=3	--	--	--
c38624_g1_i8	0	0	1.06	0.95	Inf	Ups	Putative retroelement polyprotein [Arabidopsis thaliana]	Copia protein OS=Drosophila melanogaster GN=GIP PE=1 SV=3	--	--	--
c38645_g3_i1	2.12	0.55	5.81	4.56	2.06641	Ups	Receptor-like protein kinase [Arabidopsis thaliana]	Receptor-like protein kinase At5g59670 OS=Arabidopsis thaliana GN=At5g59670 PE=1 SV=1	--	--	GO:0005886
c38665_g1_i2	1.76	2.33	8.6	6.01	1.93925	Ups	FAD-binding domain-containing protein [Arabidopsis lyrata subsp. lyrata]	Inactive tetrahydrocannabinolic acid synthase OS=Cannabis sativa PE=3 SV=1	--	--	GO:0005737
c38676_g1_i6	0.72	0	1.99	2.41	2.76177	Ups	hypothetical protein ARALYDRAFT_494689 [Arabidopsis lyrata subsp. lyrata]	QWRF motif-containing protein 9 OS=Arabidopsis thaliana GN=QWRF9 PE=3 SV=2	--	--	--
c38678_g1_i1	0.44	0.47	6.89	11.45	4.4258	Ups	predicted protein [Arabidopsis lyrata subsp. lyrata]	F-box protein PP2-A15 OS=Arabidopsis thaliana GN=PP2A15 PE=2 SV=1	--	--	GO:0005634
c38678_g1_i3	0.61	0.26	1.45	2.2	2.1591	Ups	predicted protein [Arabidopsis lyrata subsp. lyrata]	F-box protein PP2-A15 OS=Arabidopsis thaliana GN=PP2A15 PE=2 SV=1	--	--	GO:0005634
c38678_g1_i4	0	0	2.86	3.86	Inf	Ups	predicted protein [Arabidopsis lyrata subsp. lyrata]	F-box protein PP2-A15 OS=Arabidopsis thaliana GN=PP2A15 PE=2 SV=1	--	--	GO:0005634
c38680_g1_i2	1.36	1.65	0	0.41	-2.82859	Down	Zinc knuckle (CCHC-type) family protein [Arabidopsis thaliana]	F-box protein SKIP27 OS=Arabidopsis thaliana GN=SKIP27 PE=1 SV=2	--	GO:0003676	--
c38687_g1_i2	0	0	0.67	0.28	Inf	Ups	putative retroelement pol polyprotein [Arabidopsis thaliana]	Retrovirus-related Pol polyprotein from transposon TNT 1-94 OS=Nicotiana tabacum PE=2 SV=1	--	--	--
c38706_g1_i1	0.94	1.23	6.39	0.86	1.86443	Ups	FASCICLIN-like arabinogalactan protein 5 precursor [Arabidopsis thaliana]	Fasciclin-like arabinogalactan protein 5 OS=Arabidopsis thaliana GN=FLA5 PE=2 SV=1	GO:0009827	--	--
c38740_g1_i3	5.06	4.8	18.77	15.64	1.91215	Ups	hypothetical protein ARALYDRAFT_491767 [Arabidopsis lyrata subsp. lyrata]	--	--	--	--
c38785_g1_i3	2.93	2.12	10.62	7.83	1.98393	Ups	--	--	--	--	--
c38806_g1_i5	0	0	1.37	1.07	Inf	Ups	putative non-LTR retroelement reverse transcriptase [Arabidopsis thaliana]	--	--	--	--
c38838_g1_i1	0.63	0.46	0	0	#NAME?	Down	ATNRT2.7 [Arabidopsis lyrata subsp. lyrata]	High affinity nitrate transporter 2.7 OS=Arabidopsis thaliana GN=NRT2.7 PE=2 SV=1	GO:0055085	--	--
c38864_g1_i1	2.46	4.1	9.29	12.77	1.86273	Ups	downy mildew resistance 6 protein / oxidoreductase [Arabidopsis thaliana]	Protein SRG1 OS=Arabidopsis thaliana GN=SRG1 PE=2 SV=1	GO:0031348	--	--
c38864_g1_i2	6.52	5.56	16.45	10.76	1.28029	Ups	downy mildew resistance 6 protein / oxidoreductase [Arabidopsis thaliana]	Protein SRG1 OS=Arabidopsis thaliana GN=SRG1 PE=2 SV=1	GO:0031348	--	--
c38868_g1_i2	1.03	0.62	4.66	3.22	2.33567	Ups	hypothetical protein ARALYDRAFT_475800 [Arabidopsis lyrata subsp. lyrata]	--	GO:0009741	--	--
c38870_g1_i4	0	0.4	0.91	2.33	3.04212	Ups	--	--	--	--	--
c38878_g1_i2	108.7	115.24	239.93	212.66	1.12353	Ups	glutathione transferase, putative [Arabidopsis thaliana]	Glutathione S-transferase U19 OS=Arabidopsis thaliana GN=GSTU19 PE=2 SV=1	--	--	GO:0005774
c38882_g1_i1	121.19	126.19	62.91	51.58	-1.00146	Down	late embryogenesis abundant domain-containing protein [Arabidopsis lyrata subsp. lyrata]	--	GO:0009062	--	--
c38883_g1_i1	39.21	38.69	85.98	63.49	1.05035	Ups	uncharacterized protein [Arabidopsis thaliana]	--	--	--	GO:0005634
c38883_g1_i2	36.14	27.74	91.92	83.2	1.56327	Ups	uncharacterized protein [Arabidopsis thaliana]	--	--	--	GO:0005634
c38883_g1_i3	9.44	6.98	26.89	22.96	1.70855	Ups	uncharacterized protein [Arabidopsis thaliana]	--	--	--	GO:0005634
c38891_g1_i1	999.05	994.46	445.16	441.27	-1.06197	Down	metallothionein 2B [Arabidopsis thaliana]	Metallothionein-like protein 2B OS=Arabidopsis thaliana GN=MT2B PE=3 SV=1	GO:0046686	--	--
c38906_g1_i8	0.9	0.69	0	0	#NAME?	Down	contains similarity to reverse transcriptases [Arabidopsis thaliana]	Uncharacterized mitochondrial protein AtMg01250 OS=Arabidopsis thaliana GN=AtMg01250 PE=4 SV=1	--	--	--
c38914_g1_i3	32.79	32.15	9.97	11.05	-1.52131	Down	nodulin MtN3 family protein [Arabidopsis lyrata subsp. lyrata]	Bidirectional sugar transporter SWEET4 OS=Arabidopsis thaliana GN=SWEET4 PE=2 SV=1	--	--	GO:0005887
c38914_g1_i5	11.86	9.53	1.97	1.7	-2.43065	Down	nodulin MtN3 family protein [Arabidopsis lyrata subsp. lyrata]	Bidirectional sugar transporter SWEET4 OS=Arabidopsis thaliana GN=SWEET4 PE=2 SV=1	--	--	GO:0005887
c38914_g2_i1	0.67	1.14	5.31	5.02	2.66225	Ups	--	--	--	--	--
c38925_g1_i3	9.95	9.43	1.52	1.64	-2.51447	Down	predicted protein [Arabidopsis lyrata subsp. lyrata]	NADP-dependent alkenal double bond reductase P1 OS=Arabidopsis thaliana GN=P1 PE=1 SV=1	GO:0006979	--	--
c38935_g1_i2	0	0	0.91	0.57	Inf	Ups	putative non-LTR retroelement reverse transcriptase [Arabidopsis thaliana]	LINE-1 retrotransposable element ORF2 protein OS=Mus musculus GN=Pol PE=1 SV=2	--	--	--
c38935_g1_i3	0	0	1.3	0.72	Inf	Ups	putative non-LTR retroelement reverse transcriptase [Arabidopsis thaliana]	LINE-1 retrotransposable element ORF2 protein OS=Mus musculus GN=Pol PE=1 SV=2	--	--	--
c38935_g1_i8	0	0	0.82	0.24	Inf	Ups	putative non-LTR retroelement reverse transcriptase [Arabidopsis thaliana]	LINE-1 retrotransposable element ORF2 protein OS=Mus musculus GN=Pol PE=1 SV=2	--	--	--
c38935_g2_i1	0	0	1.36	0.74	Inf	Ups	non-LTR retroelement reverse transcriptase-like protein [Arabidopsis thaliana]	Transposon TX1 uncharacterized 149 kDa protein OS=Xenopus laevis PE=3 SV=1	--	--	--
c38950_g2_i1	0	0	1.29	1.46	Inf	Ups	hypothetical protein ARALYDRAFT_489834 [Arabidopsis lyrata subsp. lyrata]	Transcription factor TT8 OS=Arabidopsis thaliana GN=TT8 PE=1 SV=2	GO:0010026	--	--
c38973_g1_i1	2.64	2.9	10.85	6.34	1.74384	Ups	hypothetical protein ARALYDRAFT_497157 [Arabidopsis lyrata subsp. lyrata]	Glutathione S-transferase U11 OS=Arabidopsis thaliana GN=GSTU11 PE=2 SV=1	GO:0043161	--	--
c39016_g1_i1	8.9	7.92	2.49	3.13	-1.47599	Down	unnamed protein product [Thellungiella halophila]	HVA22-like protein d OS=Arabidopsis thaliana GN=HVA22D PE=2 SV=1	--	--	GO:0005739
c39022_g1_i1	5.95	4.26	0.81	1.9	-1.81127	Down	putative peptide transporter protein [Arabidopsis thaliana]	Protein NRT1/ PTR FAMILY 2.10 OS=Arabidopsis thaliana GN=NPF2.10 PE=1 SV=3	GO:0006857	--	--
c39042_g1_i1	10.18	10.32	41.97	39.25	2.09555	Ups	UDP-glucosyl transferase 73C7 [Arabidopsis lyrata subsp. lyrata]	UDP-glycosyltransferase 73C4 OS=Arabidopsis thaliana GN=UGT73C4 PE=2 SV=1	GO:0010224	--	--
c39089_g1_i1	0.08	0.27	2.02	2.51	3.78214	Ups	protein RNAse II-like 1 [Arabidopsis thaliana]	Ribonuclease 3-like protein 3 OS=Oryza sativa subsp. japonica GN=Os06g0358800 PE=2 SV=1	--	--	GO:0005737
c39090_g1_i5	0.75	0.94	0	0	#NAME?	Down	F17L21.7 [Arabidopsis thaliana]	Retrovirus-related Pol polyprotein from transposon TNT 1-94 OS=Nicotiana tabacum PE=2 SV=1	--	--	--
c39107_g1_i1	89	85.71	278.78	249.48	1.70426	Ups	hypothetical protein ARALYDRAFT_327563 [Arabidopsis lyrata subsp. lyrata]	Indole-3-acetic acid-induced protein ARG2 OS=Vigna radiata var. radiata GN=ARG2 PE=2 SV=1	GO:0031348	--	--
c39109_g1_i1	6.1	7.56	2.37	1.61	-1.66139	Down	Hypothetical protein [Arabidopsis thaliana]	Abscisic acid 8'-hydroxylase 1 OS=Arabidopsis thaliana GN=CYP707A1 PE=2 SV=1	--	GO:0020037	--
c39141_g1_i4	0.27	0.42	42.04	0.32	6.09194	Ups	Cell wall-associated hydrolase, partial [Medicago truncatula]	--	--	--	--
c39151_g1_i1	16.24	14.89	2.52	2.44	-2.54612	Down	phenylalanine ammonia-lyase [Arabidopsis thaliana]	Phenylalanine ammonia-lyase 1 OS=Arabidopsis thaliana GN=PAL1 PE=1 SV=3	--	GO:0016841	--
c39155_g1_i1	144.85	145.53	372.24	334.48	1.39243	Ups	zinc finger family protein [Arabidopsis lyrata subsp. lyrata]	E3 ubiquitin-protein ligase RING1-like OS=Arabidopsis thaliana GN=At3g19950 PE=1 SV=1	GO:0006457	--	--
c39155_g1_i2	47.69	44.45	101.05	71.77	1.01665	Ups	zinc finger family protein [Arabidopsis lyrata subsp. lyrata]	E3 ubiquitin-protein ligase RING1-like OS=Arabidopsis thaliana GN=At3g19950 PE=1 SV=1	GO:0006457	--	--
c39168_g1_i2	20.07	20.37	42.59	38.91	1.11956	Ups	myb family transcription factor [Arabidopsis lyrata subsp. lyrata]	Transcription factor DIVARICATA OS=Antirrhinum majus GN=DIVARICATA PE=2 SV=1	--	GO:0003700	--
c39183_g1_i2	2.64	0.8	0	0.09	-5.24898	Down	--	--	--	--	--
c39187_g1_i3	3.38	4.06	23.65	20.19	2.66401	Ups	WRKY transcription factor 18 [Arabidopsis thaliana]	WRKY transcription factor 18 OS=Arabidopsis thaliana GN=WRKY18 PE=1 SV=2	GO:0042742	--	--
c39187_g1_i4	13.18	12.38	44	38.13	1.79524	Ups	WRKY transcription factor 18 [Arabidopsis thaliana]	WRKY transcription factor 18 OS=Arabidopsis thaliana GN=WRKY18 PE=1 SV=2	GO:0042742	--	--
c39194_g1_i6	0.5	2.31	0	0.82	-1.69718	Down	contains similarity to other Arabidopsis thaliana putative transposon proteins [Arabidopsis thaliana]	--	--	--	--
c39225_g1_i1	10.44	8.63	24.59	28.66	1.58561	Ups	Proline-rich extensin-like family protein [Arabidopsis thaliana]	--	--	--	--
c39225_g1_i3	39.94	48.51	84.44	88.67	1.07478	Ups	Proline-rich extensin-like family protein [Arabidopsis thaliana]	--	--	--	--
c39237_g1_i1	19.2	17.53	56.18	53.69	1.68667	Ups	NIM1-interacting 2 protein [Arabidopsis thaliana]	Protein NIM1-INTERACTING 2 OS=Arabidopsis thaliana GN=NIMIN-2 PE=1 SV=1	--	--	GO:0005634
c39265_g1_i3	0	0	0.86	0.81	Inf	Ups	polyprotein [Arabidopsis thaliana]	Retrovirus-related Pol polyprotein from transposon TNT 1-94 OS=Nicotiana tabacum PE=2 SV=1	--	--	--
c39295_g2_i1	1.25	1.63	0.08	0.08	-4.08265	Down	--	Putative mitochondrial carnitine O-acetyltransferase OS=Saccharomyces cerevisiae (strain ATCC 204508 / S288c) GN=YAT1 PE=1 SV=2	--	--	--
c39301_g1_i1	24.43	23.53	7.41	7.15	-1.61099	Down	F5M15.26 [Arabidopsis thaliana]	Gag-Pro-Pol polyprotein OS=Human T-cell leukemia virus 2 GN=gag-pro-pol PE=1 SV=4	--	GO:0004523	--
c39326_g2_i1	2.87	2.66	7.44	8.98	1.68012	Ups	--	--	--	--	--
c39329_g1_i5	1.67	1.48	0	0	#NAME?	Down	hypothetical protein ARALYDRAFT_488853 [Arabidopsis lyrata subsp. lyrata]	--	GO:0016558	--	--
c39350_g1_i11	0	0	0	1.45	Inf	Ups	hypothetical protein VITISV_011330 [Vitis vinifera]	Uncharacterized mitochondrial protein AtMg01250 OS=Arabidopsis thaliana GN=AtMg01250 PE=4 SV=1	--	--	--
c39350_g1_i12	2.62	1.92	7.06	5.41	1.56652	Ups	hypothetical protein PRUPE_ppa023113mg, partial [Prunus persica]	Uncharacterized mitochondrial protein AtMg01250 OS=Arabidopsis thaliana GN=AtMg01250 PE=4 SV=1	--	--	--
c39360_g1_i5	0.47	1.34	0	0.3	-2.53765	Down	integrase [Boechera divaricarpa]	Retrovirus-related Pol polyprotein from transposon TNT 1-94 OS=Nicotiana tabacum PE=2 SV=1	--	GO:0003676	--
c39370_g1_i1	43.04	42.31	107.79	99.24	1.38786	Ups	2-oxoglutarate (2OG) and Fe(II)-dependent oxygenase-like protein [Arabidopsis thaliana]	Prolyl 4-hydroxylase 5 OS=Arabidopsis thaliana GN=P4H5 PE=2 SV=1	GO:0009749	--	--
c39372_g1_i2	4.29	4.15	7.51	10.56	1.20517	Ups	abscisic acid 8'-hydroxylase 1 [Arabidopsis thaliana]	Abscisic acid 8'-hydroxylase 1 OS=Arabidopsis thaliana GN=CYP707A1 PE=2 SV=1	GO:0055114	--	--
c39372_g2_i1	0.88	0.14	4.15	2.79	2.87386	Ups	--	--	--	--	--
c39384_g1_i1	0	0.7	2.68	2.79	3.07593	Ups	homeobox-leucine zipper family protein [Arabidopsis thaliana]	Homeobox-leucine zipper protein ATHB-54 OS=Arabidopsis thaliana GN=ATHB-54 PE=2 SV=1	GO:0006355	--	--
c39386_g1_i1	27.75	30.49	12.52	13.58	-1.0499	Down	Polygalacturonase inhibitor 2 [Arabidopsis thaliana]	Polygalacturonase inhibitor 2 OS=Arabidopsis thaliana GN=PGIP2 PE=2 SV=2	GO:0031348	--	--
c39424_g1_i1	19.39	22.81	2.68	3.1	-2.76153	Down	hypothetical protein ARALYDRAFT_481932 [Arabidopsis lyrata subsp. lyrata]	Laccase-3 OS=Arabidopsis thaliana GN=LAC3 PE=2 SV=2	--	GO:0005507	--
c39429_g1_i4	0.47	0.33	1.31	1.27	1.82105	Ups	RNA-directed DNA polymerase-like protein [Arabidopsis thaliana]	--	--	--	--
c39452_g1_i1	0.34	0.36	1.66	2.11	2.54256	Ups	hypothetical protein ARALYDRAFT_898865 [Arabidopsis lyrata subsp. lyrata]	Tuberculostearic acid methyltransferase UfaA1 OS=Mycobacterium tuberculosis (strain ATCC 25618 / H37Rv) GN=ufaA1 PE=1 SV=3	--	--	GO:0005737
c39473_g1_i1	0.07	1.18	0	0	#NAME?	Down	hypothetical protein ARALYDRAFT_898866 [Arabidopsis lyrata subsp. lyrata]	--	--	--	GO:0005634
c39473_g1_i2	4.8	4.03	0.69	0.55	-2.72572	Down	hypothetical protein ARALYDRAFT_898866 [Arabidopsis lyrata subsp. lyrata]	--	--	--	GO:0005634
c39473_g1_i6	5.95	3.49	0.55	0.66	-2.84342	Down	hypothetical protein ARALYDRAFT_898866 [Arabidopsis lyrata subsp. lyrata]	--	--	--	GO:0005634
c39482_g1_i4	0	0	0.5	0.58	Inf	Ups	putative protein [Arabidopsis thaliana]	Kinesin-like protein NACK1 OS=Nicotiana tabacum GN=NACK1 PE=1 SV=1	--	--	--
c39488_g1_i3	0.3	0	8.86	1.01	5.06615	Ups	dehydration responsive protein [Corchorus olitorius]	--	--	--	--
c39488_g3_i1	0	0	9.1	0	Inf	Ups	dehydration responsive protein [Corchorus olitorius]	--	--	--	--
c39488_g3_i2	0.25	0	8.74	0	5.25316	Ups	dehydration responsive protein [Corchorus olitorius]	--	--	--	--
c39509_g4_i1	2.96	1.46	0.14	0.23	-3.48533	Down	unnamed protein product [Arabidopsis thaliana]	--	--	--	--
c39509_g4_i2	3.43	4.11	0	0	#NAME?	Down	unnamed protein product [Arabidopsis thaliana]	Uncharacterized protein At4g02000 OS=Arabidopsis thaliana GN=At4g02000 PE=2 SV=1	--	--	--
c39509_g4_i3	8.31	8.71	0	0	#NAME?	Down	unnamed protein product [Arabidopsis thaliana]	--	--	--	--
c39529_g1_i1	0	0	2.28	2	Inf	Ups	putative protein kinase [Arabidopsis thaliana]	Inactive serine/threonine-protein kinase At1g67470 OS=Arabidopsis thaliana GN=At1g67470 PE=2 SV=1	--	GO:0016772	--
c39533_g1_i1	173.25	166.61	71.27	69.39	-1.16361	Down	jacalin lectin family protein [Arabidopsis lyrata subsp. lyrata]	Jacalin-related lectin 23 OS=Arabidopsis thaliana GN=JAL23 PE=1 SV=1	--	--	GO:0009506
c39542_g1_i8	2.64	4.85	1.87	0.09	-1.8219	Down	hypothetical protein ARALYDRAFT_485377 [Arabidopsis lyrata subsp. lyrata]	Probable 2-oxoglutarate-dependent dioxygenase At3g49630 OS=Arabidopsis thaliana GN=At3g50210 PE=2 SV=1	GO:0007568	--	--
c39554_g1_i1	18.84	19.06	0.77	1.42	-3.98796	Down	hypothetical protein ARALYDRAFT_473059 [Arabidopsis lyrata subsp. lyrata]	--	--	--	--
c39554_g1_i2	8.69	10.55	1	0.9	-3.26283	Down	hypothetical protein ARALYDRAFT_473059 [Arabidopsis lyrata subsp. lyrata]	Protein E6 OS=Gossypium hirsutum GN=E6 PE=2 SV=1	--	--	--
c39557_g1_i1	18.53	19.26	4.49	4.51	-1.96099	Down	RecName: Full=Phenylalanine N-monooxygenase; AltName: Full=Cytochrome P450 79A2; AltName: Full=Phenylalanine N-hydroxylase	Phenylalanine N-monooxygenase OS=Arabidopsis thaliana GN=CYP79A2 PE=1 SV=1	GO:0009684	--	--
c39560_g2_i4	1.19	1.03	0	0	#NAME?	Down	unknown protein [Arabidopsis thaliana]	Transposon TX1 uncharacterized 149 kDa protein OS=Xenopus laevis PE=3 SV=1	--	--	--
c39570_g1_i4	0	0	0.56	0	Inf	Ups	disease resistance protein [Brassica rapa subsp. pekinensis]	Retrovirus-related Pol polyprotein from transposon 297 OS=Drosophila melanogaster GN=pol PE=3 SV=1	--	GO:0003676	--
c39578_g1_i2	0.74	0.81	0	0.02	#NAME?	Down	uncharacterized protein [Arabidopsis thaliana]	--	--	--	GO:0005634
c39581_g1_i2	0.26	0.98	0	0	#NAME?	Down	PREDICTED: uncharacterized protein LOC101216833 [Cucumis sativus]	Retrovirus-related Pol polyprotein from transposon 297 OS=Drosophila melanogaster GN=pol PE=3 SV=1	GO:0006259	--	--
c39590_g1_i3	2.92	2.39	0	0.1	-5.55403	Down	putative leucine-rich repeat protein kinase [Arabidopsis thaliana]	Probable LRR receptor-like protein kinase At1g51890 OS=Arabidopsis thaliana GN=At1g51890 PE=2 SV=2	GO:0010363	--	--
c39603_g1_i1	0	0	2.75	2.32	Inf	Ups	unknown [Arabidopsis thaliana]	--	--	--	--
c39603_g1_i12	0	0.02	1.43	0.77	Inf	Ups	putative non-LTR retroelement reverse transcriptase [Arabidopsis thaliana]	--	--	--	--
c39616_g1_i1	4.29	4.54	12.82	13.24	1.67071	Ups	hypothetical protein ARALYDRAFT_905953 [Arabidopsis lyrata subsp. lyrata]	Asparagine synthetase [glutamine-hydrolyzing] 1 OS=Arabidopsis thaliana GN=ASN1 PE=2 SV=2	GO:0009646	--	--
c39619_g1_i14	2.72	0.05	0	0	#NAME?	Down	--	--	--	--	--
c39619_g1_i2	0	0.01	1.09	0.47	Inf	Ups	--	--	--	--	--
c39626_g1_i1	3.39	4.03	0.87	0.45	-2.37644	Down	peroxidase 12 [Arabidopsis thaliana]	Peroxidase 12 OS=Arabidopsis thaliana GN=PER12 PE=1 SV=1	GO:0006979	--	--
c39670_g1_i1	7.78	7.04	0	0	#NAME?	Down	uncharacterized protein [Arabidopsis thaliana]	--	--	--	GO:0005739
c39674_g1_i11	0	0	0.21	0.9	Inf	Ups	En/Spm-like transposon protein [Arabidopsis thaliana]	--	--	--	--
c39697_g1_i1	64.8	61.84	134.43	133.55	1.1906	Ups	hypothetical protein ARALYDRAFT_493410 [Arabidopsis lyrata subsp. lyrata]	--	GO:0000394	--	--
c39698_g1_i2	7.38	5.56	14.09	16.25	1.34034	Ups	unnamed protein product [Thellungiella halophila]	Phosphoglycerate mutase-like protein 2 OS=Arabidopsis thaliana GN=At1g58280 PE=2 SV=1	--	--	GO:0005576
c39717_g1_i3	2.63	1.9	7.12	6.8	1.74664	Ups	TPA: putative basic leucine zipper transcription factor [Arabidopsis thaliana]	Protein FD OS=Arabidopsis thaliana GN=FD PE=1 SV=1	GO:0048573	--	--
c39725_g1_i1	0.23	0.06	1.55	2.29	3.82859	Ups	defense-related protein [Brassica carinata]	Probable S-adenosylmethionine-dependent methyltransferase At5g38780 OS=Arabidopsis thaliana GN=At5g38780 PE=2 SV=1	--	GO:0019010	--
c39728_g1_i1	7.08	6.86	1.29	1.33	-2.30202	Down	CYP707A4 [Arabidopsis lyrata subsp. lyrata]	Abscisic acid 8'-hydroxylase 4 OS=Arabidopsis thaliana GN=CYP707A4 PE=2 SV=2	GO:0055114	--	--
c39732_g1_i12	0	0.11	1.01	0.72	4.13785	Ups	RecName: Full=ABC transporter G family member 42; Short=ABC transporter ABCG.42; Short=AtABCG42; AltName: Full=Probable pleiotropic drug resistance protein 14	ABC transporter G family member 42 OS=Arabidopsis thaliana GN=ABCG42 PE=2 SV=1	GO:0006200	--	--
c39742_g1_i2	0.81	0.65	24.85	0	4.19727	Ups	ATP synthase subunit alpha [Medicago truncatula]	--	GO:0071704	--	--
c39771_g2_i1	0.25	0	1.47	1.41	3.68105	Ups	hypothetical protein ARALYDRAFT_490273 [Arabidopsis lyrata subsp. lyrata]	Uncharacterized isomerase BH0283 OS=Bacillus halodurans (strain ATCC BAA-125 / DSM 18197 / FERM 7344 / JCM 9153 / C-125) GN=BH0283 PE=3 SV=1	--	--	GO:0005829
c39771_g2_i3	0.92	0.55	0	0	#NAME?	Down	hypothetical protein ARALYDRAFT_490273 [Arabidopsis lyrata subsp. lyrata]	Uncharacterized isomerase BH0283 OS=Bacillus halodurans (strain ATCC BAA-125 / DSM 18197 / FERM 7344 / JCM 9153 / C-125) GN=BH0283 PE=3 SV=1	GO:0007623	--	--
c39778_g1_i1	0	0	0.36	0.8	Inf	Ups	hypothetical protein ARALYDRAFT_475185 [Arabidopsis lyrata subsp. lyrata]	G-type lectin S-receptor-like serine/threonine-protein kinase At1g61370 OS=Arabidopsis thaliana GN=At1g61370 PE=3 SV=2	GO:0046777	--	--
c39782_g1_i1	1.58	1.55	13.07	13.78	3.19877	Ups	RAB GTPase homolog A2B [Arabidopsis thaliana]	Ras-related protein RABA2b OS=Arabidopsis thaliana GN=RABA2B PE=2 SV=2	GO:0006457	--	--
c39785_g1_i2	0	0	1.53	1.39	Inf	Ups	transferase family protein [Arabidopsis lyrata subsp. lyrata]	Uncharacterized acetyltransferase At3g50280 OS=Arabidopsis thaliana GN=At3g50280 PE=3 SV=1	--	--	GO:0005829
c39820_g1_i1	1.06	0.68	0	0.17	-3.21874	Down	putative reverse transcriptase [Arabidopsis thaliana]	LINE-1 retrotransposable element ORF2 protein OS=Homo sapiens PE=1 SV=1	--	--	--
c39825_g2_i1	9.92	9.31	3.48	2.55	-1.56516	Down	contains similarity to reverse transcriptases (Pfam: rvt.hmm, score: 12.22) [Arabidopsis thaliana]	Retrovirus-related Pol polyprotein from transposon TNT 1-94 OS=Nicotiana tabacum PE=2 SV=1	--	--	--
c39825_g2_i2	3.21	2.61	0	0.43	-3.63181	Down	putative retroelement pol polyprotein [Arabidopsis thaliana]	Retrovirus-related Pol polyprotein from transposon TNT 1-94 OS=Nicotiana tabacum PE=2 SV=1	--	--	--
c39826_g1_i2	2.99	2.34	0	0	#NAME?	Down	hypothetical protein ARALYDRAFT_358729 [Arabidopsis lyrata subsp. lyrata]	LanC-like protein GCL1 OS=Arabidopsis thaliana GN=GCL1 PE=2 SV=1	--	--	GO:0005737
c39864_g2_i3	0.51	0.16	2.23	2.04	2.74595	Ups	hypothetical protein ARALYDRAFT_492323 [Arabidopsis lyrata subsp. lyrata]	Metacaspase-2 OS=Arabidopsis thaliana GN=AMC2 PE=1 SV=1	GO:0002237	--	--
c39869_g1_i2	8.17	10.12	0.43	0.26	-4.62022	Down	disease resistance response protein [Brassica rapa]	Dirigent protein 6 OS=Arabidopsis thaliana GN=DIR6 PE=1 SV=1	GO:0016132	--	--
c39902_g1_i10	0	0	1.19	1.67	Inf	Ups	expressed protein [Arabidopsis lyrata subsp. lyrata]	--	--	--	--
c39902_g1_i5	1.81	1.88	0.33	0.07	-3.11864	Down	expressed protein [Arabidopsis lyrata subsp. lyrata]	--	--	--	--
c39932_g1_i4	2.42	0.59	0	0	#NAME?	Down	hypothetical protein At1g37080 [Arabidopsis thaliana]	Glutathione S-transferase T3 OS=Arabidopsis thaliana GN=GSTT3 PE=2 SV=1	--	--	--
c39970_g2_i1	0.87	0	2.83	2.81	2.80274	Ups	hypothetical protein ARALYDRAFT_907241 [Arabidopsis lyrata subsp. lyrata]	Non-functional pseudokinase ZED1 OS=Arabidopsis thaliana GN=ZED1 PE=1 SV=1	GO:0031348	--	--
c39970_g2_i2	1.43	2.82	0.29	0.87	-1.74548	Down	putative protein kinase [Arabidopsis thaliana]	Non-functional pseudokinase ZED1 OS=Arabidopsis thaliana GN=ZED1 PE=1 SV=1	GO:0006468	--	--
c39970_g2_i4	0.72	1.15	0	0	#NAME?	Down	hypothetical protein ARALYDRAFT_907241 [Arabidopsis lyrata subsp. lyrata]	Non-functional pseudokinase ZED1 OS=Arabidopsis thaliana GN=ZED1 PE=1 SV=1	GO:0031348	--	--
c39972_g1_i2	0	0	0	0.84	Inf	Ups	uncharacterized protein [Arabidopsis thaliana]	Structure-specific endonuclease subunit slx1 OS=Schizosaccharomyces japonicus (strain yFS275 / FY16936) GN=slx1 PE=3 SV=1	GO:0048765	--	--
c39982_g1_i1	13.23	14.28	54.55	54.25	2.09251	Ups	HXXXD-type acyl-transferase-like protein [Arabidopsis thaliana]	Phenolic glucoside malonyltransferase 1 OS=Arabidopsis thaliana GN=PMAT1 PE=1 SV=1	--	GO:0050736	--
c40001_g1_i1	189.62	204.07	577.62	549	1.62612	Ups	curculin-like (mannose-binding) lectin-like protein [Arabidopsis thaliana]	Epidermis-specific secreted glycoprotein EP1 OS=Daucus carota GN=EP1 PE=1 SV=1	--	--	GO:0005829
c40009_g1_i1	19.78	18.4	9.18	6.9	-1.13896	Down	alpha-amylase [Arabidopsis thaliana]	Alpha-amylase 1 OS=Arabidopsis thaliana GN=AMY1 PE=2 SV=1	GO:0009739	--	--
c40015_g1_i3	0	0	0	1.52	Inf	Ups	hypothetical protein ARALYDRAFT_490548 [Arabidopsis lyrata subsp. lyrata]	AT-hook motif nuclear-localized protein 7 OS=Arabidopsis thaliana GN=AHL7 PE=2 SV=1	--	--	GO:0005634
c40020_g2_i4	6.1	3.69	0	0.19	-5.56687	Down	putative non-LTR retroelement reverse transcriptase [Arabidopsis thaliana]	Uncharacterized mitochondrial protein AtMg00310 OS=Arabidopsis thaliana GN=AtMg00310 PE=4 SV=1	--	--	--
c40025_g1_i6	3.19	3.07	0.57	0.83	-2.05098	Down	disease resistance protein [Brassica rapa subsp. pekinensis]	Uncharacterized mitochondrial protein AtMg00310 OS=Arabidopsis thaliana GN=AtMg00310 PE=4 SV=1	--	--	--
c40041_g1_i2	1.26	1.1	6.04	4.01	2.20085	Ups	hypothetical protein ARALYDRAFT_489689 [Arabidopsis lyrata subsp. lyrata]	Ethylene-responsive transcription factor RAP2-9 OS=Arabidopsis thaliana GN=RAP2-9 PE=2 SV=1	--	GO:0003700	--
c40064_g1_i5	108.31	105.26	211.21	201.71	1.05984	Ups	chaperone DnaJ-domain containing protein [Arabidopsis thaliana]	DnaJ homolog subfamily B member 8 OS=Homo sapiens GN=DNAJB8 PE=1 SV=1	--	--	GO:0005737
c40094_g1_i3	0.73	0.7	4.72	4.93	2.85197	Ups	fructose-bisphosphate aldolase, class I [Arabidopsis thaliana]	Fructose-bisphosphate aldolase, cytoplasmic isozyme OS=Cicer arietinum GN=ALDC PE=2 SV=1	--	--	GO:0005829
c40134_g1_i1	6.69	7.56	2.23	2.94	-1.35389	Down	uncharacterized protein [Arabidopsis thaliana]	--	--	--	GO:0009941
c40138_g2_i2	7.32	6.43	0	0	#NAME?	Down	Strong similarity to myosin heavy chain gb|Z34293 from A. thaliana [Arabidopsis thaliana]	Myosin-8 OS=Arabidopsis thaliana GN=XI-B PE=3 SV=1	GO:0048767	--	--
c40145_g1_i3	16.32	16.35	67.02	51.92	1.97138	Ups	uncharacterized protein [Arabidopsis thaliana]	--	--	--	--
c40164_g1_i3	4.84	3.61	0.94	0.86	-2.11687	Down	uncharacterized protein [Arabidopsis thaliana]	--	--	--	GO:0005634
c40201_g1_i1	0.9	0.6	13.71	10.8	4.15188	Ups	cytochrome P450 [Arabidopsis lyrata subsp. lyrata]	Cytochrome P450 71B3 OS=Arabidopsis thaliana GN=CYP71B3 PE=2 SV=2	--	GO:0020037	--
c40201_g1_i3	1.02	0.62	15.28	15.3	4.31943	Ups	cytochrome P450 [Arabidopsis lyrata subsp. lyrata]	Cytochrome P450 71B3 OS=Arabidopsis thaliana GN=CYP71B3 PE=2 SV=2	--	GO:0020037	--
c40227_g1_i1	2.61	0.69	0	0	#NAME?	Down	RNA-binding ASCH domain protein [Arabidopsis thaliana]	--	--	--	GO:0005634
c40265_g1_i2	0.71	0.7	0	0	#NAME?	Down	putative AP endonuclease/reverse transcriptase [Brassica napus]	--	--	--	--
c40288_g1_i1	28	29.46	50.26	56.68	1.00467	Ups	glutamate binding protein [Arabidopsis lyrata subsp. lyrata]	VAN3-binding protein OS=Arabidopsis thaliana GN=VAB PE=1 SV=1	--	GO:0035091	--
c40297_g1_i2	22.04	23.4	73.66	78.19	1.84751	Ups	chloroplast small heat shock protein [Arabidopsis lyrata subsp. lyrata]	25.3 kDa heat shock protein, chloroplastic OS=Arabidopsis thaliana GN=HSP25.3 PE=2 SV=1	GO:0006457	--	--
c40297_g1_i3	43.71	48.5	129.67	124.16	1.56964	Ups	chloroplast small heat shock protein [Arabidopsis lyrata subsp. lyrata]	25.3 kDa heat shock protein, chloroplastic OS=Arabidopsis thaliana GN=HSP25.3 PE=2 SV=1	GO:0006457	--	--
c40300_g1_i1	0.38	0.3	7.52	6.49	4.46937	Ups	cupin domain-containing protein [Arabidopsis thaliana]	--	--	--	GO:0009507
c40300_g1_i2	0	0.8	5.16	5.57	3.8519	Ups	cupin domain-containing protein [Arabidopsis thaliana]	--	--	--	GO:0009507
c40305_g1_i2	1.5	2.12	13.76	11.24	2.90071	Ups	putative WRKY transcription factor 50 [Arabidopsis thaliana]	Probable WRKY transcription factor 50 OS=Arabidopsis thaliana GN=WRKY50 PE=2 SV=1	GO:0009867	--	--
c40314_g2_i3	14.91	14.86	3.4	2.57	-2.20252	Down	hypothetical protein ARALYDRAFT_470930 [Arabidopsis lyrata subsp. lyrata]	Probable low-specificity L-threonine aldolase 1 OS=Arabidopsis thaliana GN=THA1 PE=1 SV=1	--	--	GO:0005737
c40317_g1_i1	8.65	7.77	31.65	23.81	1.86392	Ups	AT-HSFA7A [Arabidopsis lyrata subsp. lyrata]	Heat stress transcription factor A-7a OS=Arabidopsis thaliana GN=HSFA7A PE=2 SV=1	GO:0032268	--	--
c40317_g1_i3	10.99	11.04	25.85	19.22	1.14542	Ups	protein kinase family protein [Arabidopsis thaliana]	Heat stress transcription factor A-7a OS=Arabidopsis thaliana GN=HSFA7A PE=2 SV=1	GO:0032268	--	--
c40317_g1_i4	27.74	27.5	56.28	51.08	1.06693	Ups	AT-HSFA7A [Arabidopsis lyrata subsp. lyrata]	Heat stress transcription factor A-7a OS=Arabidopsis thaliana GN=HSFA7A PE=2 SV=1	GO:0032268	--	--
c40325_g1_i1	2.88	2.78	9.74	6.83	1.6731	Ups	unknown [Arabidopsis thaliana]	--	--	--	GO:0005634
c40327_g1_i1	0.99	0.4	0	0	#NAME?	Down	non-LTR retroelement reverse transcriptase-like protein [Arabidopsis thaliana]	--	--	--	--
c40336_g1_i7	1.62	1.15	0	0	#NAME?	Down	hypothetical protein ARALYDRAFT_492129 [Arabidopsis lyrata subsp. lyrata]	--	--	GO:0008168	--
c40339_g1_i2	2.56	2.79	11.96	11.57	2.24706	Ups	RecName: Full=Cysteine-rich receptor-like protein kinase 17; Short=Cysteine-rich RLK17; AltName: Full=Protein EMBRYO DEFECTIVE 1290; Flags: Precursor	Cysteine-rich receptor-like protein kinase 17 OS=Arabidopsis thaliana GN=CRK17 PE=2 SV=2	GO:0046777	--	--
c40356_g1_i1	1.31	1.2	0	0.62	-1.94334	Down	putative non-LTR retroelement reverse transcriptase [Arabidopsis thaliana]	--	--	--	--
c40356_g1_i10	0	0	0.61	0	Inf	Ups	putative non-LTR retroelement reverse transcriptase [Arabidopsis thaliana]	--	--	--	--
c40356_g1_i14	0.82	1.68	0.05	0.32	-2.6565	Down	putative non-LTR retroelement reverse transcriptase [Arabidopsis thaliana]	--	--	--	--
c40356_g1_i6	0	0	0.99	0.75	Inf	Ups	putative non-LTR retroelement reverse transcriptase [Arabidopsis thaliana]	--	--	--	--
c40356_g1_i7	0	0	0	1.04	Inf	Ups	putative non-LTR retroelement reverse transcriptase [Arabidopsis thaliana]	--	--	--	--
c40395_g1_i2	0.2	0.36	2.57	1.92	3.16447	Ups	unnamed protein product [Arabidopsis thaliana]	Protein DA1-related 3 OS=Arabidopsis thaliana GN=DAR3 PE=2 SV=2	--	--	GO:0005634
c40395_g1_i7	0.3	0.91	0	0	#NAME?	Down	hypothetical protein ARALYDRAFT_496939 [Arabidopsis lyrata subsp. lyrata]	Protein DA1-related 3 OS=Arabidopsis thaliana GN=DAR3 PE=2 SV=2	--	--	GO:0044424
c40400_g1_i2	0.21	0.98	3.6	3.3	2.71579	Ups	WRKY transcription factor 44 [Arabidopsis thaliana]	WRKY transcription factor 44 OS=Arabidopsis thaliana GN=WRKY44 PE=1 SV=2	GO:0009957	--	--
c40415_g1_i1	14.07	13.76	3.07	3.93	-1.88385	Down	glycoside hydrolase family 28 protein [Capsella rubella]	Probable polygalacturonase OS=Vitis vinifera GN=GSVIVT00026920001 PE=1 SV=1	GO:0005975	--	--
c40437_g1_i1	32.05	31.5	14.12	14.99	-1.01798	Down	major facilitator protein [Arabidopsis thaliana]	Protein NRT1/ PTR FAMILY 6.4 OS=Arabidopsis thaliana GN=NPF6.4 PE=1 SV=1	GO:0006857	--	--
c40439_g2_i1	0.99	0.76	0	0	#NAME?	Down	putative retroelement pol polyprotein [Arabidopsis thaliana]	Retrovirus-related Pol polyprotein from transposon TNT 1-94 OS=Nicotiana tabacum PE=2 SV=1	--	--	--
c40467_g2_i1	8.86	8.2	0.39	0.64	-3.94509	Down	predicted protein [Arabidopsis lyrata subsp. lyrata]	Probable helicase MAGATAMA 3 OS=Arabidopsis thaliana GN=MAA3 PE=2 SV=1	--	GO:0097159	--
c40477_g1_i2	5.9	4.62	0	1.36	-2.85059	Down	protein tyrosine phosphatase 1 [Arabidopsis thaliana]	Protein-tyrosine-phosphatase PTP1 OS=Arabidopsis thaliana GN=PTP1 PE=1 SV=1	--	--	GO:0005829
c40516_g1_i6	8.08	5.99	1.41	1.37	-2.21624	Down	hypothetical protein ARALYDRAFT_488138 [Arabidopsis lyrata subsp. lyrata]	Protein TIFY 9 OS=Arabidopsis thaliana GN=TIFY9 PE=1 SV=1	GO:0010112	--	--
c40533_g1_i9	0	0	0.66	0	Inf	Ups	RNA-directed DNA polymerase-like protein [Arabidopsis thaliana]	Uncharacterized mitochondrial protein AtMg01250 OS=Arabidopsis thaliana GN=AtMg01250 PE=4 SV=1	--	--	--
c40541_g1_i1	1.22	1.6	48.6	51.16	5.25511	Ups	F15O4.13 [Arabidopsis thaliana]	Transposon Ty3-I Gag-Pol polyprotein OS=Saccharomyces cerevisiae (strain ATCC 204508 / S288c) GN=TY3B-I PE=3 SV=2	--	GO:0003964	--
c40550_g1_i1	20.99	18.48	42.32	44.22	1.23955	Ups	hypothetical protein ARALYDRAFT_475075 [Arabidopsis lyrata subsp. lyrata]	Aspartate aminotransferase, cytoplasmic isozyme 2 OS=Arabidopsis thaliana GN=ASP4 PE=2 SV=2	GO:0009902	--	--
c40563_g1_i1	5.07	5.98	1.78	1.31	-1.73022	Down	PREDICTED: splicing factor U2af small subunit A-like [Cucumis sativus]	Splicing factor U2af small subunit A OS=Arabidopsis thaliana GN=U2AF35A PE=1 SV=1	--	GO:0003723	--
c40572_g1_i2	3.24	4.44	17.3	13.47	2.10897	Ups	putative c2h2 zinc finger transcription factor [Arabidopsis thaliana]	Zinc finger protein ZAT6 OS=Arabidopsis thaliana GN=ZAT6 PE=2 SV=1	GO:0055062	--	--
c40588_g1_i1	24.08	21.74	68.8	60.28	1.60446	Ups	putative WRKY transcription factor 40 [Arabidopsis thaliana]	Probable WRKY transcription factor 40 OS=Arabidopsis thaliana GN=WRKY40 PE=1 SV=1	GO:0031348	--	--
c40661_g3_i1	3.37	3.63	43.7	41.55	3.71529	Ups	UDP-glucosyl transferase 73C [Arabidopsis thaliana]	UDP-glycosyltransferase 73C4 OS=Arabidopsis thaliana GN=UGT73C4 PE=2 SV=1	--	GO:0008194	--
c40664_g1_i2	8.36	9.15	2.53	3.43	-1.45451	Down	putative protein phosphatase 2C 5 [Arabidopsis thaliana]	Probable protein phosphatase 2C 5 OS=Arabidopsis thaliana GN=At1g09160 PE=2 SV=1	GO:0008152	--	--
c40673_g1_i8	0	0.62	0	0	#NAME?	Down	En/Spm transposon protein-like [Arabidopsis thaliana]	--	--	--	--
c40697_g3_i2	11.49	10.2	24.67	25.37	1.31379	Ups	transcription factor bHLH129 [Arabidopsis thaliana]	Transcription factor bHLH129 OS=Arabidopsis thaliana GN=BHLH129 PE=2 SV=2	--	GO:0003700	--
c40697_g3_i3	5.23	3.93	11.69	10.49	1.38588	Ups	transcription factor bHLH129 [Arabidopsis thaliana]	Transcription factor bHLH129 OS=Arabidopsis thaliana GN=BHLH129 PE=2 SV=2	--	GO:0003700	--
c40697_g3_i5	2.23	2.21	13.51	10.23	2.53037	Ups	transcription factor bHLH129 [Arabidopsis thaliana]	Transcription factor bHLH129 OS=Arabidopsis thaliana GN=BHLH129 PE=2 SV=2	--	GO:0003700	--
c40697_g3_i7	1.01	1.57	10.94	10.65	3.18002	Ups	transcription factor bHLH129 [Arabidopsis thaliana]	Transcription factor bHLH129 OS=Arabidopsis thaliana GN=BHLH129 PE=2 SV=2	--	GO:0003700	--
c40699_g1_i1	0	0.07	3.79	3.72	6.7682	Ups	putative fatty acyl-CoA reductase 5 [Arabidopsis thaliana]	Probable fatty acyl-CoA reductase 5 OS=Arabidopsis thaliana GN=FAR5 PE=2 SV=1	--	GO:0016627	--
c40709_g2_i4	0.49	0.15	0.94	1.33	1.90696	Ups	putative non-LTR retroelement reverse transcriptase [Arabidopsis thaliana]	LINE-1 reverse transcriptase homolog OS=Nycticebus coucang PE=3 SV=1	--	--	--
c40748_g1_i11	2.55	0.8	0.1	0	-4.61188	Down	uncharacterized protein [Arabidopsis thaliana]	Protein kish-A OS=Mus musculus GN=Tmem167a PE=3 SV=1	--	--	GO:0005576
c40748_g1_i5	0	0	0	2.12	Inf	Ups	uncharacterized protein [Arabidopsis thaliana]	Protein kish-A OS=Danio rerio GN=tmem167a PE=3 SV=1	--	--	GO:0005576
c40758_g1_i11	0	0	1.5	0	Inf	Ups	nucleolin [Arabidopsis thaliana]	Nucleolin 2 OS=Arabidopsis thaliana GN=NUCL2 PE=2 SV=1	--	--	GO:0005730
c40776_g1_i1	1.66	2.06	6.25	5.86	1.80808	Ups	oxidoreductase [Arabidopsis lyrata subsp. lyrata]	Naringenin,2-oxoglutarate 3-dioxygenase OS=Dianthus caryophyllus GN=FHT PE=2 SV=1	--	--	GO:0005737
c40776_g1_i2	2.45	1.27	8.42	7.98	2.25121	Ups	oxidoreductase [Arabidopsis lyrata subsp. lyrata]	Naringenin,2-oxoglutarate 3-dioxygenase OS=Dianthus caryophyllus GN=FHT PE=2 SV=1	--	--	GO:0005737
c40781_g1_i1	0.64	0.46	14.12	11.9	4.67287	Ups	D-arabinono-1,4-lactone oxidase-like protein [Arabidopsis thaliana]	L-gulonolactone oxidase 2 OS=Arabidopsis thaliana GN=GULLO2 PE=1 SV=1	--	GO:0050105	--
c40791_g1_i1	102.33	97.66	44.8	35.56	-1.20464	Down	cp12 domain-containing protein 1 [Arabidopsis lyrata subsp. lyrata]	Calvin cycle protein CP12-1, chloroplastic OS=Arabidopsis thaliana GN=CP12-1 PE=1 SV=1	GO:0006007	--	--
c40791_g1_i2	79.09	86.69	43.43	33.03	-1.0075	Down	cp12 domain-containing protein 1 [Arabidopsis lyrata subsp. lyrata]	Calvin cycle protein CP12-1, chloroplastic OS=Arabidopsis thaliana GN=CP12-1 PE=1 SV=1	GO:0006007	--	--
c40794_g1_i1	186.81	186.84	345.56	386.13	1.07735	Ups	hypothetical protein ARALYDRAFT_484788 [Arabidopsis lyrata subsp. lyrata]	Sucrose synthase 4 OS=Arabidopsis thaliana GN=SUS4 PE=1 SV=1	GO:0001666	--	--
c40810_g1_i1	0.74	0.68	16.98	17.58	4.71047	Ups	chalcone synthase [Lepidium campestre]	Chalcone synthase OS=Arabidopsis thaliana GN=CHS PE=1 SV=1	--	GO:0016747	--
c40813_g1_i13	0	1.39	0	0	#NAME?	Down	non-LTR retroelement reverse transcriptase-like protein [Arabidopsis thaliana]	--	--	--	--
c40843_g1_i2	1.37	1.95	6.89	7.27	2.22022	Ups	putative calmodulin-binding protein [Arabidopsis thaliana]	Calmodulin-binding protein 60 F OS=Arabidopsis thaliana GN=CBP60F PE=2 SV=1	--	--	GO:0005634
c40848_g1_i1	1.87	1.2	5.66	5.67	1.99597	Ups	RAB GTPase homolog A2B [Arabidopsis thaliana]	Ras-related protein RABA2b OS=Arabidopsis thaliana GN=RABA2B PE=2 SV=2	GO:0006457	--	--
c40855_g2_i1	0	0	0.43	0.4	Inf	Ups	putative non-LTR retroelement reverse transcriptase [Arabidopsis thaliana]	Uncharacterized mitochondrial protein AtMg01250 OS=Arabidopsis thaliana GN=AtMg01250 PE=4 SV=1	--	GO:0005488	--
c40860_g1_i1	0.39	0.26	4.41	4.42	3.87246	Ups	beta-fructosidase [Arabidopsis lyrata subsp. lyrata]	Acid beta-fructofuranosidase 4, vacuolar OS=Arabidopsis thaliana GN=BFRUCT4 PE=2 SV=2	GO:0080022	--	--
c40863_g1_i5	14.22	15.03	1.54	1.96	-2.93672	Down	hypothetical protein ARALYDRAFT_470636 [Arabidopsis lyrata subsp. lyrata]	Myb-related protein Myb4 OS=Oryza sativa subsp. japonica GN=MYB4 PE=2 SV=2	GO:0009753	--	--
c40873_g1_i8	18.37	14.42	3.48	4.12	-1.9942	Down	F-box domain-containing protein [Arabidopsis thaliana]	Putative F-box protein At3g29830 OS=Arabidopsis thaliana GN=At3g29830 PE=3 SV=1	--	--	GO:0005634
c40873_g2_i3	13.34	13.11	5.68	4.7	-1.24157	Down	transcriptional factor B3 family protein [Arabidopsis lyrata subsp. lyrata]	B3 domain-containing protein REM13 OS=Arabidopsis thaliana GN=REM13 PE=2 SV=2	GO:0006351	--	--
c40881_g1_i2	0.62	0.37	0.01	0	#NAME?	Down	putative protein [Arabidopsis thaliana]	Retrovirus-related Pol polyprotein from transposon TNT 1-94 OS=Nicotiana tabacum PE=2 SV=1	--	--	--
c40906_g1_i7	0.24	1.19	0	0	#NAME?	Down	putative retroelement pol polyprotein [Arabidopsis thaliana]	Copia protein OS=Drosophila melanogaster GN=GIP PE=1 SV=3	--	--	--
c40914_g1_i2	3.38	3.66	9.47	9.27	1.52205	Ups	glycosyl hydrolase family 81 protein [Arabidopsis lyrata subsp. lyrata]	--	--	GO:0052862	--
c40914_g2_i1	7.23	6.91	21.22	20.29	1.66288	Ups	glycosyl hydrolase family 81 protein [Arabidopsis lyrata subsp. lyrata]	Putative endo-1,3(4)-beta-glucanase 2 OS=Schizosaccharomyces pombe (strain 972 / ATCC 24843) GN=eng2 PE=3 SV=1	--	GO:0052862	--
c40916_g1_i1	9.87	9.13	1.34	0.58	-3.14255	Down	--	--	--	--	--
c40916_g4_i1	12.15	15.41	0.34	1.1	-4.16102	Down	--	--	--	--	--
c40934_g1_i6	1.48	1.42	0	0	#NAME?	Down	F-box family protein [Arabidopsis lyrata subsp. lyrata]	F-box/kelch-repeat protein At3g16740 OS=Arabidopsis thaliana GN=At3g16740 PE=1 SV=1	--	--	GO:0005737
c40945_g1_i8	3.61	2.85	0	0	#NAME?	Down	F11O4.11 [Arabidopsis thaliana]	--	--	--	--
c40946_g1_i2	2.58	2.8	0	1.3	-1.94715	Down	RNA-directed DNA polymerase-like protein [Arabidopsis thaliana]	Uncharacterized mitochondrial protein AtMg01250 OS=Arabidopsis thaliana GN=AtMg01250 PE=4 SV=1	--	--	--
c40965_g2_i1	5.75	6.13	0.69	1.1	-2.63387	Down	uncharacterized protein [Arabidopsis thaliana]	--	--	--	GO:0005634
c40984_g2_i1	1.87	2.38	0	0	#NAME?	Down	--	--	--	--	--
c40984_g2_i2	2.35	1.45	0	0	#NAME?	Down	--	--	--	--	--
c41051_g1_i1	1.91	1.46	5.89	4.87	1.78454	Ups	unknown [Arabidopsis thaliana]	--	--	--	GO:0005739
c41058_g2_i5	4.38	3.15	8.6	8.25	1.27788	Ups	hypothetical protein ARALYDRAFT_341965 [Arabidopsis lyrata subsp. lyrata]	--	--	--	GO:0005634
c41073_g1_i2	0	0	1.66	0.91	Inf	Ups	hypothetical protein ARALYDRAFT_491230 [Arabidopsis lyrata subsp. lyrata]	Endothelin-converting enzyme 2 OS=Bos taurus GN=ECE2 PE=1 SV=2	GO:0008152	--	--
c41078_g1_i1	4.94	4.39	22.08	22.47	2.37057	Ups	putative WRKY transcription factor 70 [Arabidopsis thaliana]	Probable WRKY transcription factor 70 OS=Arabidopsis thaliana GN=WRKY70 PE=2 SV=1	GO:0019684	--	--
c41078_g1_i2	65.47	66.04	174.44	155.67	1.43713	Ups	putative WRKY transcription factor 70 [Arabidopsis thaliana]	Probable WRKY transcription factor 70 OS=Arabidopsis thaliana GN=WRKY70 PE=2 SV=1	GO:0019684	--	--
c41078_g1_i3	4.4	5.86	30.03	27.27	2.59027	Ups	DNA-binding protein-like [Arabidopsis thaliana]	Probable WRKY transcription factor 70 OS=Arabidopsis thaliana GN=WRKY70 PE=2 SV=1	GO:0019684	--	--
c41136_g2_i2	6.7	5.72	18.55	12.4	1.42759	Ups	RING/U-box domain-containing protein [Arabidopsis thaliana]	E3 ubiquitin-protein ligase RHA1B OS=Arabidopsis thaliana GN=RHA1B PE=2 SV=1	GO:0042538	--	--
c41190_g1_i1	3.41	4.87	12.46	12.16	1.67988	Ups	monooxygenase [Arabidopsis lyrata subsp. lyrata]	FAD-dependent urate hydroxylase OS=Klebsiella pneumoniae subsp. pneumoniae (strain ATCC 700721 / MGH 78578) GN=hpxO PE=1 SV=1	--	--	GO:0005783
c41200_g1_i3	1.09	0	7.01	2.17	3.186	Ups	Ribonuclease T2 family protein [Arabidopsis thaliana]	Ribonuclease 3 OS=Arabidopsis thaliana GN=RNS3 PE=2 SV=1	--	--	GO:0005840
c41201_g1_i4	3.52	0.79	0.19	0	-4.57552	Down	cbl-interacting protein kinase 5 [Arabidopsis lyrata subsp. lyrata]	CBL-interacting serine/threonine-protein kinase 5 OS=Arabidopsis thaliana GN=CIPK5 PE=2 SV=1	--	--	GO:0005886
c41217_g1_i1	1.22	2.34	9.37	6.22	2.247	Ups	uncharacterized protein [Arabidopsis thaliana]	--	--	--	GO:0005634
c41220_g1_i2	0	0	0.79	0.54	Inf	Ups	disease resistance protein [Brassica rapa subsp. pekinensis]	Transposon Tf2-9 polyprotein OS=Schizosaccharomyces pombe (strain 972 / ATCC 24843) GN=Tf2-9 PE=3 SV=1	GO:0009987	--	--
c41226_g1_i1	2.88	3.7	8.38	7.95	1.42159	Ups	SLAC1 homologue 2 [Arabidopsis thaliana]	S-type anion channel SLAH2 OS=Arabidopsis thaliana GN=SLAH2 PE=2 SV=1	--	--	GO:0016021
c41229_g1_i8	0	0	0.93	0.42	Inf	Ups	hypothetical protein ARALYDRAFT_471933 [Arabidopsis lyrata subsp. lyrata]	Ubiquitin-conjugating enzyme E2 34 OS=Arabidopsis thaliana GN=UBC34 PE=2 SV=1	--	GO:0004842	--
c41236_g1_i12	1.75	0.31	0	0	#NAME?	Down	hypothetical protein [Arabidopsis thaliana]	Rhodanese-like domain-containing protein 19, mitochondrial OS=Arabidopsis thaliana GN=STR19 PE=2 SV=1	GO:0048767	--	--
c41237_g1_i1	0.77	0.56	0	0.01	#NAME?	Down	RNA-directed DNA polymerase-like protein [Arabidopsis thaliana]	--	--	--	--
c41255_g1_i5	0	0.01	2.53	1.79	Inf	Ups	hypothetical protein ARALYDRAFT_904782 [Arabidopsis lyrata subsp. lyrata]	Serine/threonine protein phosphatase 2A 59 kDa regulatory subunit B' eta isoform OS=Arabidopsis thaliana GN=B'ETA PE=2 SV=1	--	GO:0008601	--
c41255_g1_i8	2.21	1.28	0	0	#NAME?	Down	hypothetical protein ARALYDRAFT_904782 [Arabidopsis lyrata subsp. lyrata]	Serine/threonine protein phosphatase 2A 59 kDa regulatory subunit B' eta isoform OS=Arabidopsis thaliana GN=B'ETA PE=2 SV=1	--	GO:0008601	--
c41257_g1_i1	10.22	11.84	73.04	70.41	2.81001	Ups	unnamed protein product [Thellungiella halophila]	Glucan endo-1,3-beta-glucosidase OS=Glycine max PE=1 SV=1	--	--	GO:0005576
c41274_g1_i2	0	0.32	1.6	1.42	3.31932	Ups	hypothetical protein ARALYDRAFT_898182 [Arabidopsis lyrata subsp. lyrata]	--	--	--	--
c41286_g1_i1	144.18	144.41	65.22	56.08	-1.14022	Down	glucose-6-phosphate/phosphate translocator 2 [Arabidopsis lyrata subsp. lyrata]	Glucose-6-phosphate/phosphate translocator 2, chloroplastic OS=Arabidopsis thaliana GN=GPT2 PE=2 SV=2	GO:0007276	--	--
c41287_g2_i2	8.65	7.8	2.1	1.56	-2.05956	Down	hypothetical protein ARALYDRAFT_485541 [Arabidopsis lyrata subsp. lyrata]	Vacuolar cation/proton exchanger 3 OS=Arabidopsis thaliana GN=CAX3 PE=1 SV=1	GO:0055085	--	--
c41290_g1_i3	0.91	0.77	4.24	3.39	2.25755	Ups	protein DA1-related 6 [Arabidopsis thaliana]	Protein DA1-related 6 OS=Arabidopsis thaliana GN=DAR6 PE=2 SV=1	--	GO:0008270	--
c41299_g1_i8	1.05	0.44	0	0	#NAME?	Down	putative reverse transcriptase [Arabidopsis thaliana]	--	--	--	--
c41319_g1_i4	48.22	51.85	21.18	19.96	-1.17234	Down	glycosyl transferase, family 35 protein [Arabidopsis thaliana]	Alpha-glucan phosphorylase 1 OS=Arabidopsis thaliana GN=PHS1 PE=2 SV=1	--	GO:0008184	--
c41322_g1_i2	14.96	13.33	2.71	1.02	-2.81717	Down	putative bHLH transcription factor (bHLH020) [Arabidopsis thaliana]	Transcription factor NAI1 OS=Arabidopsis thaliana GN=NAI1 PE=2 SV=1	GO:0007029	--	--
c41323_g3_i2	2.52	2.32	0	0.02	-8.08642	Down	retroelement pol polyprotein-like [Arabidopsis thaliana]	Retrovirus-related Pol polyprotein from transposon TNT 1-94 OS=Nicotiana tabacum PE=2 SV=1	--	--	--
c41323_g3_i3	1.22	1.79	0	0	#NAME?	Down	retroelement pol polyprotein-like [Arabidopsis thaliana]	Retrovirus-related Pol polyprotein from transposon TNT 1-94 OS=Nicotiana tabacum PE=2 SV=1	--	--	--
c41324_g1_i4	0	0	1.74	4.05	Inf	Ups	unnamed protein product [Thellungiella halophila]	Homeobox-leucine zipper protein HAT4 OS=Arabidopsis thaliana GN=HAT4 PE=1 SV=1	GO:0048364	--	--
c41334_g1_i3	0	0	3.27	0.11	Inf	Ups	hypothetical protein PRUPE_ppa013547mg [Prunus persica]	RING-box protein 1a OS=Arabidopsis thaliana GN=RBX1A PE=1 SV=1	--	GO:0008270	--
c41344_g1_i2	2.27	1.82	0	0.33	-3.5978	Down	Similar to 'MADS box' transcription factors [Arabidopsis thaliana]	Agamous-like MADS-box protein AGL27 OS=Arabidopsis thaliana GN=AGL27 PE=1 SV=1	GO:0009910	--	--
c41347_g1_i1	54.18	52.83	120.57	114.01	1.2406	Ups	hypothetical protein ARALYDRAFT_482594 [Arabidopsis lyrata subsp. lyrata]	--	GO:0009061	--	--
c41347_g1_i2	28.99	29.02	103.14	94.28	1.8763	Ups	hypothetical protein ARALYDRAFT_482594 [Arabidopsis lyrata subsp. lyrata]	--	GO:0009061	--	--
c41354_g2_i1	0.67	0	1.15	2.65	2.58476	Ups	retroelement pol polyprotein-like [Arabidopsis thaliana]	--	--	--	--
c41409_g2_i1	0.37	0.6	3.1	2.96	2.74987	Ups	Alpha/beta hydrolase related protein [Arabidopsis thaliana]	--	GO:0009970	--	--
c41478_g2_i1	14.53	12.17	49.97	54.91	2.08172	Ups	hypothetical protein ARALYDRAFT_892015 [Arabidopsis lyrata subsp. lyrata]	Protein FATTY ACID EXPORT 5 OS=Arabidopsis thaliana GN=FAX5 PE=3 SV=1	GO:0010363	--	--
c41480_g1_i2	1.1	0.59	3.99	3.62	2.28264	Ups	glycine-rich protein [Arabidopsis lyrata subsp. lyrata]	Glycine-rich domain-containing protein 2 OS=Arabidopsis thaliana GN=GRDP2 PE=2 SV=1	GO:0006865	--	--
c41488_g1_i1	1572.23	1558.17	584.77	568.93	-1.33113	Down	--	--	--	--	--
c41498_g1_i1	0.88	4.21	0	0	#NAME?	Down	aspartyl protease family protein [Arabidopsis lyrata subsp. lyrata]	Aspartic proteinase A3 OS=Arabidopsis thaliana GN=APA3 PE=1 SV=1	GO:0046686	--	--
c41498_g1_i2	0	0	0.76	0	Inf	Ups	PREDICTED: phytepsin-like [Brachypodium distachyon]	Phytepsin OS=Hordeum vulgare PE=1 SV=1	GO:0046686	--	--
c41514_g1_i2	12.52	11.63	4.58	4.56	-1.29399	Down	AT5g56980/MHM17_10 [Arabidopsis thaliana]	--	--	--	GO:0009507
c41540_g2_i3	0	0	98.66	57.06	Inf	Ups	ubiquitin-conjugating enzyme E2 8 [Arabidopsis thaliana]	Ubiquitin-conjugating enzyme E2 8 OS=Arabidopsis thaliana GN=UBC8 PE=1 SV=1	GO:0043161	--	--
c41544_g1_i3	2.21	3.15	6.84	6.91	1.46609	Ups	hypothetical protein ARALYDRAFT_315482 [Arabidopsis lyrata subsp. lyrata]	Probable inactive receptor-like protein kinase At1g65250 OS=Arabidopsis thaliana GN=At1g65250 PE=2 SV=1	--	GO:0016301	--
c41549_g1_i10	0.5	0.89	2.73	2.5	2.0206	Ups	SHATTERPROOF2-like protein [Lepidium campestre]	Agamous-like MADS-box protein AGL5 OS=Arabidopsis thaliana GN=AGL5 PE=1 SV=1	GO:0006355	--	--
c41553_g1_i1	3.23	2.27	1.34	0	-1.92482	Down	pentatricopeptide repeat-containing protein [Arabidopsis thaliana]	Pentatricopeptide repeat-containing protein At1g09820 OS=Arabidopsis thaliana GN=At1g09820 PE=2 SV=1	--	--	GO:0005739
c41565_g1_i1	0.95	0.48	6.36	3.32	2.87543	Ups	putative second messenger-dependent protein kinase [Arabidopsis thaliana]	Uncharacterized RNA-binding protein C17H9.04c OS=Schizosaccharomyces pombe (strain 972 / ATCC 24843) GN=SPAC17H9.04c PE=1 SV=1	--	GO:0016301	--
c41585_g1_i2	1.39	0	0	0	#NAME?	Down	hypothetical protein ARALYDRAFT_472396 [Arabidopsis lyrata subsp. lyrata]	--	GO:0035304	--	--
c41614_g1_i6	0	0	3.97	3.58	Inf	Ups	uncharacterized protein [Arabidopsis thaliana]	--	--	--	--
c41618_g3_i1	0.93	0.91	0	0	#NAME?	Down	retroelement pol polyprotein-like [Arabidopsis thaliana]	Retrovirus-related Pol polyprotein from transposon TNT 1-94 OS=Nicotiana tabacum PE=2 SV=1	--	--	--
c41619_g1_i1	8.47	10.3	33.94	33	1.93949	Ups	hypothetical protein ARALYDRAFT_483769 [Arabidopsis lyrata subsp. lyrata]	--	GO:0031347	--	--
c41619_g1_i2	11.33	11.9	36.88	35.73	1.75282	Ups	hypothetical protein ARALYDRAFT_483769 [Arabidopsis lyrata subsp. lyrata]	--	GO:0031347	--	--
c41641_g1_i3	2.52	2.4	0	0.78	-2.59345	Down	hypothetical protein [Arabidopsis thaliana]	--	--	GO:0003676	--
c41643_g1_i1	38.97	38.28	3.34	2.41	-3.63869	Down	hypothetical protein ARALYDRAFT_473059 [Arabidopsis lyrata subsp. lyrata]	--	--	--	--
c41655_g2_i1	3.48	4.01	9.6	8.92	1.4147	Ups	concanavalin A-like lectin kinase-like protein [Arabidopsis thaliana]	L-type lectin-domain containing receptor kinase IV.4 OS=Arabidopsis thaliana GN=LECRK44 PE=3 SV=1	GO:0006468	--	--
c41663_g1_i2	2.51	2.01	0.15	0.3	-3.20235	Down	predicted protein [Arabidopsis lyrata subsp. lyrata]	NAC domain-containing protein 100 OS=Arabidopsis thaliana GN=NAC100 PE=2 SV=1	GO:0006355	--	--
c41686_g1_i2	15.1	16.66	0.88	1.7	-3.51863	Down	--	--	--	--	--
c41715_g1_i1	3.63	6.01	0.2	0.78	-3.20794	Down	hypothetical protein ARALYDRAFT_488037 [Arabidopsis lyrata subsp. lyrata]	Cytokinin riboside 5'-monophosphate phosphoribohydrolase LOG8 OS=Arabidopsis thaliana GN=LOG8 PE=1 SV=1	--	--	GO:0005829
c41715_g1_i3	5.62	2.96	0	0.56	-3.85572	Down	hypothetical protein ARALYDRAFT_488037 [Arabidopsis lyrata subsp. lyrata]	Cytokinin riboside 5'-monophosphate phosphoribohydrolase LOG8 OS=Arabidopsis thaliana GN=LOG8 PE=1 SV=1	--	--	GO:0005829
c41727_g1_i1	7.57	5.43	14.31	13.07	1.18044	Ups	IQ-domain 9 [Arabidopsis lyrata subsp. lyrata]	Protein IQ-DOMAIN 1 OS=Arabidopsis thaliana GN=IQD1 PE=1 SV=1	GO:0009086	--	--
c41729_g1_i1	2.37	1.98	0	0	#NAME?	Down	Highly similar to Ta1-3 polyprotein [Arabidopsis thaliana]	Retrovirus-related Pol polyprotein from transposon TNT 1-94 OS=Nicotiana tabacum PE=2 SV=1	--	--	--
c41734_g1_i2	27.84	29.94	12.37	12.38	-1.11375	Down	transducin/WD-40 repeat-containing protein [Arabidopsis thaliana]	Angio-associated migratory cell protein OS=Bos taurus GN=AAMP PE=2 SV=1	--	--	GO:0005829
c41753_g1_i2	5.16	3.86	0.25	1.15	-2.58791	Down	uncharacterized protein [Arabidopsis thaliana]	CASP-like protein 1B1 OS=Arabidopsis thaliana GN=At5g44550 PE=1 SV=1	--	--	GO:0005576
c41775_g1_i8	1.74	1.51	6.92	3.11	1.74358	Ups	predicted protein [Arabidopsis lyrata subsp. lyrata]	Transcription factor bHLH62 OS=Arabidopsis thaliana GN=BHLH62 PE=2 SV=1	--	GO:0005488	--
c41781_g1_i2	7.3	7.84	16.28	16.55	1.22473	Ups	serine/threonine kinase-like protein [Arabidopsis thaliana]	Cysteine-rich receptor-like protein kinase 10 OS=Arabidopsis thaliana GN=CRK10 PE=1 SV=3	--	--	--
c41781_g1_i3	2.6	2.53	38.52	40.49	4.05824	Ups	predicted protein [Arabidopsis lyrata subsp. lyrata]	Cysteine-rich receptor-like protein kinase 6 OS=Arabidopsis thaliana GN=CRK6 PE=1 SV=1	--	--	GO:0005886
c41786_g1_i2	2.94	3.49	0	1.64	-1.87435	Down	hypothetical protein ARALYDRAFT_908657 [Arabidopsis lyrata subsp. lyrata]	LRR receptor-like serine/threonine-protein kinase ERL2 OS=Arabidopsis thaliana GN=ERL2 PE=2 SV=1	GO:0010103	--	--
c41828_g1_i6	1.2	0.96	0	0	#NAME?	Down	peptidyl-tRNA hydrolase family protein [Arabidopsis lyrata subsp. lyrata]	Chloroplastic group IIB intron splicing facilitator CRS2-B, chloroplastic OS=Arabidopsis thaliana GN=CRS2B PE=2 SV=1	--	GO:0004045	--
c41847_g1_i1	0.53	0.29	15.58	13.38	5.25325	Ups	hypothetical protein ARALYDRAFT_486481 [Arabidopsis lyrata subsp. lyrata]	Beta-glucosidase 30 OS=Arabidopsis thaliana GN=BGLU30 PE=2 SV=1	--	GO:0004553	--
c41853_g5_i1	0	0	22.14	19.54	Inf	Ups	--	--	--	--	--
c41859_g1_i10	0	0	0	1.25	Inf	Ups	aspartyl protease family protein [Arabidopsis lyrata subsp. lyrata]	Aspartic proteinase-like protein 1 OS=Arabidopsis thaliana GN=At5g10080 PE=1 SV=1	--	--	GO:0031225
c41919_g1_i3	12.83	12.36	28.98	25.94	1.23666	Ups	tonoplast intrinsic protein [Brassica napus]	Aquaporin TIP1-2 OS=Arabidopsis thaliana GN=TIP1-2 PE=1 SV=2	GO:0009750	--	--
c41941_g1_i2	1.06	0.81	3.99	2.48	1.91029	Ups	hypothetical protein ARALYDRAFT_494656 [Arabidopsis lyrata subsp. lyrata]	RING-H2 finger protein ATL16 OS=Arabidopsis thaliana GN=ATL16 PE=2 SV=1	--	--	GO:0005634
c41971_g1_i3	2.45	2.42	6.96	7.68	1.70626	Ups	calcium-binding EF hand family protein [Arabidopsis lyrata subsp. lyrata]	--	--	GO:0005509	--
c41994_g1_i1	0.08	0.62	3.46	3.62	3.4592	Ups	AAA-type ATPase family protein [Arabidopsis thaliana]	Probable mitochondrial chaperone BCS1-B OS=Dictyostelium discoideum GN=bcsl1b PE=3 SV=1	GO:0001666	--	--
c42010_g1_i2	4.42	5.09	0.54	0.4	-3.28518	Down	uncharacterized protein [Arabidopsis thaliana]	CASP-like protein 1D2 OS=Arabidopsis thaliana GN=At3g06390 PE=1 SV=1	GO:0009407	--	--
c42011_g1_i6	3.24	0.83	2.97	7.19	1.41947	Ups	putative serine/threonine-protein kinase WNK9 [Arabidopsis thaliana]	Probable serine/threonine-protein kinase WNK9 OS=Arabidopsis thaliana GN=WNK9 PE=2 SV=1	GO:0007623	--	--
c42044_g1_i2	3.87	3.9	0.98	0.68	-2.11431	Down	FAD-binding and BBE domain-containing protein [Arabidopsis thaliana]	Cannabidiolic acid synthase-like 2 OS=Cannabis sativa GN=CBDAS3 PE=2 SV=1	--	--	GO:0005618
c42075_g1_i1	14.22	14.33	29.58	30.02	1.172	Ups	mitogen-activated protein kinase kinase 1 [Arabidopsis thaliana]	Mitogen-activated protein kinase kinase 1 OS=Arabidopsis thaliana GN=MKK1 PE=1 SV=2	--	GO:0004713	--
c42097_g1_i1	4.84	5.83	16.5	16.4	1.73162	Ups	basic helix-loop-helix family protein [Arabidopsis lyrata subsp. lyrata]	Transcription factor bHLH66 OS=Arabidopsis thaliana GN=BHLH66 PE=2 SV=1	GO:0006355	--	--
c42101_g1_i1	0	0.1	2.23	0.88	5.18571	Ups	uncharacterized protein [Arabidopsis thaliana]	Mitochondrial fission 1 protein B OS=Arabidopsis thaliana GN=FIS1B PE=1 SV=1	GO:0016559	--	--
c42101_g1_i5	0.58	0	5.13	5.41	4.26477	Ups	uncharacterized protein [Arabidopsis thaliana]	Mitochondrial fission 1 protein B OS=Arabidopsis thaliana GN=FIS1B PE=1 SV=1	GO:0016559	--	--
c42101_g1_i7	0	0	9.74	6.68	Inf	Ups	annexin-like protein [Arabidopsis thaliana]	Annexin D8 OS=Arabidopsis thaliana GN=ANNAT8 PE=2 SV=2	GO:0009414	--	--
c42101_g1_i8	0	0	3.71	2.69	Inf	Ups	uncharacterized protein [Arabidopsis thaliana]	Mitochondrial fission 1 protein B OS=Arabidopsis thaliana GN=FIS1B PE=1 SV=1	GO:0016559	--	--
c42108_g1_i1	0	0	0.99	0	Inf	Ups	RNA-directed DNA polymerase-like protein [Arabidopsis thaliana]	Uncharacterized mitochondrial protein AtMg01250 OS=Arabidopsis thaliana GN=AtMg01250 PE=4 SV=1	--	--	--
c42108_g1_i3	0	0.92	0	0	#NAME?	Down	RNA-directed DNA polymerase-like protein [Arabidopsis thaliana]	Uncharacterized mitochondrial protein AtMg01250 OS=Arabidopsis thaliana GN=AtMg01250 PE=4 SV=1	--	--	--
c42121_g1_i3	0.47	0	1.43	2.36	3.06138	Ups	haloacid dehalogenase-like hydrolase-like protein [Arabidopsis thaliana]	Uncharacterized protein YKR070W OS=Saccharomyces cerevisiae (strain ATCC 204508 / S288c) GN=YKR070W PE=1 SV=1	--	GO:0005507	--
c42124_g1_i2	7.74	5.55	1.54	0.8	-2.41024	Down	hypothetical protein [Arabidopsis thaliana]	--	--	--	GO:0005886
c42146_g1_i1	24.54	24.75	65.56	58.42	1.4406	Ups	SEC14 cytosolic factor family protein [Arabidopsis lyrata subsp. lyrata]	Patellin-6 OS=Arabidopsis thaliana GN=PATL6 PE=2 SV=1	GO:0006810	--	--
c42164_g1_i2	11.49	11.55	21.1	23.67	1.06865	Ups	predicted protein [Arabidopsis lyrata subsp. lyrata]	Vacuolar amino acid transporter 1 OS=Saccharomyces cerevisiae (strain ATCC 204508 / S288c) GN=AVT1 PE=1 SV=1	--	--	GO:0005886
c42167_g1_i1	3.84	3.12	10.84	11.88	1.81409	Ups	MATE efflux family protein [Arabidopsis thaliana]	MATE efflux family protein DTX1 OS=Arabidopsis thaliana GN=DTX1 PE=2 SV=1	GO:0015691	--	--
c42179_g1_i1	4.46	2.39	0.68	0.82	-2.09745	Down	alpha-L-arabinofuranosidase [Raphanus sativus]	Beta-D-xylosidase 4 OS=Arabidopsis thaliana GN=BXL4 PE=1 SV=1	--	GO:0009044	--
c42189_g1_i15	10.33	9.37	38.52	42.49	2.14811	Ups	Mutator-like transposase [Arabidopsis thaliana]	--	--	--	--
c42189_g1_i17	32.67	30.07	74.27	69.15	1.30218	Ups	nucleic acid binding protein [Arabidopsis lyrata subsp. lyrata]	--	--	--	--
c42189_g1_i2	26.96	28.36	60.18	60.68	1.23678	Ups	nucleic acid binding protein [Arabidopsis lyrata subsp. lyrata]	--	--	--	--
c42189_g1_i4	7.65	8.46	12.78	23.99	1.29452	Ups	nucleic acid binding protein [Arabidopsis lyrata subsp. lyrata]	RNA-binding protein 48 OS=Danio rerio GN=rbm48 PE=2 SV=1	--	GO:0003676	--
c42195_g1_i10	2.47	2.68	0.39	0.58	-2.3137	Down	hypothetical protein ARALYDRAFT_483401 [Arabidopsis lyrata subsp. lyrata]	Transcription factor PIF4 OS=Arabidopsis thaliana GN=PIF4 PE=1 SV=1	GO:0009630	--	--
c42200_g1_i1	2.81	2.64	21.51	19.71	3.02813	Ups	beta-glucosidase 26 [Arabidopsis thaliana]	Beta-glucosidase 26, peroxisomal OS=Arabidopsis thaliana GN=BGLU26 PE=1 SV=1	GO:0042344	--	--
c42204_g2_i2	0.79	0.55	0	0	#NAME?	Down	contains similarity to reverse transcriptases [Arabidopsis thaliana]	--	--	--	--
c42219_g1_i1	4.01	3.82	26.12	22.21	2.7359	Ups	FAD-binding domain-containing protein [Arabidopsis lyrata subsp. lyrata]	Reticuline oxidase-like protein OS=Arabidopsis thaliana GN=At4g20830 PE=1 SV=2	GO:0009407	--	--
c42219_g1_i2	4.1	4.06	27.8	26.73	2.84947	Ups	FAD-binding domain-containing protein [Arabidopsis lyrata subsp. lyrata]	Reticuline oxidase-like protein OS=Arabidopsis thaliana GN=At4g20830 PE=1 SV=2	GO:0009407	--	--
c42243_g3_i1	2.75	2.76	22.87	20.17	3.07326	Ups	hypothetical protein ARALYDRAFT_492479 [Arabidopsis lyrata subsp. lyrata]	--	--	--	GO:0005634
c42248_g1_i3	2.52	1	0.16	0	-4.42377	Down	adenylylsulfate kinase [Arabidopsis thaliana]	Adenylyl-sulfate kinase 3 OS=Arabidopsis thaliana GN=APK3 PE=1 SV=1	GO:0070814	--	--
c42268_g1_i11	4.12	4.05	10.24	11.2	1.49889	Ups	metallo-beta-lactamase family protein [Arabidopsis thaliana]	--	GO:0046685	--	--
c42268_g1_i5	1.19	0.23	2.34	3.38	2.13807	Ups	metallo-beta-lactamase family protein [Arabidopsis lyrata subsp. lyrata]	--	--	GO:0016787	--
c42304_g1_i4	2.41	1.58	0	0	#NAME?	Down	copia-like retrotransposable element [Arabidopsis thaliana]	Retrovirus-related Pol polyprotein from transposon TNT 1-94 OS=Nicotiana tabacum PE=2 SV=1	--	--	--
c42304_g1_i5	2.46	1.89	0	0	#NAME?	Down	putative protein [Arabidopsis thaliana]	--	--	GO:0005488	--
c42330_g1_i1	9.78	8.09	0	0	#NAME?	Down	--	--	--	--	--
c42330_g1_i10	2.96	1.8	11.55	14.88	2.58395	Ups	predicted protein [Arabidopsis lyrata subsp. lyrata]	Probable fructokinase-5 OS=Arabidopsis thaliana GN=At4g10260 PE=2 SV=1	--	GO:0004747	--
c42330_g1_i3	2.59	2.1	9.19	10.09	2.15031	Ups	predicted protein [Arabidopsis lyrata subsp. lyrata]	Probable fructokinase-5 OS=Arabidopsis thaliana GN=At4g10260 PE=2 SV=1	--	GO:0004747	--
c42330_g1_i4	2.57	2.95	7	7.04	1.45007	Ups	predicted protein [Arabidopsis lyrata subsp. lyrata]	Probable fructokinase-5 OS=Arabidopsis thaliana GN=At4g10260 PE=2 SV=1	--	GO:0004747	--
c42330_g1_i6	0.43	0.32	1.21	2.09	2.29097	Ups	PREDICTED: putative fructokinase-5-like [Solanum lycopersicum]	Probable fructokinase-5 OS=Arabidopsis thaliana GN=At4g10260 PE=2 SV=1	GO:0016310	--	--
c42330_g1_i7	6.3	7.52	24.91	21.45	1.85812	Ups	hypothetical protein ARALYDRAFT_911318 [Arabidopsis lyrata subsp. lyrata]	--	GO:0009611	--	--
c42330_g1_i8	11.66	10.86	38.09	38.55	1.87664	Ups	predicted protein [Arabidopsis lyrata subsp. lyrata]	Probable fructokinase-5 OS=Arabidopsis thaliana GN=At4g10260 PE=2 SV=1	--	GO:0004747	--
c42342_g1_i5	13.91	18.04	2.67	3.73	-2.2248	Down	extensin 3 [Arabidopsis thaliana]	Extensin-3 OS=Arabidopsis thaliana GN=EXT3 PE=2 SV=3	--	--	--
c42342_g2_i1	366.9	395.98	120.31	128.54	-1.50911	Down	--	--	--	--	--
c42381_g2_i4	3.56	3.32	0.17	0.64	-2.98062	Down	putative non-LTR retroelement reverse transcriptase [Arabidopsis thaliana]	--	--	--	--
c42387_g1_i4	0	0	0.53	1.65	Inf	Ups	late embryogenesis abundant domain-containing protein [Arabidopsis thaliana]	--	GO:0009793	--	--
c42410_g1_i3	0	0.27	1.3	2.07	3.71983	Ups	hypothetical protein ARALYDRAFT_918623 [Arabidopsis lyrata subsp. lyrata]	--	--	--	--
c42417_g1_i1	0	1.22	0	0	#NAME?	Down	unnamed protein product [Thellungiella halophila]	12-oxophytodienoate reductase 2 OS=Arabidopsis thaliana GN=OPR2 PE=1 SV=2	--	--	GO:0005737
c42442_g3_i2	1.47	1.87	5.69	6.47	1.94754	Ups	isopentenyl pyrophosphate isomerase [Arabidopsis lyrata subsp. lyrata]	Isopentenyl-diphosphate Delta-isomerase I, chloroplastic OS=Arabidopsis thaliana GN=IPP1 PE=2 SV=3	GO:0015995	--	--
c42447_g1_i1	9.68	9.35	1.87	3.2	-1.79352	Down	unknown [Arabidopsis thaliana]	Non-specific lipid-transfer protein-like protein At2g13820 OS=Arabidopsis thaliana GN=At2g13820 PE=1 SV=1	--	--	GO:0031225
c42447_g1_i2	12.63	11.02	3.43	3.07	-1.76136	Down	bifunctional inhibitor/lipid-transfer protein/seed storage 2S albumin-like protein [Arabidopsis thaliana]	Non-specific lipid-transfer protein-like protein At2g13820 OS=Arabidopsis thaliana GN=At2g13820 PE=1 SV=1	--	--	GO:0031225
c42449_g1_i7	0	0	0	1.8	Inf	Ups	chaperone DnaJ-domain containing protein [Arabidopsis thaliana]	--	GO:0006457	--	--
c42449_g1_i9	1.78	2.5	4.21	7.95	1.6163	Ups	chaperone DnaJ-domain containing protein [Arabidopsis thaliana]	DnaJ homolog subfamily B member 8 OS=Mus musculus GN=Dnajb8 PE=2 SV=1	GO:0006457	--	--
c42454_g1_i5	0.24	0.31	0.61	2.02	2.34733	Ups	Leucine-rich repeat transmembrane protein kinase [Arabidopsis thaliana]	Probable LRR receptor-like serine/threonine-protein kinase At1g29720 OS=Arabidopsis thaliana GN=RFK1 PE=2 SV=3	--	--	GO:0005886
c42454_g1_i6	0.49	0.53	1.62	2	1.94799	Ups	Leucine-rich repeat transmembrane protein kinase [Arabidopsis thaliana]	Probable LRR receptor-like serine/threonine-protein kinase At1g29720 OS=Arabidopsis thaliana GN=RFK1 PE=2 SV=3	--	--	GO:0005886
c42454_g1_i7	0.47	0.27	5.64	7.27	4.25154	Ups	Leucine-rich repeat transmembrane protein kinase [Arabidopsis thaliana]	Probable LRR receptor-like serine/threonine-protein kinase At1g29720 OS=Arabidopsis thaliana GN=RFK1 PE=2 SV=3	--	--	GO:0005886
c42454_g1_i8	0.12	0.36	1.47	0.97	2.4243	Ups	Leucine-rich repeat transmembrane protein kinase [Arabidopsis thaliana]	Probable LRR receptor-like serine/threonine-protein kinase At1g29720 OS=Arabidopsis thaliana GN=RFK1 PE=2 SV=3	--	--	GO:0005886
c42473_g3_i1	5.51	4.87	1.11	1.21	-2.05344	Down	phenylalanine ammonia-lyase 4 [Arabidopsis thaliana]	Phenylalanine ammonia-lyase 4 OS=Arabidopsis thaliana GN=PAL4 PE=1 SV=1	GO:0010413	--	--
c42480_g1_i1	4.39	5.62	13.31	11.81	1.4352	Ups	hypothetical protein ARALYDRAFT_473609 [Arabidopsis lyrata subsp. lyrata]	Probable protein phosphatase 2C 10 OS=Arabidopsis thaliana GN=At1g34750 PE=2 SV=1	GO:0009627	--	--
c42503_g1_i1	1.27	2.04	0	0	#NAME?	Down	Similar to retrotransposon proteins [Arabidopsis thaliana]	Copia protein OS=Drosophila melanogaster GN=GIP PE=1 SV=3	--	GO:0043167	--
c42513_g1_i4	2.14	1.26	0	0.21	-3.88456	Down	3-oxo-5-alpha-steroid 4-dehydrogenase family protein [Arabidopsis lyrata subsp. lyrata]	Polyprenol reductase 2 OS=Arabidopsis thaliana GN=At2g16530 PE=1 SV=2	--	--	GO:0016021
c42524_g1_i3	1.13	1.14	0	0	#NAME?	Down	AP2/EREBP transcription factor [Arabidopsis thaliana]	AP2-like ethylene-responsive transcription factor AIL5 OS=Arabidopsis thaliana GN=AIL5 PE=2 SV=2	GO:0048364	--	--
c42545_g1_i5	3.4	3.02	0.38	0.92	-2.22429	Down	putative polyamine oxidase 4 [Arabidopsis thaliana]	Probable polyamine oxidase 4 OS=Arabidopsis thaliana GN=PAO4 PE=1 SV=1	--	GO:0046592	--
c42592_g1_i2	2.24	2.91	0.41	0.85	-1.9262	Down	predicted protein [Hordeum vulgare subsp. vulgare]	Phosphoenolpyruvate carboxykinase [ATP] OS=Candida glabrata (strain ATCC 2001 / CBS 138 / JCM 3761 / NBRC 0622 / NRRL Y-65) GN=PCK1 PE=3 SV=1	GO:0006094	--	--
c42595_g1_i4	0.16	0.08	0.63	0.8	2.68947	Ups	Receptor-like protein kinase [Arabidopsis thaliana]	Receptor-like protein kinase At5g59670 OS=Arabidopsis thaliana GN=At5g59670 PE=1 SV=1	--	--	GO:0005886
c42595_g1_i6	5.87	5.51	11.93	12.05	1.18348	Ups	Receptor-like protein kinase [Arabidopsis thaliana]	Receptor-like protein kinase At5g59670 OS=Arabidopsis thaliana GN=At5g59670 PE=1 SV=1	--	--	GO:0005886
c42595_g1_i8	2.85	3.21	14	9.45	2.05804	Ups	leucine-rich repeat protein kinase-like protein [Arabidopsis thaliana]	Probable LRR receptor-like serine/threonine-protein kinase At5g59680 OS=Arabidopsis thaliana GN=At5g59680 PE=2 SV=1	--	GO:0016301	--
c42605_g1_i4	2.54	0.96	0.41	0	-2.94697	Down	subtilase family protein [Arabidopsis lyrata subsp. lyrata]	Cucumisin OS=Cucumis melo PE=1 SV=1	--	--	GO:0005576
c42605_g1_i6	0.82	1.44	0.1	0.19	-2.85135	Down	subtilase family protein [Arabidopsis lyrata subsp. lyrata]	Cucumisin OS=Cucumis melo PE=1 SV=1	--	--	GO:0005576
c42615_g1_i1	0	0	0.18	0.74	Inf	Ups	disease resistance protein [Brassica rapa subsp. pekinensis]	Uncharacterized mitochondrial protein AtMg01250 OS=Arabidopsis thaliana GN=AtMg01250 PE=4 SV=1	--	--	--
c42625_g1_i10	0	0	0.02	0.88	Inf	Ups	putative non-LTR retroelement reverse transcriptase [Arabidopsis thaliana]	--	--	--	--
c42625_g1_i5	0	0	0.72	1.35	Inf	Ups	non-LTR retroelement reverse transcriptase-like protein [Arabidopsis thaliana]	--	--	--	--
c42625_g2_i13	0	0	1.53	1.03	Inf	Ups	putative non-LTR retroelement reverse transcriptase [Arabidopsis thaliana]	Uncharacterized mitochondrial protein AtMg01250 OS=Arabidopsis thaliana GN=AtMg01250 PE=4 SV=1	--	GO:0003676	--
c42641_g1_i1	0.85	0.62	56.15	0.7	5.38847	Ups	unknown [Medicago truncatula]	--	--	--	--
c42641_g3_i1	0	0	9.3	0	Inf	Ups	ORF44l [Pinus koraiensis]	--	--	--	--
c42641_g3_i3	0	0	8	0.29	Inf	Ups	ORF44l [Pinus koraiensis]	--	--	--	--
c42641_g4_i1	0.27	0	20.52	0	6.36278	Ups	Mitochondrial protein, putative [Medicago truncatula]	--	--	--	--
c42643_g1_i1	0.04	0.29	0.63	2.01	3.07093	Ups	hypothetical protein ARALYDRAFT_488502 [Arabidopsis lyrata subsp. lyrata]	CRIB domain-containing protein RIC4 OS=Arabidopsis thaliana GN=RIC4 PE=1 SV=1	GO:0035335	--	--
c42647_g1_i2	6.78	7.13	15.69	17.61	1.3675	Ups	hypothetical protein ARALYDRAFT_895665 [Arabidopsis lyrata subsp. lyrata]	Nitrate reductase [NADH] 1 OS=Arabidopsis thaliana GN=NIA1 PE=1 SV=3	--	GO:0050660	--
c42659_g2_i2	1.53	2.27	0.44	0.24	-2.4177	Down	hydrolase, alpha/beta fold family protein [Arabidopsis lyrata subsp. lyrata]	Haloalkane dehalogenase OS=Bradyrhizobium diazoefficiens (strain JCM 10833 / IAM 13628 / NBRC 14792 / USDA 110) GN=dhaA PE=1 SV=1	--	GO:0016787	--
c42682_g1_i1	0	0	0.8	0.91	Inf	Ups	non-LTR retroelement reverse transcriptase-like protein [Arabidopsis thaliana]	--	--	--	--
c42682_g1_i11	1.76	1.93	0.29	0.14	-3.00921	Down	non-LTR retroelement reverse transcriptase-like protein [Arabidopsis thaliana]	Uncharacterized mitochondrial protein AtMg00310 OS=Arabidopsis thaliana GN=AtMg00310 PE=4 SV=1	--	--	--
c42682_g1_i7	1.6	0	0	0	#NAME?	Down	non-LTR retroelement reverse transcriptase-like protein [Arabidopsis thaliana]	--	--	--	--
c42682_g1_i8	0	0	0.9	0.78	Inf	Ups	non-LTR retroelement reverse transcriptase-like protein [Arabidopsis thaliana]	Uncharacterized mitochondrial protein AtMg00310 OS=Arabidopsis thaliana GN=AtMg00310 PE=4 SV=1	--	--	--
c42691_g1_i1	18.76	17.78	99.27	104.34	2.58729	Ups	sugar transport protein 13 [Arabidopsis thaliana]	Sugar transport protein 13 OS=Arabidopsis thaliana GN=STP13 PE=1 SV=2	GO:0055085	--	--
c42694_g1_i4	1.58	1.5	5.5	4.33	1.80439	Ups	calcium-dependent lipid-binding domain-containing protein [Arabidopsis thaliana]	Protein C2-DOMAIN ABA-RELATED 11 OS=Arabidopsis thaliana GN=CAR11 PE=2 SV=1	--	--	GO:0005773
c42711_g1_i1	30.38	28.13	11.02	14.11	-1.11125	Down	hypothetical protein ARALYDRAFT_492340 [Arabidopsis lyrata subsp. lyrata]	MORC family CW-type zinc finger protein 4 OS=Mus musculus GN=Morc4 PE=2 SV=2	--	--	GO:0016020
c42729_g1_i3	0.81	0	0	0	#NAME?	Down	RNA-directed DNA polymerase homolog T13L16.7 - Arabidopsis thaliana (fragment)	Uncharacterized mitochondrial protein AtMg01250 OS=Arabidopsis thaliana GN=AtMg01250 PE=4 SV=1	--	--	--
c42750_g1_i1	2.72	0.87	5.82	5.45	1.76816	Ups	alpha-galactosidase 2 [Arabidopsis lyrata subsp. lyrata]	Alpha-galactosidase 2 OS=Arabidopsis thaliana GN=AGAL2 PE=1 SV=1	GO:0009965	--	--
c42761_g1_i1	80.96	99.42	178.6	223.88	1.26429	Ups	--	--	--	--	--
c42761_g1_i3	2.49	3.59	13.93	22.42	2.68137	Ups	--	--	--	--	--
c42761_g1_i4	13.28	10.65	33.76	34.35	1.6128	Ups	--	--	--	--	--
c42794_g1_i12	1.94	1.71	10.5	7.14	2.38582	Ups	uncharacterized protein [Arabidopsis thaliana]	Ycf49-like protein OS=Synechocystis sp. (strain PCC 6803 / Kazusa) GN=sll0608 PE=3 SV=1	--	--	GO:0005886
c42826_g2_i3	0.98	0.59	0	0	#NAME?	Down	xanthine/uracil permease family protein [Arabidopsis lyrata subsp. lyrata]	Nucleobase-ascorbate transporter 2 OS=Arabidopsis thaliana GN=NAT2 PE=2 SV=2	GO:0055085	--	--
c42840_g2_i1	33.06	34.34	12.45	14.25	-1.22765	Down	aspartyl protease family protein [Arabidopsis thaliana]	Aspartic proteinase PCS1 OS=Arabidopsis thaliana GN=PCS1 PE=2 SV=1	GO:0033591	--	--
c42851_g3_i2	2.68	1.91	8.06	8.75	1.98076	Ups	En/Spm transposon protein-like [Arabidopsis thaliana]	--	--	--	--
c42877_g1_i1	1.41	1.13	5.9	7.17	2.47576	Ups	ATEXPB3 [Arabidopsis lyrata subsp. lyrata]	Expansin-B3 OS=Arabidopsis thaliana GN=EXPB3 PE=2 SV=2	GO:0009828	--	--
c42878_g1_i1	1.28	1.06	6.14	6.27	2.51903	Ups	hypothetical protein ARALYDRAFT_893660 [Arabidopsis lyrata subsp. lyrata]	Multidrug and toxin extrusion protein 1 OS=Pongo abelii GN=SLC47A1 PE=2 SV=1	--	GO:0015238	--
c42893_g1_i2	0	0	0	0.48	Inf	Ups	similar to reverse transcriptases (PFam: rvt.hmm, score: 60.13) [Arabidopsis thaliana]	Transposon TX1 uncharacterized 149 kDa protein OS=Xenopus laevis PE=3 SV=1	--	--	--
c42895_g2_i1	1.87	2.01	0	0	#NAME?	Down	contains similarity to Pfam family PF00023 - Ank repeat; score=63.7, E=3.9e-15, N=8 [Arabidopsis thaliana]	--	GO:0009862	--	--
c42895_g3_i1	10.06	13.28	0.83	0.4	-4.13514	Down	hypothetical protein ARALYDRAFT_911853 [Arabidopsis lyrata subsp. lyrata]	--	--	--	--
c42923_g1_i8	1.32	1.23	0.15	0.3	-2.43698	Down	hypothetical protein ARALYDRAFT_910427 [Arabidopsis lyrata subsp. lyrata]	G-type lectin S-receptor-like serine/threonine-protein kinase At5g24080 OS=Arabidopsis thaliana GN=At5g24080 PE=2 SV=1	GO:0048544	--	--
c42928_g1_i3	6.15	4.19	0	0	#NAME?	Down	unnamed protein product [Arabidopsis thaliana]	Acyltransferase-like protein At3g26840, chloroplastic OS=Arabidopsis thaliana GN=At3g26840 PE=2 SV=1	--	GO:0003824	--
c42949_g1_i6	0.38	0.44	13.35	13.72	5.16488	Ups	ABC transporter I family member 6 [Arabidopsis thaliana]	ABC transporter I family member 6, chloroplastic OS=Arabidopsis thaliana GN=ABCI6 PE=1 SV=1	GO:0009793	--	--
c42949_g1_i8	0.21	0	0.39	1.54	3.3706	Ups	putative ABC transporter [Arabidopsis thaliana]	ABC transporter I family member 6, chloroplastic OS=Arabidopsis thaliana GN=ABCI6 PE=1 SV=1	GO:0009793	--	--
c42960_g1_i10	0	0	0.59	1.12	Inf	Ups	non-LTR retroelement reverse transcriptase-like protein [Arabidopsis thaliana]	--	--	--	--
c42960_g1_i2	0	0	0	1.09	Inf	Ups	putative non-LTR retroelement reverse transcriptase [Arabidopsis thaliana]	Uncharacterized mitochondrial protein AtMg00310 OS=Arabidopsis thaliana GN=AtMg00310 PE=4 SV=1	--	--	--
c42966_g1_i2	4.52	4.52	15.01	13.98	1.79519	Ups	uncharacterized protein [Arabidopsis thaliana]	--	GO:0009750	--	--
c42969_g1_i1	0.07	0.86	0	0	#NAME?	Down	putative TNP2-like transposon protein [Arabidopsis thaliana]	--	--	--	--
c42974_g1_i4	1.32	0	0	0	#NAME?	Down	polygalacturonase [Arabidopsis lyrata subsp. lyrata]	Probable polygalacturonase OS=Vitis vinifera GN=GSVIVT00026920001 PE=1 SV=1	--	--	GO:0005576
c42978_g2_i6	2.42	0.03	0	0	#NAME?	Down	predicted protein [Arabidopsis lyrata subsp. lyrata]	--	--	--	GO:0009506
c43038_g1_i1	657.42	673.94	1274.67	1294.43	1.0573	Ups	40S ribosomal protein S5-2 [Arabidopsis thaliana]	40S ribosomal protein S5-2 OS=Arabidopsis thaliana GN=RPS5B PE=1 SV=2	--	GO:0003735	--
c43040_g1_i2	0	0	1.9	1.51	Inf	Ups	T26F17.17 [Arabidopsis thaliana]	Retrovirus-related Pol polyprotein from transposon TNT 1-94 OS=Nicotiana tabacum PE=2 SV=1	--	--	--
c43040_g1_i6	0.12	0	1.65	2.42	5.54516	Ups	copia-type polyprotein, putative [Arabidopsis thaliana]	Retrovirus-related Pol polyprotein from transposon TNT 1-94 OS=Nicotiana tabacum PE=2 SV=1	--	--	--
c43043_g1_i1	5.63	5.81	12.46	13.12	1.27003	Ups	nitrate transporter 1.4 [Arabidopsis thaliana]	Protein NRT1/ PTR FAMILY 6.2 OS=Arabidopsis thaliana GN=NPF6.2 PE=1 SV=1	GO:0009753	--	--
c43045_g1_i7	0	1.15	0	0	#NAME?	Down	Mutator-like transposase [Arabidopsis thaliana]	--	--	--	--
c43066_g1_i1	13.14	12.97	30.98	28.74	1.30269	Ups	Clathrin light chain protein [Arabidopsis thaliana]	Clathrin light chain 3 OS=Arabidopsis thaliana GN=At3g51890 PE=1 SV=1	GO:0016192	--	--
c43066_g1_i3	3.38	2.86	9.12	7.5	1.53974	Ups	Clathrin light chain protein [Arabidopsis thaliana]	Clathrin light chain 3 OS=Arabidopsis thaliana GN=At3g51890 PE=1 SV=1	GO:0016192	--	--
c43069_g1_i1	15.44	16.13	35.88	29.78	1.16668	Ups	UDP-glucosyl transferase 73B1 [Arabidopsis lyrata subsp. lyrata]	UDP-glycosyltransferase 73B1 OS=Arabidopsis thaliana GN=UGT73B1 PE=2 SV=1	GO:0008152	--	--
c43087_g1_i1	0	0.37	3.31	2.25	4.01949	Ups	MAPKKK18 [Arabidopsis lyrata subsp. lyrata]	Mitogen-activated protein kinase kinase kinase ANP1 OS=Arabidopsis thaliana GN=ANP1 PE=1 SV=2	GO:0006468	--	--
c43118_g1_i8	0.08	0	0.65	0.16	3.45453	Ups	non-LTR retroelement reverse transcriptase-like protein [Arabidopsis thaliana]	Transposon TX1 uncharacterized 149 kDa protein OS=Xenopus laevis PE=3 SV=1	--	--	--
c43126_g1_i14	3.05	2.68	0	0	#NAME?	Down	major facilitator protein [Arabidopsis thaliana]	Uncharacterized protein At4g02000 OS=Arabidopsis thaliana GN=At4g02000 PE=2 SV=1	--	--	GO:0016020
c43127_g2_i6	0.98	2.03	8.76	5.5	2.34419	Ups	protein TIFY 6A [Arabidopsis thaliana]	Protein TIFY 6A OS=Arabidopsis thaliana GN=TIFY6A PE=1 SV=1	--	GO:0042802	--
c43127_g2_i8	2.79	1.43	4.98	6.03	1.49831	Ups	protein TIFY 6A [Arabidopsis thaliana]	Protein TIFY 6A OS=Arabidopsis thaliana GN=TIFY6A PE=1 SV=1	--	GO:0042802	--
c43143_g2_i9	29.41	30.3	58.94	61.6	1.1216	Ups	hypothetical protein ARALYDRAFT_484264 [Arabidopsis lyrata subsp. lyrata]	Probable carboxylesterase 7 OS=Arabidopsis thaliana GN=CXE7 PE=2 SV=1	--	GO:0016787	--
c43144_g2_i2	0.56	0.72	5.1	4.32	3.00491	Ups	glutathione S-transferase 31 [Arabidopsis lyrata subsp. lyrata]	Glutathione S-transferase F4 OS=Arabidopsis thaliana GN=GSTF4 PE=2 SV=1	GO:0009407	--	--
c43148_g1_i3	1.45	3.39	0	0	#NAME?	Down	putative protein [Arabidopsis thaliana]	--	--	--	--
c43148_g1_i4	0.5	0	1.5	2.16	2.9017	Ups	putative protein [Arabidopsis thaliana]	--	--	--	--
c43157_g1_i4	0.2	1.4	0	0	#NAME?	Down	hypothetical protein ARALYDRAFT_890129 [Arabidopsis lyrata subsp. lyrata]	--	--	--	GO:0009507
c43162_g2_i5	1.3	0.32	10.52	11.17	3.76555	Ups	RFL1 [Arabidopsis thaliana]	Putative disease resistance protein At1g63350 OS=Arabidopsis thaliana GN=At1g63350 PE=3 SV=1	--	--	--
c43175_g2_i1	2.41	1.36	8.5	8.94	2.31616	Ups	--	--	--	--	--
c43177_g1_i3	3.38	4.74	0.39	0.04	-4.12332	Down	hypothetical protein ARALYDRAFT_470597 [Arabidopsis lyrata subsp. lyrata]	--	--	--	GO:0009507
c43178_g1_i4	1.27	2.36	5.3	5.7	1.70702	Ups	SEC14 cytosolic factor family protein [Arabidopsis lyrata subsp. lyrata]	Random slug protein 5 OS=Dictyostelium discoideum GN=rsc5 PE=2 SV=1	--	--	GO:0005794
c43188_g1_i4	3.23	0	0	0	#NAME?	Down	serine carboxypeptidase-like 13 [Arabidopsis thaliana]	Serine carboxypeptidase-like 7 OS=Arabidopsis thaliana GN=SCPL7 PE=2 SV=1	--	--	GO:0005576
c43188_g1_i5	0	0	4.89	0.02	Inf	Ups	serine carboxypeptidase-like 7 [Arabidopsis thaliana]	Serine carboxypeptidase-like 7 OS=Arabidopsis thaliana GN=SCPL7 PE=2 SV=1	--	--	GO:0005576
c43188_g1_i8	2.33	2.89	53.38	54.55	4.47762	Ups	hypothetical protein ARALYDRAFT_900758 [Arabidopsis lyrata subsp. lyrata]	Serine carboxypeptidase-like 10 OS=Arabidopsis thaliana GN=SCPL10 PE=2 SV=1	GO:0009684	--	--
c43202_g2_i2	3.18	0.9	4.16	7.18	1.58495	Ups	NAC domain containing protein 28 [Arabidopsis thaliana]	NAC domain-containing protein 86 OS=Arabidopsis thaliana GN=NAC086 PE=2 SV=1	--	GO:0003700	--
c43209_g1_i2	28.41	27.37	53.21	53.7	1.04756	Ups	unknown [Arabidopsis thaliana]	--	--	--	GO:0005840
c43228_g1_i4	3.78	5.23	1.91	0.61	-1.72528	Down	kinase family protein [Arabidopsis lyrata subsp. lyrata]	Serine/threonine-protein kinase Nek4 OS=Arabidopsis thaliana GN=NEK4 PE=2 SV=1	GO:0006468	--	--
c43228_g1_i7	0.6	1.4	0	0	#NAME?	Down	kinase family protein [Arabidopsis lyrata subsp. lyrata]	Serine/threonine-protein kinase Nek4 OS=Arabidopsis thaliana GN=NEK4 PE=2 SV=1	GO:0006468	--	--
c43243_g1_i2	0.76	0.59	0	0	#NAME?	Down	non-LTR retroelement reverse transcriptase-like protein [Arabidopsis thaliana]	Transposon TX1 uncharacterized 149 kDa protein OS=Xenopus laevis PE=3 SV=1	--	--	--
c43254_g2_i5	2.07	1.85	0	0.09	-5.50252	Down	CYCB2_2 [Arabidopsis lyrata subsp. lyrata]	Cyclin-B2-2 OS=Arabidopsis thaliana GN=CYCB2-2 PE=1 SV=2	GO:0010440	--	--
c43260_g1_i5	1.45	1.73	0	0	#NAME?	Down	alpha/beta-hydrolase domain-containing protein [Arabidopsis thaliana]	Probable isoprenylcysteine alpha-carbonyl methylesterase ICMEL2 OS=Arabidopsis thaliana GN=ICMEL2 PE=2 SV=1	--	GO:0016787	--
c43262_g1_i1	14.32	15.23	4.46	5.75	-1.42389	Down	uncharacterized protein [Arabidopsis thaliana]	--	--	--	GO:0005634
c43286_g1_i1	4.47	5.07	12.34	11.12	1.40938	Ups	cyclase family protein [Arabidopsis lyrata subsp. lyrata]	Kynurenine formamidase OS=Bacillus cereus (strain ATCC 14579 / DSM 31 / JCM 2152 / NBRC 15305 / NCIMB 9373 / NRRL B-3711) GN=kynB PE=1 SV=1	--	--	GO:0005618
c43286_g1_i5	34.34	32.41	70.27	63.06	1.10646	Ups	cyclase family protein [Arabidopsis thaliana]	Kynurenine formamidase OS=Bacillus weihenstephanensis (strain KBAB4) GN=kynB PE=3 SV=1	--	--	GO:0005618
c43311_g1_i1	11.33	10.27	24.16	25.67	1.31521	Ups	Primary amine oxidase [Arabidopsis thaliana]	Primary amine oxidase OS=Arabidopsis thaliana GN=At1g62810 PE=2 SV=1	--	GO:0008131	--
c43311_g1_i2	0.3	0.44	1.66	2.66	2.66762	Ups	At1g62810/F23N19_18 [Arabidopsis thaliana]	Primary amine oxidase OS=Arabidopsis thaliana GN=At1g62810 PE=2 SV=1	--	GO:0008131	--
c43319_g1_i1	10.5	9.67	22.74	25.36	1.36262	Ups	hypothetical protein ARALYDRAFT_474819 [Arabidopsis lyrata subsp. lyrata]	Galactinol synthase 2 OS=Arabidopsis thaliana GN=GOLS2 PE=1 SV=1	GO:0009414	--	--
c43322_g1_i1	7.13	7.19	15.48	15.69	1.23108	Ups	gr1-protein [Arabidopsis lyrata subsp. lyrata]	IAA-amino acid hydrolase ILR1-like 6 OS=Arabidopsis thaliana GN=ILL6 PE=2 SV=2	GO:0009695	--	--
c43323_g1_i1	55.64	52.36	21.4	21.12	-1.23478	Down	tetratricopeptide repeat-containing protein [Arabidopsis thaliana]	Tetratricopeptide repeat protein 4 homolog OS=Dictyostelium discoideum GN=ttc4 PE=3 SV=1	--	GO:0051879	--
c43328_g1_i1	3.02	1.17	0.18	0.27	-3.05155	Down	predicted protein [Arabidopsis lyrata subsp. lyrata]	UDP-glycosyltransferase 76E1 OS=Arabidopsis thaliana GN=UGT76E1 PE=2 SV=1	GO:0008152	--	--
c43331_g1_i4	0.16	0.86	2.95	2.3	2.46194	Ups	leucine-rich repeat family protein [Arabidopsis lyrata subsp. lyrata]	Plant intracellular Ras-group-related LRR protein 2 OS=Arabidopsis thaliana GN=PIRL2 PE=2 SV=1	GO:0046777	--	--
c43333_g1_i1	0.36	0.15	3.46	2.35	3.62592	Ups	anthocyanidin synthase [Arabidopsis thaliana]	Leucoanthocyanidin dioxygenase OS=Arabidopsis thaliana GN=LDOX PE=1 SV=1	--	--	GO:0005737
c43338_g1_i2	0.81	0.72	0	0	#NAME?	Down	subtilisin-like serine protease [Arabidopsis thaliana]	Cucumisin OS=Cucumis melo PE=1 SV=1	--	--	GO:0005576
c43351_g1_i1	24.1	19.45	59.19	48.88	1.42096	Ups	Reticuline oxidase-like protein [Arabidopsis thaliana]	Reticuline oxidase-like protein OS=Arabidopsis thaliana GN=At4g20830 PE=1 SV=2	GO:0006979	--	--
c43351_g1_i2	22.95	26.76	78.75	81.55	1.79752	Ups	Reticuline oxidase-like protein [Arabidopsis thaliana]	Reticuline oxidase-like protein OS=Arabidopsis thaliana GN=At4g20830 PE=1 SV=2	GO:0006979	--	--
c43351_g1_i3	7.31	7.43	43.39	36.01	2.53529	Ups	Reticuline oxidase-like protein [Arabidopsis thaliana]	Reticuline oxidase-like protein OS=Arabidopsis thaliana GN=At4g20830 PE=1 SV=2	GO:0006979	--	--
c43360_g1_i2	2.19	4.55	0	0.3	-4.35905	Down	hypothetical protein ARALYDRAFT_472914 [Arabidopsis lyrata subsp. lyrata]	Nuclear pore complex protein NUP54 OS=Arabidopsis thaliana GN=NUP54 PE=1 SV=1	--	--	GO:0005730
c43365_g1_i2	0	0.09	1.55	0.44	4.76553	Ups	DNA topoisomerase 6 subunit B [Arabidopsis thaliana]	DNA topoisomerase 6 subunit B OS=Arabidopsis thaliana GN=TOP6B PE=1 SV=1	GO:0000278	--	--
c43390_g1_i11	7.81	12.35	4.39	3.31	-1.27382	Down	geranylgeranyltransferase-I beta subunit [Arabidopsis lyrata subsp. lyrata]	Geranylgeranyl transferase type-1 subunit beta OS=Arabidopsis thaliana GN=GGB PE=1 SV=1	GO:0009788	--	--
c43411_g1_i4	0	0	0.68	3.14	Inf	Ups	hypothetical protein ARALYDRAFT_328078 [Arabidopsis lyrata subsp. lyrata]	Oxygen-evolving enhancer protein 1, chloroplastic OS=Solanum tuberosum GN=PSBO PE=2 SV=1	--	--	GO:0019898
c43424_g1_i7	3.01	3	7.14	6.17	1.2555	Ups	hypothetical protein ARALYDRAFT_473471 [Arabidopsis lyrata subsp. lyrata]	NAC domain-containing protein 13 OS=Arabidopsis thaliana GN=NAC13 PE=1 SV=1	GO:0010224	--	--
c43430_g1_i2	0.5	0.59	5.44	5.3	3.40789	Ups	hypothetical protein ARALYDRAFT_496707 [Arabidopsis lyrata subsp. lyrata]	Flotillin-like protein 3 OS=Arabidopsis thaliana GN=FLOT3 PE=2 SV=1	GO:0071456	--	--
c43433_g1_i5	0	0	2.56	2.08	Inf	Ups	small nuclear ribonucleoprotein D1 [Arabidopsis thaliana]	Small nuclear ribonucleoprotein Sm D1 OS=Schizosaccharomyces pombe (strain 972 / ATCC 24843) GN=smd1 PE=1 SV=1	--	--	GO:0005829
c43446_g1_i2	10.67	8.47	20.39	17.91	1.11034	Ups	hypothetical protein ARALYDRAFT_496460 [Arabidopsis lyrata subsp. lyrata]	--	--	--	GO:0005634
c43458_g1_i1	14.49	14.69	31.42	28.62	1.14989	Ups	peptidoglycan-binding LysM domain-containing protein [Arabidopsis lyrata subsp. lyrata]	LysM domain-containing GPI-anchored protein 2 OS=Arabidopsis thaliana GN=LYM2 PE=1 SV=1	GO:0009627	--	--
c43467_g1_i4	2.86	3	11.36	10.89	2.03644	Ups	hypothetical protein ARALYDRAFT_914893 [Arabidopsis lyrata subsp. lyrata]	Type I inositol polyphosphate 5-phosphatase 2 OS=Arabidopsis thaliana GN=IP5P2 PE=1 SV=2	GO:0046855	--	--
c43474_g1_i2	3.36	3.83	1.36	0.46	-1.87327	Down	protein FAR1-related sequence 1 [Arabidopsis thaliana]	Protein FAR1-RELATED SEQUENCE 1 OS=Arabidopsis thaliana GN=FRS1 PE=1 SV=1	GO:0009639	--	--
c43474_g1_i3	0.85	0.93	1.87	3.21	1.62652	Ups	protein FAR1-related sequence 1 [Arabidopsis thaliana]	Protein FAR1-RELATED SEQUENCE 1 OS=Arabidopsis thaliana GN=FRS1 PE=1 SV=1	GO:0009639	--	--
c43474_g1_i4	3.22	3.37	0.15	0.32	-3.70654	Down	protein FAR1-related sequence 1 [Arabidopsis thaliana]	Protein FAR1-RELATED SEQUENCE 1 OS=Arabidopsis thaliana GN=FRS1 PE=1 SV=1	GO:0009639	--	--
c43483_g1_i1	28.85	28.67	62.82	52.72	1.11583	Ups	predicted protein [Arabidopsis lyrata subsp. lyrata]	Flagellar radial spoke protein 5 OS=Chlamydomonas reinhardtii GN=RSP5 PE=1 SV=1	GO:0009072	--	--
c43501_g1_i1	0.45	0.11	5.8	3.19	4.18871	Ups	WRKY DNA-binding protein 41 [Arabidopsis lyrata subsp. lyrata]	Probable WRKY transcription factor 41 OS=Arabidopsis thaliana GN=WRKY41 PE=2 SV=2	--	GO:0003700	--
c43501_g1_i2	0	0.33	2.13	2.33	3.87603	Ups	WRKY DNA-binding protein 41 [Arabidopsis lyrata subsp. lyrata]	Probable WRKY transcription factor 41 OS=Arabidopsis thaliana GN=WRKY41 PE=2 SV=2	--	GO:0003700	--
c43501_g1_i4	0.26	0.43	4.06	4.73	3.78619	Ups	WRKY DNA-binding protein 41 [Arabidopsis lyrata subsp. lyrata]	Probable WRKY transcription factor 41 OS=Arabidopsis thaliana GN=WRKY41 PE=2 SV=2	GO:0031348	--	--
c43504_g1_i2	0	0	0	1.27	Inf	Ups	predicted protein [Arabidopsis lyrata subsp. lyrata]	Ribose-phosphate pyrophosphokinase 1, chloroplastic OS=Arabidopsis thaliana GN=PRS1 PE=2 SV=2	GO:0009156	--	--
c43532_g1_i5	1.16	0	3.35	3.29	2.63745	Ups	ssDNA-binding transcriptional regulator [Arabidopsis thaliana]	Single-stranded DNA-binding protein WHY1, chloroplastic OS=Arabidopsis thaliana GN=WHY1 PE=1 SV=1	--	GO:0042162	--
c43562_g1_i7	3.4	2.77	10.69	10.04	1.85427	Ups	cytochrome P450, family 72, subfamily A, polypeptide 8 [Arabidopsis thaliana]	Cytochrome P450 72A13 OS=Arabidopsis thaliana GN=CYP72A13 PE=2 SV=1	GO:0007623	--	--
c43574_g1_i3	2.12	1.91	7.79	6.68	1.96674	Ups	Cytochrome b-c1 complex, subunit 8 protein [Arabidopsis thaliana]	Cytochrome b-c1 complex subunit 8 OS=Solanum tuberosum PE=1 SV=2	--	--	GO:0005750
c43576_g1_i2	2.27	0.89	0	0	#NAME?	Down	zinc knuckle (CCHC-type) family protein [Arabidopsis thaliana]	--	--	GO:0008270	--
c43580_g1_i2	11.2	12.24	3.56	2.55	-1.80973	Down	hypothetical protein ARALYDRAFT_482863 [Arabidopsis lyrata subsp. lyrata]	Non-specific lipid-transfer protein 1 OS=Arabidopsis thaliana GN=LTP1 PE=2 SV=1	--	--	GO:0009505
c43580_g1_i3	40.95	38.94	2.88	4.64	-3.3136	Down	non-specific lipid-transfer protein 1 [Arabidopsis thaliana]	Non-specific lipid-transfer protein 1 OS=Arabidopsis thaliana GN=LTP1 PE=2 SV=1	--	--	GO:0009505
c43580_g1_i4	25.67	24.87	5.62	5.4	-2.09054	Down	non-specific lipid-transfer protein 1 [Arabidopsis thaliana]	Non-specific lipid-transfer protein 1 OS=Arabidopsis thaliana GN=LTP1 PE=2 SV=1	--	--	GO:0009505
c43605_g1_i2	0.23	1.05	0	0	#NAME?	Down	regulator of G-protein signaling 1 [Arabidopsis lyrata subsp. lyrata]	Regulator of G-protein signaling 1 OS=Arabidopsis thaliana GN=RGS1 PE=1 SV=1	GO:0009750	--	--
c43612_g1_i2	0	0.27	2.36	0.32	3.38678	Ups	serine carboxypeptidase-like 51 [Arabidopsis thaliana]	Serine carboxypeptidase-like 51 OS=Arabidopsis thaliana GN=SCPL51 PE=2 SV=2	--	GO:0004185	--
c43620_g1_i1	103.06	110.58	206.38	234.61	1.15303	Ups	chloroplast heat shock protein 70-1 [Arabidopsis thaliana]	Heat shock 70 kDa protein 6, chloroplastic OS=Arabidopsis thaliana GN=HSP70-6 PE=1 SV=1	--	--	GO:0005739
c43626_g1_i2	0.19	0.04	3.27	4.04	5.07909	Ups	LYS/HIS transporter 7 [Arabidopsis thaliana]	Lysine histidine transporter-like 7 OS=Arabidopsis thaliana GN=At4g35180 PE=2 SV=2	GO:0031348	--	--
c43630_g1_i2	0	0.31	0.76	2.11	3.30028	Ups	Ulp1 protease family protein [Arabidopsis thaliana]	--	--	--	--
c43647_g1_i1	1.55	1.59	7.76	6.87	2.3254	Ups	NAC domain protein NAC2 [Arabidopsis lyrata subsp. lyrata]	NAC transcription factor 29 OS=Arabidopsis thaliana GN=NAC029 PE=2 SV=1	GO:0009825	--	--
c43672_g1_i4	2.24	2.73	16.66	21.1	3.02679	Ups	protein kinase family protein [Arabidopsis thaliana]	Probable choline kinase 3 OS=Arabidopsis thaliana GN=At4g09760 PE=2 SV=1	--	--	GO:0005737
c43672_g1_i9	1.7	0.79	5.86	3.09	1.96419	Ups	protein kinase family protein [Arabidopsis thaliana]	Probable choline kinase 3 OS=Arabidopsis thaliana GN=At4g09760 PE=2 SV=1	--	--	GO:0005737
c43675_g1_i1	2.4	2.46	7.44	5.35	1.50445	Ups	AAA-type ATPase family protein [Arabidopsis thaliana]	Probable mitochondrial chaperone BCS1-B OS=Dictyostelium discoideum GN=bcsl1b PE=3 SV=1	GO:0001666	--	--
c43675_g1_i2	0.87	1.43	7.64	7.26	2.80996	Ups	AAA-type ATPase family protein [Arabidopsis thaliana]	Probable mitochondrial chaperone BCS1-B OS=Dictyostelium discoideum GN=bcsl1b PE=3 SV=1	GO:0001666	--	--
c43676_g1_i1	1.01	0.83	0	0	#NAME?	Down	similar to reverse transcriptase (Pfam: transcript_fact.hmm, score: 72.31) [Arabidopsis thaliana]	Putative ribonuclease H protein At1g65750 OS=Arabidopsis thaliana GN=At1g65750 PE=3 SV=1	--	--	--
c43704_g1_i1	109.23	108.72	235.19	210.06	1.14022	Ups	heat stress transcription factor A-2 [Arabidopsis thaliana]	Heat stress transcription factor A-2 OS=Arabidopsis thaliana GN=HSFA2 PE=1 SV=1	GO:0071456	--	--
c43719_g1_i1	361.71	363.89	1077.99	1142.82	1.72225	Ups	glutathione S-transferase 3 [Brassica juncea]	Glutathione S-transferase F3 OS=Arabidopsis thaliana GN=GSTF3 PE=2 SV=1	GO:0050832	--	--
c43719_g1_i2	130.02	139.85	506.34	509.31	2.01837	Ups	glutathione S-transferase 3 [Brassica juncea]	Glutathione S-transferase F3 OS=Arabidopsis thaliana GN=GSTF3 PE=2 SV=1	--	GO:0016740	--
c43736_g1_i1	4.34	2.77	10.57	9.53	1.59839	Ups	predicted protein [Arabidopsis lyrata subsp. lyrata]	Regulatory protein NPR4 OS=Arabidopsis thaliana GN=NPR4 PE=1 SV=1	GO:2000031	--	--
c43770_g2_i1	1.05	1.55	4.79	6.48	2.24044	Ups	hypothetical protein ARALYDRAFT_325615 [Arabidopsis lyrata subsp. lyrata]	--	--	--	GO:0005576
c43774_g1_i1	11.84	10.16	51.29	47.36	2.27437	Ups	hypothetical protein ARALYDRAFT_484717 [Arabidopsis lyrata subsp. lyrata]	Cytochrome P450 85A2 OS=Arabidopsis thaliana GN=CYP85A2 PE=2 SV=1	GO:0016132	--	--
c43794_g1_i2	4.26	3.68	0	0.33	-4.50571	Down	agamous-like MADS-box protein AGL14 [Arabidopsis thaliana]	Agamous-like MADS-box protein AGL14 OS=Arabidopsis thaliana GN=AGL14 PE=1 SV=2	GO:0010048	--	--
c43809_g1_i1	8.34	7.72	2.36	1.92	-1.79839	Down	phenylalanine ammonia lyase [Arabidopsis thaliana]	Phenylalanine ammonia-lyase 2 OS=Arabidopsis thaliana GN=PAL2 PE=1 SV=2	GO:0006979	--	--
c43822_g1_i4	3.85	0	0.01	0	#NAME?	Down	vesicle-associated membrane protein 713 [Arabidopsis thaliana]	Vesicle-associated membrane protein 713 OS=Arabidopsis thaliana GN=VAMP713 PE=2 SV=1	--	--	GO:0005774
c4384_g1_i1	2.61	2.64	22.82	18.47	3.08421	Ups	--	--	--	--	--
c43855_g1_i1	0.45	0.8	1.6	2.78	1.93276	Ups	glutamate receptor 1.4 [Arabidopsis thaliana]	Glutamate receptor 1.4 OS=Arabidopsis thaliana GN=GLR1.4 PE=2 SV=2	--	GO:0005234	--
c43855_g1_i9	0	0	0	1.32	Inf	Ups	AT3G07520 [Arabidopsis thaliana]	Glutamate receptor 1.4 OS=Arabidopsis thaliana GN=GLR1.4 PE=2 SV=2	--	GO:0005234	--
c43862_g2_i1	2.37	2.28	6.47	6.93	1.65644	Ups	Pyridoxamine 5'-phosphate oxidase-like protein [Arabidopsis thaliana]	--	--	GO:0016491	--
c43864_g1_i3	0	0	0.52	0.65	Inf	Ups	pentatricopeptide repeat-containing protein [Arabidopsis lyrata subsp. lyrata]	Pentatricopeptide repeat-containing protein At1g04840 OS=Arabidopsis thaliana GN=PCMP-H64 PE=2 SV=1	--	--	GO:0009507
c43875_g1_i2	3.76	2.89	0.23	0.55	-3.04498	Down	myrosinase [Armoracia rusticana]	Myrosinase 2 OS=Arabidopsis thaliana GN=TGG2 PE=1 SV=1	--	GO:0043169	--
c43877_g2_i5	20.67	16.63	36.15	37.41	1.08682	Ups	hypothetical protein ARALYDRAFT_490949 [Arabidopsis lyrata subsp. lyrata]	Probable vacuolar amino acid transporter YPQ3 OS=Saccharomyces cerevisiae (strain ATCC 204508 / S288c) GN=RTC2 PE=1 SV=1	--	--	GO:0016020
c43882_g1_i1	16.34	16.86	50.09	44.71	1.62355	Ups	hypothetical protein ARALYDRAFT_496228 [Arabidopsis lyrata subsp. lyrata]	--	GO:0030001	--	--
c43882_g1_i2	6.34	6.93	32.89	26.47	2.27004	Ups	hypothetical protein ARALYDRAFT_496228 [Arabidopsis lyrata subsp. lyrata]	Heavy metal-associated isoprenylated plant protein 26 OS=Arabidopsis thaliana GN=HIPP26 PE=1 SV=1	GO:0030001	--	--
c43949_g1_i1	10.1	8.67	19.23	18.1	1.10047	Ups	ATSUFE/CPSUFE/EMB1374 [Arabidopsis lyrata subsp. lyrata]	SufE-like protein 1, chloroplastic/mitochondrial OS=Arabidopsis thaliana GN=SUFE1 PE=1 SV=2	--	GO:0008047	--
c43951_g1_i1	11.87	11.55	35.92	35.2	1.71166	Ups	ATPLT5 [Arabidopsis lyrata subsp. lyrata]	Polyol transporter 5 OS=Arabidopsis thaliana GN=PLT5 PE=1 SV=2	GO:0055085	--	--
c43977_g3_i1	0.45	0.52	3.49	4.35	3.12455	Ups	hypothetical protein [Arabidopsis thaliana]	--	--	--	--
c44007_g1_i7	0	0	0.37	0.75	Inf	Ups	hypothetical protein ARALYDRAFT_311756 [Arabidopsis lyrata subsp. lyrata]	--	--	GO:0003700	--
c44014_g1_i2	1.06	0.57	11.32	10.04	3.81847	Ups	Hypersensitive-induced response protein 3 [Arabidopsis thaliana]	Hypersensitive-induced response protein 3 OS=Arabidopsis thaliana GN=HIR3 PE=1 SV=1	--	--	GO:0005774
c44014_g1_i3	0.73	0.59	4.05	4.03	2.72972	Ups	Hypersensitive-induced response protein 3 [Arabidopsis thaliana]	Hypersensitive-induced response protein 3 OS=Arabidopsis thaliana GN=HIR3 PE=1 SV=1	GO:0010363	--	--
c44015_g3_i1	7.17	6.26	14.83	16.93	1.35038	Ups	serine carboxypeptidase-like 35 [Arabidopsis thaliana]	Serine carboxypeptidase-like 35 OS=Arabidopsis thaliana GN=SCPL35 PE=2 SV=1	--	--	GO:0005576
c44019_g2_i2	10.48	7.26	37.76	26.35	1.9666	Ups	hypothetical protein ARALYDRAFT_482113 [Arabidopsis lyrata subsp. lyrata]	Leucine-rich repeat receptor-like serine/threonine/tyrosine-protein kinase SOBIR1 OS=Arabidopsis thaliana GN=SOBIR1 PE=1 SV=1	GO:0006468	--	--
c44019_g2_i3	3.8	6.38	12.08	19.49	1.73721	Ups	hypothetical protein ARALYDRAFT_482113 [Arabidopsis lyrata subsp. lyrata]	Leucine-rich repeat receptor-like serine/threonine/tyrosine-protein kinase SOBIR1 OS=Arabidopsis thaliana GN=SOBIR1 PE=1 SV=1	GO:0006468	--	--
c44021_g1_i6	1.85	1.63	0.01	0.67	-2.2852	Down	predicted protein [Arabidopsis lyrata subsp. lyrata]	30S ribosomal protein S1 homolog B OS=Synechocystis sp. (strain PCC 6803 / Kazusa) GN=rps1b PE=3 SV=1	--	GO:0003723	--
c44025_g1_i3	0.21	0	0	1.85	3.3055	Ups	hypothetical protein ARALYDRAFT_913771 [Arabidopsis lyrata subsp. lyrata]	GPCR-type G protein 2 OS=Arabidopsis thaliana GN=GTG2 PE=1 SV=2	--	GO:0010427	--
c44032_g1_i7	0	0	1.01	0	Inf	Ups	predicted protein [Arabidopsis lyrata subsp. lyrata]	Disease resistance protein RRS1 OS=Arabidopsis thaliana GN=RRS1 PE=2 SV=1	--	GO:0097159	--
c44051_g1_i2	0.48	0.48	4.56	3.99	3.27149	Ups	dihydroflavonol 4-reductase [Arabidopsis thaliana]	Dihydroflavonol-4-reductase OS=Arabidopsis thaliana GN=DFRA PE=1 SV=2	--	--	--
c44056_g1_i5	1.16	1.06	0	0	#NAME?	Down	uncharacterized protein [Arabidopsis thaliana]	--	GO:0048765	--	--
c44065_g1_i7	1.72	0	3.14	5.1	2.35541	Ups	cell division cycle 2-like protein [Arabidopsis thaliana]	Cyclin-dependent kinase G1 OS=Arabidopsis thaliana GN=CDKG1 PE=1 SV=1	GO:0006468	--	--
c44070_g4_i1	19.56	20.33	39.2	38.5	1.07062	Ups	nodulin MtN21 family protein [Arabidopsis lyrata subsp. lyrata]	WAT1-related protein At4g28040 OS=Arabidopsis thaliana GN=At4g28040 PE=2 SV=1	--	--	GO:0009507
c44077_g1_i2	0.13	0.72	7.86	6.92	4.24487	Ups	methylase family protein [Arabidopsis lyrata subsp. lyrata]	Release factor glutamine methyltransferase OS=Thermosynechococcus elongatus (strain BP-1) GN=prmC PE=3 SV=1	GO:0006783	--	--
c44085_g1_i1	12.35	12.75	3.46	4.22	-1.59992	Down	magnesium-protoporphyrin IX monomethyl ester [oxidative] cyclase [Arabidopsis thaliana]	Magnesium-protoporphyrin IX monomethyl ester [oxidative] cyclase, chloroplastic OS=Arabidopsis thaliana GN=CRD1 PE=1 SV=2	--	GO:0046914	--
c44108_g1_i4	7.64	7.72	3.86	2.14	-1.24032	Down	pathogenesis-related protein [Arabidopsis thaliana]	Anaphase-promoting complex subunit 6 OS=Arabidopsis thaliana GN=APC6 PE=2 SV=1	--	--	GO:0005737
c44115_g1_i1	14.72	15.48	1.9	1.2	-3.17021	Down	ty1-copia retrotransposon protein [Cucumis melo subsp. melo]	Retrovirus-related Pol polyprotein from transposon TNT 1-94 OS=Nicotiana tabacum PE=2 SV=1	--	--	--
c44119_g1_i2	0.78	1.01	0	0	#NAME?	Down	agenet domain-containing protein [Arabidopsis thaliana]	--	GO:0009944	--	--
c44129_g1_i1	5.54	5.44	16.27	18.03	1.753	Ups	BME3/BME3-ZF [Arabidopsis lyrata subsp. lyrata]	GATA transcription factor 8 OS=Arabidopsis thaliana GN=GATA8 PE=2 SV=1	--	GO:0008270	--
c44129_g1_i2	8.47	8.98	19.51	24.5	1.43997	Ups	BME3/BME3-ZF [Arabidopsis lyrata subsp. lyrata]	GATA transcription factor 8 OS=Arabidopsis thaliana GN=GATA8 PE=2 SV=1	--	GO:0008270	--
c44132_g1_i1	9.11	8.63	25.8	22.66	1.56005	Ups	hypothetical protein ARALYDRAFT_343376 [Arabidopsis lyrata subsp. lyrata]	--	--	--	GO:0005634
c44137_g1_i1	14.98	14.54	4.42	5.04	-1.53416	Down	putative polygalacturonase [Arabidopsis thaliana]	Probable polygalacturonase OS=Vitis vinifera GN=GSVIVT00026920001 PE=1 SV=1	GO:0005975	--	--
c44139_g1_i1	13.96	11.34	3.66	5.57	-1.351	Down	EF-hand, calcium binding motif-containing protein [Arabidopsis thaliana]	Calcium uptake protein 1, mitochondrial OS=Danio rerio GN=micu1 PE=2 SV=1	--	--	GO:0005739
c44147_g1_i6	0	0	2.48	0.92	Inf	Ups	hypothetical protein ARALYDRAFT_489755 [Arabidopsis lyrata subsp. lyrata]	Mitogen-activated protein kinase kinase kinase 1 OS=Arabidopsis thaliana GN=MEKK1 PE=1 SV=2	GO:0031348	--	--
c44153_g1_i1	39.57	36.71	81.76	73.99	1.13916	Ups	kelch repeat-containing protein [Arabidopsis lyrata subsp. lyrata]	Nitrile-specifier protein 5 OS=Arabidopsis thaliana GN=NSP5 PE=2 SV=1	GO:0009627	--	--
c44183_g2_i2	0	0	0.85	0.76	Inf	Ups	forkhead-associated domain-containing protein [Arabidopsis lyrata subsp. lyrata]	Microspherule protein 1 OS=Homo sapiens GN=MCRS1 PE=1 SV=1	--	--	GO:0005634
c44183_g2_i4	1.59	0.44	0	0.18	-3.4585	Down	forkhead-associated domain-containing protein [Arabidopsis lyrata subsp. lyrata]	Microspherule protein 1 OS=Homo sapiens GN=MCRS1 PE=1 SV=1	--	--	GO:0005634
c44191_g1_i1	12.22	12.14	78.71	82.18	2.83325	Ups	putative S-acyltransferase [Arabidopsis thaliana]	Probable protein S-acyltransferase 23 OS=Arabidopsis thaliana GN=PAT23 PE=2 SV=2	--	--	GO:0016020
c44192_g1_i12	2.21	0.78	0.14	0.31	-2.63945	Down	unnamed protein product [Arabidopsis thaliana]	Phosphatidylinositol/phosphatidylcholine transfer protein SFH14 OS=Arabidopsis thaliana GN=SFH14 PE=2 SV=1	--	--	GO:0005739
c44193_g1_i4	20.57	19.14	51.02	42.02	1.33725	Ups	uncharacterized protein [Arabidopsis thaliana]	--	GO:0010363	--	--
c44204_g2_i1	0.77	0.75	0	0	#NAME?	Down	predicted protein [Arabidopsis lyrata subsp. lyrata]	Protein NRT1/ PTR FAMILY 2.8 OS=Arabidopsis thaliana GN=NPF2.8 PE=2 SV=2	GO:0006857	--	--
c44204_g2_i2	1.47	1.77	0.04	0.08	-4.65597	Down	predicted protein [Arabidopsis lyrata subsp. lyrata]	Protein NRT1/ PTR FAMILY 2.8 OS=Arabidopsis thaliana GN=NPF2.8 PE=2 SV=2	GO:0006857	--	--
c44238_g3_i4	7.25	5	0.1	0	-6.8814	Down	--	--	--	--	--
c44243_g1_i1	1.26	0.91	4.16	3.18	1.87502	Ups	FAD-binding and BBE domain-containing protein [Arabidopsis thaliana]	Cannabidiolic acid synthase OS=Cannabis sativa GN=CBDAS PE=1 SV=1	--	--	GO:0005829
c44247_g1_i2	20.39	21.09	6.07	5.95	-1.67735	Down	unnamed protein product [Thellungiella halophila]	Chlorophyll a-b binding protein, chloroplastic OS=Petunia hybrida PE=2 SV=1	--	GO:0046872	--
c44271_g2_i1	0	0	1	0.86	Inf	Ups	putative non-LTR retroelement reverse transcriptase [Arabidopsis thaliana]	Uncharacterized protein At4g02000 OS=Arabidopsis thaliana GN=At4g02000 PE=2 SV=1	--	--	--
c44274_g1_i3	7.54	5.61	1	1.27	-2.44828	Down	hypothetical protein PRUPE_ppa006315mg [Prunus persica]	UDP-arabinose 4-epimerase 1 OS=Arabidopsis thaliana GN=MUR4 PE=1 SV=1	GO:0044237	--	--
c44280_g1_i1	0	0	0	1.23	Inf	Ups	predicted protein [Arabidopsis lyrata subsp. lyrata]	Protein HAPLESS 2 OS=Arabidopsis thaliana GN=HAP2 PE=2 SV=1	--	--	GO:0005886
c44326_g2_i1	7.64	6.03	15.81	15.37	1.29804	Ups	PLATZ transcription factor family protein [Arabidopsis thaliana]	--	--	--	GO:0005739
c44328_g1_i5	0.8	0.31	0	0	#NAME?	Down	acyl-activating enzyme 14 [Arabidopsis thaliana]	2-succinylbenzoate--CoA ligase, chloroplastic/peroxisomal OS=Arabidopsis thaliana GN=AAE14 PE=1 SV=1	--	GO:0016208	--
c44346_g1_i1	0	0	2.34	1.01	Inf	Ups	F1L3.34 [Arabidopsis thaliana]	Heterogeneous nuclear ribonucleoprotein 1 OS=Arabidopsis thaliana GN=RNP1 PE=1 SV=1	--	GO:0003723	--
c44346_g1_i4	4.53	1.75	0	0	#NAME?	Down	RNA recognition motif-containing protein [Arabidopsis thaliana]	Heterogeneous nuclear ribonucleoprotein 1 OS=Arabidopsis thaliana GN=RNP1 PE=1 SV=1	--	GO:0003723	--
c44346_g1_i5	4.86	6.88	0.15	1.02	-3.23529	Down	RNA recognition motif-containing protein [Arabidopsis thaliana]	Heterogeneous nuclear ribonucleoprotein 1 OS=Arabidopsis thaliana GN=RNP1 PE=1 SV=1	--	GO:0003723	--
c44346_g1_i7	0.03	1.48	3.82	3.61	2.43321	Ups	RNA recognition motif-containing protein [Arabidopsis thaliana]	Heterogeneous nuclear ribonucleoprotein 1 OS=Arabidopsis thaliana GN=RNP1 PE=1 SV=1	--	GO:0003723	--
c44346_g1_i8	1.72	1.52	0	0.19	-3.86722	Down	RNA recognition motif-containing protein [Arabidopsis thaliana]	Heterogeneous nuclear ribonucleoprotein 1 OS=Arabidopsis thaliana GN=RNP1 PE=1 SV=1	--	GO:0003723	--
c44346_g1_i9	2.52	2.92	0	0	#NAME?	Down	F1L3.34 [Arabidopsis thaliana]	Heterogeneous nuclear ribonucleoprotein 1 OS=Arabidopsis thaliana GN=RNP1 PE=1 SV=1	--	GO:0003723	--
c44349_g2_i2	61.88	62.11	26.38	28.22	-1.07434	Down	hypothetical protein [Arabidopsis thaliana]	--	--	--	--
c44351_g1_i3	1.17	0	0	0	#NAME?	Down	fimbrin 2 [Arabidopsis thaliana]	Fimbrin-2 OS=Arabidopsis thaliana GN=FIM2 PE=2 SV=1	GO:0060151	--	--
c44354_g6_i2	0.42	0.69	0	0	#NAME?	Down	F27F5.11 [Arabidopsis thaliana]	Uncharacterized mitochondrial protein AtMg00820 OS=Arabidopsis thaliana GN=AtMg00820 PE=4 SV=1	GO:0006952	--	--
c44354_g6_i6	1.12	1.27	0	0	#NAME?	Down	disease resistance protein [Brassica rapa subsp. pekinensis]	Uncharacterized mitochondrial protein AtMg00810 OS=Arabidopsis thaliana GN=AtMg00810 PE=4 SV=1	GO:0006952	--	--
c44360_g1_i2	0	0	0.95	2.02	Inf	Ups	F11O4.11 [Arabidopsis thaliana]	--	--	--	--
c44360_g1_i9	0	0	0.49	1.81	Inf	Ups	putative non-LTR retroelement reverse transcriptase [Arabidopsis thaliana]	--	--	--	--
c44361_g2_i5	0	0	0.49	0.23	Inf	Ups	F5M15.26 [Arabidopsis thaliana]	Transposon Ty3-I Gag-Pol polyprotein OS=Saccharomyces cerevisiae (strain ATCC 204508 / S288c) GN=TY3B-I PE=3 SV=2	GO:0006259	--	--
c44375_g1_i1	30.28	28.25	12.03	11.28	-1.21854	Down	cation exchanger 1 [Arabidopsis thaliana]	Vacuolar cation/proton exchanger 1 OS=Arabidopsis thaliana GN=CAX1 PE=1 SV=3	GO:0009750	--	--
c44378_g1_i3	0.09	0	4.36	0	5.76012	Ups	Cell wall-associated hydrolase, partial [Medicago truncatula]	--	--	--	--
c44380_g1_i5	1.7	2.42	0.48	0.17	-2.60985	Down	unnamed protein product [Thellungiella halophila]	Tocopherol cyclase, chloroplastic OS=Arabidopsis thaliana GN=VTE1 PE=2 SV=1	GO:0006979	--	--
c44405_g1_i2	0	0	0.73	0.79	Inf	Ups	GTP-binding protein Obg/CgtA [Arabidopsis thaliana]	Protein TRM32 OS=Arabidopsis thaliana GN=TRM32 PE=2 SV=1	GO:0009560	--	--
c44449_g1_i2	2.16	0.95	0	0	#NAME?	Down	S-adenosyl-L-methionine-dependent methyltransferase domain-containing protein [Arabidopsis thaliana]	tRNA(Thr) (cytosine(32)-N(3))-methyltransferase OS=Saccharomyces cerevisiae (strain ATCC 204508 / S288c) GN=ABP140 PE=1 SV=3	--	--	GO:0005634
c44461_g1_i1	2.71	1.1	0.35	0.4	-2.26021	Down	fructokinase [Arabidopsis thaliana]	Probable fructokinase-6, chloroplastic OS=Arabidopsis thaliana GN=At1g66430 PE=2 SV=1	--	GO:0004747	--
c44468_g3_i2	2.51	1.61	7.15	7.54	1.94842	Ups	--	--	--	--	--
c44477_g2_i1	0.94	1.21	0.28	0.22	-1.9845	Down	copia-type polyprotein [Rosa rugosa]	Retrovirus-related Pol polyprotein from transposon TNT 1-94 OS=Nicotiana tabacum PE=2 SV=1	--	GO:0005488	--
c44482_g2_i1	15.12	16.84	34.79	32.44	1.181	Ups	hypothetical protein ARALYDRAFT_490426 [Arabidopsis lyrata subsp. lyrata]	Soluble inorganic pyrophosphatase 1 OS=Arabidopsis thaliana GN=PPA1 PE=1 SV=1	--	--	GO:0005829
c44493_g1_i10	0	0	0.56	0.81	Inf	Ups	F11O4.11 [Arabidopsis thaliana]	Uncharacterized protein At4g02000 OS=Arabidopsis thaliana GN=At4g02000 PE=2 SV=1	--	--	--
c44493_g1_i15	0	0.84	0	0	#NAME?	Down	F11O4.11 [Arabidopsis thaliana]	Uncharacterized protein At4g02000 OS=Arabidopsis thaliana GN=At4g02000 PE=2 SV=1	--	--	--
c44493_g1_i3	0	0	0.73	0.5	Inf	Ups	F11O4.11 [Arabidopsis thaliana]	Uncharacterized protein At4g02000 OS=Arabidopsis thaliana GN=At4g02000 PE=2 SV=1	--	--	--
c44518_g2_i1	30.79	28.76	83.31	80.84	1.57204	Ups	mitogen-activated protein kinase 11 [Arabidopsis thaliana]	Mitogen-activated protein kinase 11 OS=Arabidopsis thaliana GN=MPK11 PE=1 SV=1	GO:0006833	--	--
c44520_g1_i1	1.81	0.86	11.96	13.12	3.3369	Ups	O-methyltransferase-like protein [Arabidopsis thaliana]	Caffeic acid 3-O-methyltransferase OS=Catharanthus roseus GN=COMT1 PE=2 SV=1	GO:0042343	--	--
c44520_g1_i2	1.3	1.03	4.74	7.47	2.50675	Ups	O-methyltransferase-like protein [Arabidopsis thaliana]	Inositol 4-methyltransferase OS=Mesembryanthemum crystallinum GN=IMT1 PE=1 SV=1	--	--	GO:0005829
c44534_g1_i2	3.65	4.1	7.5	11.55	1.40426	Ups	ABC transporter A family member 1 [Arabidopsis thaliana]	ABC transporter A family member 1 OS=Arabidopsis thaliana GN=ABCA1 PE=2 SV=2	--	--	GO:0005774
c44567_g1_i4	3.98	3.64	0	0.06	-7.0062	Down	--	--	--	--	--
c44598_g2_i2	2.9	4.11	1.12	1.38	-1.3747	Down	Very similar to retrotransposon reverse transcriptase [Arabidopsis thaliana]	Uncharacterized mitochondrial protein AtMg00310 OS=Arabidopsis thaliana GN=AtMg00310 PE=4 SV=1	--	--	--
c44602_g1_i3	123.46	118.9	242.17	234.25	1.08454	Ups	RecName: Full=Cysteine synthase; Short=CSase; AltName: Full=O-acetylserine (thiol)-lyase; Short=OAS-TL; AltName: Full=O-acetylserine sulfhydrylase; AltName: Full=OAS-TL4	Cysteine synthase OS=Brassica juncea PE=2 SV=1	--	--	GO:0005774
c44603_g1_i14	9.04	7.06	2.16	2.14	-1.78441	Down	beta glucosidase 11 [Arabidopsis thaliana]	Beta-glucosidase 11 OS=Arabidopsis thaliana GN=BGLU11 PE=2 SV=2	--	--	GO:0005576
c44605_g4_i1	0.76	2.39	0	0	#NAME?	Down	retroelement pol polyprotein-like [Arabidopsis thaliana]	Retrovirus-related Pol polyprotein from transposon TNT 1-94 OS=Nicotiana tabacum PE=2 SV=1	--	--	--
c44619_g1_i2	1.91	1.94	5.95	5.37	1.6684	Ups	ANAC074 [Arabidopsis lyrata subsp. lyrata]	Protein CUP-SHAPED COTYLEDON 3 OS=Arabidopsis thaliana GN=NAC031 PE=1 SV=1	--	GO:0003700	--
c44646_g1_i1	49.62	49.61	138.07	119.08	1.48255	Ups	heavy metal transport/detoxification domain-containing protein [Arabidopsis thaliana]	Heavy metal-associated isoprenylated plant protein 26 OS=Arabidopsis thaliana GN=HIPP26 PE=1 SV=1	--	GO:0046872	--
c44646_g1_i2	3.45	3.7	24.53	19.18	2.71841	Ups	heavy metal transport/detoxification domain-containing protein [Arabidopsis thaliana]	Heavy metal-associated isoprenylated plant protein 26 OS=Arabidopsis thaliana GN=HIPP26 PE=1 SV=1	GO:0030001	--	--
c44646_g1_i3	8.09	7.88	55.68	47.66	2.79482	Ups	heavy metal transport/detoxification domain-containing protein [Arabidopsis thaliana]	Heavy metal-associated isoprenylated plant protein 26 OS=Arabidopsis thaliana GN=HIPP26 PE=1 SV=1	GO:0030001	--	--
c44646_g1_i4	97.96	99.07	213.14	184.47	1.12243	Ups	heavy metal transport/detoxification domain-containing protein [Arabidopsis thaliana]	Heavy metal-associated isoprenylated plant protein 26 OS=Arabidopsis thaliana GN=HIPP26 PE=1 SV=1	--	GO:0046872	--
c44646_g1_i6	43.11	46.99	123.25	121.01	1.54776	Ups	heavy metal transport/detoxification domain-containing protein [Arabidopsis thaliana]	Heavy metal-associated isoprenylated plant protein 26 OS=Arabidopsis thaliana GN=HIPP26 PE=1 SV=1	--	GO:0046872	--
c44674_g1_i1	0.53	0.86	3.63	4.61	2.67389	Ups	hypothetical protein ARALYDRAFT_910064 [Arabidopsis lyrata subsp. lyrata]	Probable galactinol--sucrose galactosyltransferase 6 OS=Arabidopsis thaliana GN=RFS6 PE=2 SV=2	--	GO:0004553	--
c44679_g1_i2	4.47	5.68	1.31	1.92	-1.55073	Down	uncharacterized protein [Arabidopsis thaliana]	--	--	--	GO:0005576
c44689_g1_i1	1.61	1.46	6.85	5.89	2.17627	Ups	glutamate dehydrogenase 2 [Arabidopsis thaliana]	Glutamate dehydrogenase 2 OS=Arabidopsis thaliana GN=GDH2 PE=1 SV=1	GO:0006598	--	--
c44689_g1_i2	6.7	6.25	16.26	19.71	1.5781	Ups	glutamate dehydrogenase 2 [Arabidopsis thaliana]	Glutamate dehydrogenase 2 OS=Arabidopsis thaliana GN=GDH2 PE=1 SV=1	GO:0006598	--	--
c44689_g1_i4	1.95	3.23	8.77	11.01	2.04561	Ups	glutamate dehydrogenase 2 [Arabidopsis thaliana]	Glutamate dehydrogenase 2 OS=Arabidopsis thaliana GN=GDH2 PE=1 SV=1	GO:0006598	--	--
c44689_g1_i6	5.87	5.44	17.83	12.29	1.52748	Ups	glutamate dehydrogenase 2 [Arabidopsis thaliana]	Glutamate dehydrogenase 2 OS=Arabidopsis thaliana GN=GDH2 PE=1 SV=1	GO:0006598	--	--
c44699_g1_i1	0	0.36	2.4	2.43	3.83264	Ups	hypothetical protein ARALYDRAFT_473306 [Arabidopsis lyrata subsp. lyrata]	--	--	--	GO:0005634
c44699_g1_i3	0	0	1.18	1.15	Inf	Ups	hypothetical protein ARALYDRAFT_473306 [Arabidopsis lyrata subsp. lyrata]	--	--	--	GO:0005634
c44743_g1_i2	0	0	0.95	0	Inf	Ups	hypothetical protein ARALYDRAFT_484201 [Arabidopsis lyrata subsp. lyrata]	--	GO:0006672	--	--
c44762_g1_i1	62.11	63.5	143.6	128.56	1.22394	Ups	hypothetical protein ARALYDRAFT_891393 [Arabidopsis lyrata subsp. lyrata]	--	GO:0006457	--	--
c44778_g1_i4	2.45	2.07	0.41	0.56	-2.13268	Down	hypothetical protein ARALYDRAFT_484023 [Arabidopsis lyrata subsp. lyrata]	Amino-acid permease BAT1 OS=Arabidopsis thaliana GN=BAT1 PE=2 SV=2	GO:0048589	--	--
c44794_g1_i1	0	0	0.99	1.48	Inf	Ups	unnamed protein product [Arabidopsis thaliana]	Kinesin-13A OS=Arabidopsis thaliana GN=KINESIN-13A PE=1 SV=1	GO:0000278	--	--
c44812_g2_i4	2.99	2.26	6.79	7.82	1.58705	Ups	cytochrome P450, family 706, subfamily A, polypeptide 6 [Arabidopsis thaliana]	3,9-dihydroxypterocarpan 6A-monooxygenase OS=Glycine max GN=CYP93A1 PE=1 SV=1	--	GO:0009055	--
c44822_g1_i14	1.83	1.21	14.88	13.53	3.33747	Ups	putative LRR receptor-like serine/threonine-protein kinase [Arabidopsis thaliana]	Probable LRR receptor-like serine/threonine-protein kinase At1g56130 OS=Arabidopsis thaliana GN=At1g56130 PE=2 SV=2	--	--	GO:0005886
c44822_g1_i3	0.93	0.96	7.63	12.6	3.51849	Ups	putative LRR receptor-like serine/threonine-protein kinase [Arabidopsis thaliana]	Probable LRR receptor-like serine/threonine-protein kinase At1g56130 OS=Arabidopsis thaliana GN=At1g56130 PE=2 SV=2	--	--	GO:0005886
c44824_g2_i7	0	1.64	0	0	#NAME?	Down	hypothetical protein ARALYDRAFT_490379 [Arabidopsis lyrata subsp. lyrata]	Pentatricopeptide repeat-containing protein At4g01990, mitochondrial OS=Arabidopsis thaliana GN=At4g01990 PE=2 SV=1	GO:0006626	--	--
c44855_g1_i9	0.45	0.91	0	0	#NAME?	Down	ATR-interacting protein-like protein [Arabidopsis thaliana]	--	--	GO:0046983	--
c44883_g4_i1	33.41	33.83	14.01	10.92	-1.32091	Down	expressed protein [Arabidopsis lyrata subsp. lyrata]	Histone H1.1 OS=Arabidopsis thaliana GN=At1g06760 PE=1 SV=1	--	--	GO:0000786
c44883_g4_i3	32.4	31.9	12.21	9.45	-1.45558	Down	expressed protein [Arabidopsis lyrata subsp. lyrata]	Histone H1.1 OS=Arabidopsis thaliana GN=At1g06760 PE=1 SV=1	--	--	GO:0000786
c44883_g4_i6	18.55	15.58	5.68	5.37	-1.52046	Down	hypothetical protein ARALYDRAFT_481979 [Arabidopsis lyrata subsp. lyrata]	Histone H1.2 OS=Arabidopsis thaliana GN=At2g30620 PE=1 SV=1	--	--	GO:0000786
c44934_g1_i1	17.93	19.61	37.13	39.98	1.1488	Ups	hypothetical protein ARALYDRAFT_481243 [Arabidopsis lyrata subsp. lyrata]	Tetraspanin-8 OS=Arabidopsis thaliana GN=TET8 PE=2 SV=1	GO:0009693	--	--
c44971_g8_i1	0.17	0.23	2.23	1.62	3.36098	Ups	hypothetical protein [Arabidopsis thaliana]	--	--	--	--
c45048_g1_i9	1.7	7.22	1	0.55	-2.42992	Down	--	--	--	--	--
c45048_g4_i5	3	1.88	13.16	13.44	2.55656	Ups	--	--	--	--	--
c45051_g1_i2	17.68	16.29	5.32	6.46	-1.42051	Down	hypothetical protein ARALYDRAFT_472753 [Arabidopsis lyrata subsp. lyrata]	Beta-glucosidase 40 OS=Arabidopsis thaliana GN=BGLU40 PE=2 SV=1	--	GO:0004553	--
c45053_g1_i1	22.95	21.97	9.76	9.21	-1.13596	Down	U-box domain-containing protein 62 [Arabidopsis thaliana]	U-box domain-containing protein 62 OS=Arabidopsis thaliana GN=PUB62 PE=2 SV=1	GO:0016567	--	--
c45054_g1_i4	14.93	20.05	1.2	0.72	-4.06859	Down	--	--	--	--	--
c45066_g1_i1	6.38	5.72	2.28	2.6	-1.20294	Down	hypothetical protein ARALYDRAFT_902344 [Arabidopsis lyrata subsp. lyrata]	Receptor like protein kinase S.2 OS=Arabidopsis thaliana GN=LECRKS2 PE=2 SV=2	--	--	GO:0005886
c45085_g1_i6	0	0	2	0	Inf	Ups	short-chain dehydrogenase/reductase family protein [Arabidopsis lyrata subsp. lyrata]	Short-chain dehydrogenase TIC 32, chloroplastic OS=Arabidopsis thaliana GN=TIC32 PE=2 SV=1	--	GO:0016491	--
c45085_g2_i2	2.17	2.98	7.24	6.52	1.52531	Ups	unnamed protein product [Thellungiella halophila]	Uncharacterized protein At4g15970 OS=Arabidopsis thaliana GN=At4g15970 PE=2 SV=1	--	--	GO:0009507
c45085_g2_i3	1.93	1.58	7.24	7.31	2.14399	Ups	unnamed protein product [Thellungiella halophila]	Uncharacterized protein At4g15970 OS=Arabidopsis thaliana GN=At4g15970 PE=2 SV=1	--	--	GO:0009507
c45114_g1_i1	1.21	1.16	0	0.51	-2.14096	Down	unnamed protein product [Arabidopsis thaliana]	--	--	--	--
c45125_g1_i2	0	0.79	2.74	2.5	2.78985	Ups	uncharacterized protein [Arabidopsis thaliana]	--	--	--	--
c45125_g1_i6	0	0	0.56	1.8	Inf	Ups	--	--	--	--	--
c45125_g1_i9	2.11	0.77	0	0	#NAME?	Down	--	--	--	--	--
c45125_g2_i9	0.94	0	0	0	#NAME?	Down	F26F24.17 [Arabidopsis thaliana]	Tryptophan aminotransferase-related protein 1 OS=Arabidopsis thaliana GN=TAR1 PE=2 SV=2	--	--	GO:0005737
c45166_g1_i1	2.37	1.02	6.74	6.26	2.04768	Ups	hypothetical protein ARALYDRAFT_888685 [Arabidopsis lyrata subsp. lyrata]	AP2/ERF and B3 domain-containing transcription factor RAV1 OS=Arabidopsis thaliana GN=RAV1 PE=1 SV=1	GO:0010363	--	--
c45175_g2_i3	19.61	18.19	7.8	6.66	-1.27578	Down	hypothetical protein ARALYDRAFT_904727 [Arabidopsis lyrata subsp. lyrata]	ABC transporter G family member 21 OS=Arabidopsis thaliana GN=ABCG21 PE=2 SV=2	--	GO:0042626	--
c45240_g2_i1	1.74	1.79	6.38	5.18	1.82411	Ups	predicted protein [Arabidopsis lyrata subsp. lyrata]	Cysteine-rich receptor-like protein kinase 10 OS=Arabidopsis thaliana GN=CRK10 PE=1 SV=3	--	GO:0005524	--
c45240_g2_i3	1.41	0.73	4.78	4.69	2.25226	Ups	predicted protein [Arabidopsis lyrata subsp. lyrata]	Cysteine-rich receptor-like protein kinase 10 OS=Arabidopsis thaliana GN=CRK10 PE=1 SV=3	--	GO:0005524	--
c45256_g1_i2	0	0	2.32	2.51	Inf	Ups	--	--	--	--	--
c45256_g1_i3	0	0	1.64	1.27	Inf	Ups	--	--	--	--	--
c45256_g1_i7	0	0	5.79	7.19	Inf	Ups	--	--	--	--	--
c45256_g3_i1	0	0	1.83	2.88	Inf	Ups	--	--	--	--	--
c45256_g3_i2	0	0	2.12	2.69	Inf	Ups	--	--	--	--	--
c45262_g1_i1	1.39	0.85	4.74	4.44	2.16689	Ups	unknown [Arabidopsis thaliana]	Pentatricopeptide repeat-containing protein At5g66500, mitochondrial OS=Arabidopsis thaliana GN=PCMP-E38 PE=2 SV=1	--	--	GO:0005739
c45262_g1_i2	1.64	2.34	6.11	4.58	1.5327	Ups	pentatricopeptide repeat-containing protein [Arabidopsis lyrata subsp. lyrata]	Pentatricopeptide repeat-containing protein At5g66500, mitochondrial OS=Arabidopsis thaliana GN=PCMP-E38 PE=2 SV=1	--	--	GO:0005739
c45292_g3_i1	7.39	7.72	2.09	1.09	-2.15561	Down	cinnamoyl-CoA reductase [Arabidopsis thaliana]	Cinnamoyl-CoA reductase 2 OS=Arabidopsis thaliana GN=CCR2 PE=1 SV=1	GO:0042754	--	--
c45328_g1_i1	1.91	1.65	6.38	6.95	2.01718	Ups	mitochondrial substrate carrier family protein [Arabidopsis lyrata subsp. lyrata]	Adenine nucleotide transporter BT1, chloroplastic/mitochondrial OS=Arabidopsis thaliana GN=BT1 PE=1 SV=1	--	--	GO:0009941
c45336_g1_i2	2.33	1.12	0.26	0	-3.62244	Down	hypothetical protein ARALYDRAFT_474572 [Arabidopsis lyrata subsp. lyrata]	Protein FLX-like 3 OS=Arabidopsis thaliana GN=FLXL3 PE=1 SV=1	--	--	GO:0005634
c45336_g2_i5	0	0	0.89	0.96	Inf	Ups	predicted protein [Arabidopsis lyrata subsp. lyrata]	Phospholipase D epsilon OS=Arabidopsis thaliana GN=PLDEPSILON PE=3 SV=1	GO:0016049	--	--
c45339_g1_i8	0.9	0.51	0	0	#NAME?	Down	hypothetical protein ARALYDRAFT_489298 [Arabidopsis lyrata subsp. lyrata]	Exonuclease mut-7 homolog OS=Aedes aegypti GN=AAEL005527 PE=3 SV=1	--	GO:0003676	--
c45341_g1_i3	0.41	1.79	0	0	#NAME?	Down	RNA polymerase Rpb7 N-terminal domain-containing protein [Arabidopsis lyrata subsp. lyrata]	DNA-directed RNA polymerase V subunit 7 OS=Arabidopsis thaliana GN=NRPE7 PE=1 SV=1	--	GO:0003899	--
c45352_g1_i2	0	0.24	0.79	0.47	2.5159	Ups	putative non-LTR retroelement reverse transcriptase [Arabidopsis thaliana]	--	--	--	--
c45352_g10_i3	26.4	42.88	89.58	39.88	1.01573	Ups	RNA polymerase alpha subunit [Lepidium virginicum]	DNA-directed RNA polymerase subunit alpha OS=Lepidium virginicum GN=rpoA PE=3 SV=1	--	GO:0003899	--
c45352_g5_i1	1.18	1.04	0.14	0	-4.03502	Down	polyprotein, putative [Arabidopsis thaliana]	--	--	--	--
c45352_g5_i2	0	0.02	0.64	0.94	Inf	Ups	polyprotein, putative [Arabidopsis thaliana]	--	--	--	--
c45352_g8_i1	2.45	1.9	14.17	12.73	2.73805	Ups	hypothetical protein ARALYDRAFT_490882 [Arabidopsis lyrata subsp. lyrata]	Indole-3-acetic acid-amido synthetase GH3.4 OS=Arabidopsis thaliana GN=GH3.4 PE=1 SV=1	--	GO:0010279	--
c45360_g1_i14	0	0	0.81	0.8	Inf	Ups	Contains reverse transcriptase domain (rvt) PF|00078 [Arabidopsis thaliana]	--	--	--	--
c45361_g1_i1	84.35	83.81	207.87	183.46	1.32814	Ups	hypothetical protein ARALYDRAFT_888076 [Arabidopsis lyrata subsp. lyrata]	Calreticulin-3 OS=Arabidopsis thaliana GN=CRT3 PE=1 SV=2	GO:0046283	--	--
c45367_g1_i12	3.39	3.73	1.52	0.48	-1.71431	Down	sterol glucosyltransferase-like protein [Arabidopsis thaliana]	Sterol 3-beta-glucosyltransferase OS=Komagataella pastoris (strain GS115 / ATCC 20864) GN=ATG26 PE=3 SV=1	--	GO:0016758	--
c45367_g1_i7	0.17	0.46	1.29	3.61	3.00697	Ups	sterol glucosyltransferase-like protein [Arabidopsis thaliana]	Sterol 3-beta-glucosyltransferase OS=Komagataella pastoris (strain GS115 / ATCC 20864) GN=ATG26 PE=3 SV=1	--	GO:0016758	--
c45371_g1_i3	0	0	0.59	0	Inf	Ups	transducin/WD40 domain-containing protein [Arabidopsis thaliana]	Mitogen-activated protein kinase-binding protein 1 OS=Xenopus laevis GN=mapkbp1 PE=2 SV=1	--	--	GO:0080008
c45374_g1_i11	0.62	1.19	4.56	4.03	2.34925	Ups	predicted protein [Arabidopsis lyrata subsp. lyrata]	U-box domain-containing protein 54 OS=Arabidopsis thaliana GN=PUB54 PE=2 SV=1	--	GO:0003824	--
c45383_g1_i3	1.34	1.64	7.09	6.46	2.30637	Ups	predicted protein [Arabidopsis lyrata subsp. lyrata]	Regulatory protein NPR4 OS=Arabidopsis thaliana GN=NPR4 PE=1 SV=1	GO:2000031	--	--
c45401_g1_i12	4.14	5.65	1.06	1.31	-1.91132	Down	coenzyme F420 hydrogenase family [Arabidopsis lyrata subsp. lyrata]	7-hydroxymethyl chlorophyll a reductase, chloroplastic OS=Arabidopsis thaliana GN=HCAR PE=1 SV=1	--	GO:0090415	--
c45403_g3_i2	8.47	9.58	2.07	3.23	-1.66206	Down	leucine-rich repeat family protein [Arabidopsis lyrata subsp. lyrata]	Probable LRR receptor-like serine/threonine-protein kinase At2g23950 OS=Arabidopsis thaliana GN=At2g23950 PE=2 SV=1	GO:0006468	--	--
c45404_g1_i8	1.18	3.13	0	0.29	-3.86362	Down	separase [Arabidopsis thaliana]	Separase OS=Arabidopsis thaliana GN=ESP1 PE=2 SV=1	GO:0010182	--	--
c45406_g1_i2	3.26	2.25	8.18	6.63	1.53599	Ups	Carbohydrate-binding protein [Arabidopsis thaliana]	Protein PHLOEM PROTEIN 2-LIKE A10 OS=Arabidopsis thaliana GN=PP2A10 PE=2 SV=1	GO:0009750	--	--
c45408_g1_i11	1.07	0.1	1.93	3.7	2.37093	Ups	hypothetical protein ARALYDRAFT_473397 [Arabidopsis lyrata subsp. lyrata]	G-box-binding factor 1 OS=Arabidopsis thaliana GN=GBF1 PE=2 SV=2	GO:0046777	--	--
c45410_g1_i2	1.18	1.56	0.15	0	-4.05636	Down	T2E6.4 [Arabidopsis thaliana]	--	--	--	--
c45418_g1_i3	0	0	1.04	0.91	Inf	Ups	Nascent polypeptide-associated complex subunit alpha-like protein 4 [Arabidopsis thaliana]	Nascent polypeptide-associated complex subunit alpha-like protein 4 OS=Arabidopsis thaliana GN=At4g10480 PE=2 SV=1	--	--	GO:0005634
c45429_g1_i9	0	0.68	0	0	#NAME?	Down	hydrolase/ zinc ion binding protein [Arabidopsis lyrata subsp. lyrata]	Glycerophosphodiester phosphodiesterase GDPD4 OS=Arabidopsis thaliana GN=GDPD4 PE=2 SV=1	GO:0008152	--	--
c45439_g1_i1	0.48	0.66	3.54	3.79	2.79436	Ups	abscisic acid receptor PYL9 [Arabidopsis thaliana]	Abscisic acid receptor PYL9 OS=Arabidopsis thaliana GN=PYL9 PE=1 SV=1	--	GO:0004872	--
c45447_g2_i5	19.73	19.93	41.22	41.13	1.16345	Ups	myb-like transcription factor-like protein [Arabidopsis thaliana]	Two-component response regulator ARR11 OS=Arabidopsis thaliana GN=ARR11 PE=1 SV=1	GO:0015706	--	--
c45452_g1_i1	49.12	45.66	121.14	104.48	1.36031	Ups	SPX domain-containing protein [Arabidopsis lyrata subsp. lyrata]	SPX domain-containing protein 1 OS=Arabidopsis thaliana GN=SPX1 PE=2 SV=2	GO:0019375	--	--
c45454_g1_i2	0.47	0.75	3.69	3.66	2.71314	Ups	putative disease resistance protein [Arabidopsis thaliana]	Receptor-like protein 12 OS=Arabidopsis thaliana GN=RLP12 PE=2 SV=2	GO:0010363	--	--
c45456_g1_i3	0	1.82	3.52	4.06	2.15717	Ups	MATE efflux family protein [Arabidopsis thaliana]	MACPF domain-containing protein At1g14780 OS=Arabidopsis thaliana GN=At1g14780 PE=2 SV=1	--	GO:0015238	--
c45460_g1_i7	1.87	1.23	4.91	3.5	1.55721	Ups	putative receptor-like protein kinase [Arabidopsis thaliana]	Putative receptor-like protein kinase At5g39000 OS=Arabidopsis thaliana GN=At5g39000 PE=3 SV=1	GO:0006468	--	--
c45483_g2_i1	8.04	7.61	2.57	3.63	-1.22827	Down	copia-like retroelement pol polyprotein [Arabidopsis thaliana]	Retrovirus-related Pol polyprotein from transposon TNT 1-94 OS=Nicotiana tabacum PE=2 SV=1	--	--	--
c45490_g2_i4	1.2	1.25	6.61	4.38	2.27271	Ups	MATE efflux family protein [Arabidopsis thaliana]	MATE efflux family protein DTX1 OS=Arabidopsis thaliana GN=DTX1 PE=2 SV=1	GO:0009624	--	--
c45497_g1_i2	0	0.38	0.92	3.03	3.47306	Ups	hypothetical protein ARALYDRAFT_342312 [Arabidopsis lyrata subsp. lyrata]	CSC1-like protein At3g21620 OS=Arabidopsis thaliana GN=At3g21620 PE=2 SV=1	--	--	GO:0005886
c45511_g1_i1	0.2	0.07	1.36	0.46	2.80207	Ups	FAD-dependent oxidoreductase family protein [Arabidopsis lyrata subsp. lyrata]	ABC transporter C family member 13 OS=Arabidopsis thaliana GN=ABCC13 PE=2 SV=3	--	GO:0016491	--
c45525_g1_i10	0.54	0.87	3.41	5.78	2.7985	Ups	hypothetical protein ARALYDRAFT_906139 [Arabidopsis lyrata subsp. lyrata]	Mitochondrial phosphate carrier protein 2, mitochondrial OS=Arabidopsis thaliana GN=MPT2 PE=2 SV=1	--	--	GO:0005743
c45525_g1_i8	0.82	1.84	6.17	5.69	2.26539	Ups	hypothetical protein ARALYDRAFT_906139 [Arabidopsis lyrata subsp. lyrata]	Mitochondrial phosphate carrier protein 2, mitochondrial OS=Arabidopsis thaliana GN=MPT2 PE=2 SV=1	GO:0006810	--	--
c45525_g1_i9	3.69	3.65	11.98	8.65	1.59975	Ups	hypothetical protein ARALYDRAFT_906139 [Arabidopsis lyrata subsp. lyrata]	Mitochondrial phosphate carrier protein 2, mitochondrial OS=Arabidopsis thaliana GN=MPT2 PE=2 SV=1	--	--	GO:0005743
c45529_g2_i6	1.95	1.45	0	0	#NAME?	Down	CBS domain-containing protein [Arabidopsis lyrata subsp. lyrata]	SNF1-related protein kinase regulatory subunit gamma-1-like OS=Arabidopsis thaliana GN=CBSCBS2 PE=1 SV=1	--	--	--
c45531_g1_i7	2.26	2.13	0	0	#NAME?	Down	uncharacterized protein [Arabidopsis thaliana]	Probable magnesium transporter NIPA9 OS=Arabidopsis thaliana GN=At5g11960 PE=2 SV=1	GO:0015693	--	--
c45540_g1_i1	4.77	4.74	0.42	0.42	-3.39039	Down	FAD-binding and BBE domain-containing protein [Arabidopsis thaliana]	Cannabidiolic acid synthase-like 1 OS=Cannabis sativa GN=CBDAS2 PE=2 SV=1	--	--	GO:0005737
c45560_g1_i1	8.9	7.89	2.28	1.33	-2.10435	Down	ATEXPA4 [Arabidopsis lyrata subsp. lyrata]	Expansin-A4 OS=Arabidopsis thaliana GN=EXPA4 PE=1 SV=1	GO:0009831	--	--
c45584_g1_i2	0.42	0	1.6	2.75	3.46189	Ups	ERD (early-responsive to dehydration stress) family protein [Arabidopsis thaliana]	CSC1-like protein At4g15430 OS=Arabidopsis thaliana GN=At4g15430 PE=2 SV=1	GO:0009753	--	--
c45623_g1_i1	0.98	2.34	5.54	3.68	1.59121	Ups	glycosyl hydrolase family 1 protein [Arabidopsis lyrata subsp. lyrata]	Beta-glucosidase 44 OS=Arabidopsis thaliana GN=BGLU44 PE=2 SV=1	--	GO:0080079	--
c45654_g1_i7	0	1.56	6.65	3.72	2.86234	Ups	RNA recognition motif-containing protein [Arabidopsis lyrata subsp. lyrata]	Binding partner of ACD11 1 OS=Arabidopsis thaliana GN=BPA1 PE=1 SV=1	--	GO:0003676	--
c45654_g1_i8	3.69	2.98	0	0	#NAME?	Down	RNA recognition motif-containing protein [Arabidopsis lyrata subsp. lyrata]	Binding partner of ACD11 1 OS=Arabidopsis thaliana GN=BPA1 PE=1 SV=1	--	GO:0003676	--
c45666_g1_i14	0	0	2.4	2.98	Inf	Ups	sugar transporter ERD6-like 18 [Arabidopsis thaliana]	Sugar transporter ERD6-like 18 OS=Arabidopsis thaliana GN=SFP2 PE=2 SV=1	GO:0009624	--	--
c45672_g2_i4	1.04	0.94	0	0	#NAME?	Down	hypothetical protein [Arabidopsis thaliana]	Phosphate transporter PHO1 homolog 10 OS=Arabidopsis thaliana GN=PHO1-H10 PE=2 SV=1	--	--	GO:0005886
c45672_g2_i7	0.55	0.82	1.94	2.5	1.79787	Ups	hypothetical protein [Arabidopsis thaliana]	Phosphate transporter PHO1 homolog 10 OS=Arabidopsis thaliana GN=PHO1-H10 PE=2 SV=1	--	--	GO:0005886
c45672_g2_i8	1.64	1.14	0.65	0	-1.97015	Down	T24P13.11 [Arabidopsis thaliana]	Phosphate transporter PHO1 homolog 7 OS=Arabidopsis thaliana GN=PHO1-H7 PE=2 SV=1	--	--	GO:0005829
c45683_g3_i10	1.98	0.91	0	0	#NAME?	Down	putative zinc finger protein [Arabidopsis thaliana]	--	--	--	--
c45683_g3_i7	2.62	2.02	0.16	0.17	-3.71323	Down	RNase H domain-containing protein [Arabidopsis thaliana]	--	--	--	--
c45698_g1_i12	0.88	0.41	3.5	3.99	2.67557	Ups	putative protein (possibly fragment) [Arabidopsis thaliana]	--	--	--	--
c45707_g1_i1	148.04	151.97	54.95	52.08	-1.37747	Down	hypothetical protein ARALYDRAFT_490693 [Arabidopsis lyrata subsp. lyrata]	Glucose-1-phosphate adenylyltransferase large subunit 3, chloroplastic OS=Arabidopsis thaliana GN=APL3 PE=2 SV=2	GO:0005978	--	--
c45707_g1_i3	395.13	371.34	128.09	146.93	-1.3702	Down	hypothetical protein ARALYDRAFT_490693 [Arabidopsis lyrata subsp. lyrata]	Glucose-1-phosphate adenylyltransferase large subunit 3, chloroplastic OS=Arabidopsis thaliana GN=APL3 PE=2 SV=2	GO:0005978	--	--
c45711_g2_i2	2.37	2.43	6.24	7.03	1.57551	Ups	alpha-galactosidase 1 [Arabidopsis thaliana]	Alpha-galactosidase 1 OS=Arabidopsis thaliana GN=AGAL1 PE=2 SV=1	--	--	GO:0005737
c45722_g1_i2	6.29	11.36	17.48	18.55	1.1371	Ups	hypothetical protein ARALYDRAFT_473316 [Arabidopsis lyrata subsp. lyrata]	CTP synthase OS=Dictyostelium discoideum GN=ctps PE=3 SV=1	--	--	GO:0005737
c45722_g1_i5	45.76	40.5	84.74	86.58	1.09913	Ups	hypothetical protein ARALYDRAFT_473316 [Arabidopsis lyrata subsp. lyrata]	CTP synthase 2 OS=Xenopus laevis GN=ctps2 PE=2 SV=1	--	--	GO:0005737
c45742_g1_i12	0.4	0.75	0	0	#NAME?	Down	hypothetical protein ARALYDRAFT_473029 [Arabidopsis lyrata subsp. lyrata]	Chaperone protein dnaJ 1, mitochondrial OS=Arabidopsis thaliana GN=ATJ1 PE=2 SV=2	GO:0006457	--	--
c45761_g1_i6	20.15	20.56	9.08	7.83	-1.15774	Down	At1g78070/F28K19_28 [Arabidopsis lyrata subsp. lyrata]	Uncharacterized WD repeat-containing protein C2A9.03 OS=Schizosaccharomyces pombe (strain 972 / ATCC 24843) GN=SPBC2A9.03 PE=3 SV=2	--	--	GO:0005737
c45786_g1_i1	8.65	9.21	2.01	2.99	-1.72947	Down	4-cumarate-COA-ligase [Arabidopsis lyrata subsp. lyrata]	4-coumarate--CoA ligase 1 OS=Arabidopsis thaliana GN=4CL1 PE=1 SV=1	GO:0009611	--	--
c45786_g1_i2	4.74	3.99	0.55	0.35	-3.18583	Down	4-cumarate-COA-ligase [Arabidopsis lyrata subsp. lyrata]	4-coumarate--CoA ligase 1 OS=Arabidopsis thaliana GN=4CL1 PE=1 SV=1	GO:0009611	--	--
c45808_g1_i5	75.23	77.66	241.89	244.15	1.77674	Ups	ATPCA/ATPRX33/PRX33 [Arabidopsis lyrata subsp. lyrata]	Peroxidase 34 OS=Arabidopsis thaliana GN=PER34 PE=1 SV=1	GO:0006979	--	--
c45808_g2_i2	13.35	11.88	1.63	2.03	-2.68845	Down	peroxidase [Arabidopsis thaliana]	Peroxidase 32 OS=Arabidopsis thaliana GN=PER32 PE=1 SV=3	--	GO:0046872	--
c45834_g2_i10	3.12	2.54	1.05	0.94	-1.39658	Down	Mitochondrial transcription termination factor family protein [Arabidopsis thaliana]	2-dehydro-3-deoxyphosphooctonate aldolase 1 OS=Arabidopsis thaliana GN=KDSA1 PE=1 SV=2	--	--	GO:0005739
c45845_g1_i2	2.44	1.82	12.84	14.49	2.78357	Ups	calmodulin-binding-like protein [Arabidopsis thaliana]	--	GO:0031348	--	--
c45845_g1_i4	1.48	1.09	8.2	8.69	2.81396	Ups	calmodulin-binding-like protein [Arabidopsis thaliana]	--	GO:0031348	--	--
c45881_g1_i6	5.18	0.59	0	0	#NAME?	Down	uncharacterized protein [Arabidopsis thaliana]	--	--	--	GO:0005634
c45903_g2_i2	13.46	16.37	34.85	37.69	1.39021	Ups	phosphatidylinositol glycan, class B [Arabidopsis thaliana]	GPI mannosyltransferase 3 OS=Bos taurus GN=PIGB PE=2 SV=1	GO:0006506	--	--
c45903_g2_i4	6.66	5.67	12.39	13.21	1.16139	Ups	phosphatidylinositol glycan, class B [Arabidopsis thaliana]	GPI mannosyltransferase 3 OS=Bos taurus GN=PIGB PE=2 SV=1	GO:0006506	--	--
c45903_g7_i1	6.06	5.61	19.88	16.64	1.75153	Ups	--	--	--	--	--
c45910_g2_i1	3.4	2.37	12.19	9.63	2.02643	Ups	NAC domain-containing protein 69 [Arabidopsis thaliana]	NAC domain-containing protein 69 OS=Arabidopsis thaliana GN=NAC69 PE=2 SV=1	GO:0051302	--	--
c45930_g1_i1	6.38	6.62	16.31	17.05	1.46949	Ups	hypothetical protein ARALYDRAFT_491806 [Arabidopsis lyrata subsp. lyrata]	--	GO:0009627	--	--
c45930_g1_i4	6.32	6.49	17.27	15.89	1.47621	Ups	unknown [Arabidopsis thaliana]	--	GO:0009627	--	--
c45939_g1_i1	3.42	3.03	7.01	7.73	1.29804	Ups	major facilitator protein [Arabidopsis thaliana]	Probable folate-biopterin transporter 4 OS=Arabidopsis thaliana GN=At5g54860 PE=2 SV=1	GO:0009627	--	--
c45956_g1_i8	2.2	3.22	0.93	0.96	-1.41577	Down	disease resistance protein [Brassica rapa subsp. pekinensis]	Transposon Tf2-6 polyprotein OS=Schizosaccharomyces pombe (strain 972 / ATCC 24843) GN=Tf2-6 PE=3 SV=1	GO:0009987	--	--
c45967_g3_i7	2.35	1.46	0.34	0	-3.43148	Down	putative protein [Arabidopsis thaliana]	--	--	--	--
c45971_g1_i4	37.56	35.03	67.56	70.57	1.03641	Ups	BCL-2-associated athanogene 6 [Arabidopsis thaliana]	BAG family molecular chaperone regulator 6 OS=Arabidopsis thaliana GN=BAG6 PE=1 SV=1	GO:0012502	--	--
c45971_g1_i5	35.59	37.36	70.11	80.52	1.15362	Ups	BCL-2-associated athanogene 6 [Arabidopsis lyrata subsp. lyrata]	BAG family molecular chaperone regulator 6 OS=Arabidopsis thaliana GN=BAG6 PE=1 SV=1	GO:0012502	--	--
c45980_g1_i1	0	0.81	3.3	3.37	3.14334	Ups	hypothetical protein ARALYDRAFT_490251 [Arabidopsis lyrata subsp. lyrata]	RNA-binding protein BRN1 OS=Arabidopsis thaliana GN=BRN1 PE=2 SV=1	--	GO:0003723	--
c45993_g1_i15	5.7	3.98	1.32	1.29	-1.77435	Down	S-adenosylmethionine carrier 2 [Arabidopsis thaliana]	Probable S-adenosylmethionine carrier 2, chloroplastic OS=Arabidopsis thaliana GN=SAMC2 PE=2 SV=1	--	--	GO:0005743
c45993_g1_i17	1.67	3.25	0	0.28	-4.24782	Down	At1g34065 [Arabidopsis lyrata subsp. lyrata]	Probable S-adenosylmethionine carrier 2, chloroplastic OS=Arabidopsis thaliana GN=SAMC2 PE=2 SV=1	--	--	GO:0005743
c45997_g3_i1	0.63	0.89	4.65	4.06	2.62763	Ups	cysteine-rich receptor-like protein kinase 5 [Arabidopsis thaliana]	Cysteine-rich receptor-like protein kinase 5 OS=Arabidopsis thaliana GN=CRK5 PE=1 SV=1	GO:0042742	--	--
c45997_g3_i2	0	0	1.72	0.54	Inf	Ups	cysteine-rich receptor-like protein kinase 5 [Arabidopsis thaliana]	Cysteine-rich receptor-like protein kinase 5 OS=Arabidopsis thaliana GN=CRK5 PE=1 SV=1	GO:0042742	--	--
c46015_g1_i1	3.51	5.82	0.8	1.48	-1.92475	Down	ferric reduction oxidase 8 [Arabidopsis thaliana]	Ferric reduction oxidase 8, mitochondrial OS=Arabidopsis thaliana GN=FRO8 PE=2 SV=1	--	GO:0000293	--
c46015_g1_i2	0	0	0	0.31	Inf	Ups	non-LTR retroelement reverse transcriptase-like protein [Arabidopsis thaliana]	Cytochrome P450 71B4 OS=Arabidopsis thaliana GN=CYP71B4 PE=2 SV=2	--	--	--
c46015_g1_i7	1.37	2.09	0.09	0.24	-3.23296	Down	ATFRO8/FRO8 [Arabidopsis lyrata subsp. lyrata]	Ferric reduction oxidase 8, mitochondrial OS=Arabidopsis thaliana GN=FRO8 PE=2 SV=1	--	GO:0000293	--
c46035_g2_i1	6.96	19.48	28.96	40.29	1.49641	Ups	hypothetical protein ARALYDRAFT_476975 [Arabidopsis lyrata subsp. lyrata]	Ethylene-responsive transcription factor RAP2-4 OS=Arabidopsis thaliana GN=RAP2-4 PE=1 SV=1	GO:0071472	--	--
c46041_g1_i2	0.77	3.05	0.26	0.42	-2.32202	Down	hypothetical protein ARALYDRAFT_339887 [Arabidopsis lyrata subsp. lyrata]	Methyl-CpG-binding domain-containing protein 9 OS=Arabidopsis thaliana GN=MBD9 PE=2 SV=1	--	GO:0008270	--
c46048_g1_i6	0.57	1.2	0	0	#NAME?	Down	putative APG protein [Arabidopsis thaliana]	GDSL esterase/lipase At4g26790 OS=Arabidopsis thaliana GN=At4g26790 PE=2 SV=1	--	--	GO:0005576
c46058_g1_i11	0	0	3.14	0	Inf	Ups	transcription initiation factor TFIIH subunit H1 [Arabidopsis thaliana]	Probable RNA polymerase II transcription factor B subunit 1-1 OS=Arabidopsis thaliana GN=TFB1-1 PE=2 SV=1	--	--	GO:0005634
c46058_g1_i3	0	1.49	3.9	1.37	1.94472	Ups	transcription initiation factor TFIIH subunit H1 [Arabidopsis thaliana]	Probable RNA polymerase II transcription factor B subunit 1-1 OS=Arabidopsis thaliana GN=TFB1-1 PE=2 SV=1	GO:0006351	--	--
c46112_g1_i1	2.69	2.34	0.24	0.32	-3.03812	Down	predicted protein [Arabidopsis lyrata subsp. lyrata]	Uncharacterized membrane protein At1g16860 OS=Arabidopsis thaliana GN=At1g16860 PE=1 SV=1	GO:0006511	--	--
c46114_g2_i1	3.12	0.88	7.12	6.54	1.89295	Ups	kinase family protein [Arabidopsis lyrata subsp. lyrata]	Serine/threonine-protein kinase HT1 OS=Arabidopsis thaliana GN=HT1 PE=1 SV=1	--	--	GO:0005829
c46116_g1_i1	2.69	2.3	0.89	0.4	-1.8412	Down	galactosyltransferase family protein [Arabidopsis lyrata subsp. lyrata]	Probable beta-1,3-galactosyltransferase 18 OS=Arabidopsis thaliana GN=B3GALT18 PE=2 SV=1	--	--	GO:0005768
c46136_g1_i5	2.24	1.5	6.14	5.53	1.74059	Ups	chloroplast omega-3 fatty acid desaturase [Descurainia sophia]	Omega-3 fatty acid desaturase, chloroplastic OS=Arabidopsis thaliana GN=FAD7 PE=2 SV=1	GO:0006633	--	--
c46189_g1_i6	2.27	2.77	1.5	0	-1.62477	Down	hypothetical protein ARALYDRAFT_479252 [Arabidopsis lyrata subsp. lyrata]	Kinase-interacting family protein OS=Arabidopsis thaliana GN=At1g48405 PE=2 SV=1	GO:0016572	--	--
c46189_g1_i7	1.32	0.6	1.48	3.56	1.48778	Ups	binding protein [Arabidopsis lyrata subsp. lyrata]	Kinase-interacting family protein OS=Arabidopsis thaliana GN=At1g48405 PE=2 SV=1	GO:0016572	--	--
c46190_g1_i1	5.27	4.86	1.65	1.93	-1.39229	Down	FAD-binding domain-containing protein [Arabidopsis lyrata subsp. lyrata]	Cannabidiolic acid synthase-like 1 OS=Cannabis sativa GN=CBDAS2 PE=2 SV=1	--	--	GO:0005737
c46198_g1_i2	12.46	13.28	28.09	28.38	1.24394	Ups	hypothetical protein ARALYDRAFT_354499 [Arabidopsis lyrata subsp. lyrata]	3,9-dihydroxypterocarpan 6A-monooxygenase OS=Glycine max GN=CYP93A1 PE=1 SV=1	--	--	GO:0005794
c46211_g2_i3	0.23	0.54	2.12	2.13	2.56192	Ups	F9C16.9 [Arabidopsis thaliana]	Retrovirus-related Pol polyprotein from transposon TNT 1-94 OS=Nicotiana tabacum PE=2 SV=1	--	--	--
c46212_g2_i1	28.37	27.96	53.09	56.13	1.06426	Ups	metal transporter Nramp1 [Arabidopsis thaliana]	Metal transporter Nramp1 OS=Arabidopsis thaliana GN=NRAMP1 PE=1 SV=1	GO:0055071	--	--
c46235_g1_i2	5.41	3.67	9.59	12.96	1.42387	Ups	hypothetical protein ARALYDRAFT_917317 [Arabidopsis lyrata subsp. lyrata]	Uncharacterized protein L728 OS=Acanthamoeba polyphaga mimivirus GN=MIMI_L728 PE=4 SV=1	--	--	GO:0009507
c46241_g2_i1	25.86	23.55	75.34	74.69	1.71139	Ups	CYP81D8 [Arabidopsis lyrata subsp. lyrata]	Cytochrome P450 81D1 OS=Arabidopsis thaliana GN=CYP81D1 PE=2 SV=1	--	--	GO:0005886
c46258_g1_i2	1	2.17	0	0	#NAME?	Down	hypothetical protein ARALYDRAFT_470953 [Arabidopsis lyrata subsp. lyrata]	Myosin-binding protein 1 OS=Arabidopsis thaliana GN=MYOB1 PE=1 SV=1	--	--	GO:0005737
c46261_g1_i13	2.56	2.49	4.61	6.33	1.22591	Ups	predicted protein [Arabidopsis lyrata subsp. lyrata]	MLO-like protein 3 OS=Arabidopsis thaliana GN=MLO3 PE=2 SV=1	GO:0006952	--	--
c46296_g1_i13	0	2.62	0.13	0	-4.38307	Down	copia-like retrotransposable element [Arabidopsis thaliana]	Retrovirus-related Pol polyprotein from transposon TNT 1-94 OS=Nicotiana tabacum PE=2 SV=1	--	--	--
c46305_g5_i1	4	3.71	0.92	1.21	-1.74138	Down	non-LTR retroelement reverse transcriptase-like protein [Arabidopsis thaliana]	LINE-1 retrotransposable element ORF2 protein OS=Homo sapiens PE=1 SV=1	--	--	--
c46340_g2_i3	3.08	2.19	0	0	#NAME?	Down	putative protein [Arabidopsis thaliana]	Ultraviolet-B receptor UVR8 OS=Arabidopsis thaliana GN=UVR8 PE=1 SV=1	--	GO:0008536	--
c46340_g2_i4	15.88	17.96	6.5	7.45	-1.17149	Down	Regulator of chromosome condensation (RCC1) family protein [Arabidopsis thaliana]	Ultraviolet-B receptor UVR8 OS=Arabidopsis thaliana GN=UVR8 PE=1 SV=1	--	GO:0003682	--
c46340_g2_i6	2.08	2.06	0	0	#NAME?	Down	Regulator of chromosome condensation (RCC1) family protein [Arabidopsis thaliana]	Ultraviolet-B receptor UVR8 OS=Arabidopsis thaliana GN=UVR8 PE=1 SV=1	--	GO:0003682	--
c46340_g2_i8	9.3	8.82	0	0	#NAME?	Down	putative protein [Arabidopsis thaliana]	Ultraviolet-B receptor UVR8 OS=Arabidopsis thaliana GN=UVR8 PE=1 SV=1	--	GO:0003682	--
c46343_g3_i1	8.1	7.78	1.35	1.9	-2.17957	Down	predicted protein [Arabidopsis lyrata subsp. lyrata]	Cell division control protein 6 homolog OS=Arabidopsis thaliana GN=CDC6 PE=2 SV=2	GO:0006261	--	--
c46360_g1_i1	0.49	0.36	2.54	3.38	2.91247	Ups	cyclic nucleotide gated channel [Arabidopsis thaliana]	Probable cyclic nucleotide-gated ion channel 10 OS=Arabidopsis thaliana GN=CNGC10 PE=2 SV=2	GO:0055085	--	--
c46360_g3_i2	0.49	0.39	3.07	3.07	2.85951	Ups	ATCNGC10 [Arabidopsis lyrata subsp. lyrata]	Probable cyclic nucleotide-gated ion channel 10 OS=Arabidopsis thaliana GN=CNGC10 PE=2 SV=2	--	GO:0030551	--
c46363_g1_i1	0	0.54	3.31	0.84	3.11442	Ups	EMB2001 [Arabidopsis lyrata subsp. lyrata]	GTP-binding protein At2g22870 OS=Arabidopsis thaliana GN=EMB2001 PE=2 SV=2	--	--	GO:0005737
c46381_g3_i10	11.33	11.12	3.29	3.07	-1.72302	Down	unnamed protein product [Arabidopsis thaliana]	--	--	--	--
c46381_g3_i7	5.89	5.43	0.68	1.38	-2.34311	Down	putative non-LTR retroelement reverse transcriptase [Arabidopsis thaliana]	--	--	--	--
c46381_g3_i8	22.39	16.94	3.67	5.89	-1.92975	Down	unnamed protein product [Arabidopsis thaliana]	--	--	--	--
c46514_g2_i3	2.94	2.22	0	0	#NAME?	Down	Tam3-like transposon protein; 93317-95488 [Arabidopsis thaliana]	Putative AC transposase OS=Zea mays PE=2 SV=2	--	--	--
c46530_g3_i19	0.67	0.17	1.9	2.42	2.43692	Ups	non-LTR retroelement reverse transcriptase-like protein [Arabidopsis thaliana]	--	--	--	--
c46535_g1_i1	3.68	3.59	9.33	9.63	1.48989	Ups	hypothetical protein ARALYDRAFT_477854 [Arabidopsis lyrata subsp. lyrata]	Phospholipase D p2 OS=Arabidopsis thaliana GN=PLDP2 PE=2 SV=2	GO:0048364	--	--
c46580_g2_i2	1.42	0	0	0	#NAME?	Down	EamA-like transporter family protein [Arabidopsis thaliana]	Uncharacterized vacuolar membrane protein YML018C OS=Saccharomyces cerevisiae (strain ATCC 204508 / S288c) GN=YML018C PE=1 SV=1	--	--	GO:0016020
c46581_g1_i2	6.12	7.43	0.39	0	-4.98503	Down	--	--	--	--	--
c46582_g1_i8	0.5	0.27	0	0	#NAME?	Down	hypothetical protein ARALYDRAFT_485395 [Arabidopsis lyrata subsp. lyrata]	Methylesterase 10 OS=Arabidopsis thaliana GN=MES10 PE=2 SV=1	--	--	GO:0005739
c46604_g1_i4	0	3.92	0	0	#NAME?	Down	EMB3001 [Arabidopsis lyrata subsp. lyrata]	E3 SUMO-protein ligase pli1 OS=Schizosaccharomyces pombe (strain 972 / ATCC 24843) GN=pli1 PE=1 SV=3	--	--	--
c46607_g3_i1	20.33	20.57	35.39	40.65	1.00322	Ups	hypothetical protein VITISV_011340 [Vitis vinifera]	Retrovirus-related Pol polyprotein from transposon TNT 1-94 OS=Nicotiana tabacum PE=2 SV=1	--	GO:0046872	--
c46622_g1_i3	0	1.15	0.5	3.86	2.02224	Ups	pentatricopeptide repeat-containing protein [Arabidopsis lyrata subsp. lyrata]	Pentatricopeptide repeat-containing protein At1g76280 OS=Arabidopsis thaliana GN=At1g76280 PE=2 SV=2	--	--	GO:0005739
c46634_g1_i1	61.68	56.5	22.01	26.02	-1.19094	Down	hypothetical protein ARALYDRAFT_481315 [Arabidopsis lyrata subsp. lyrata]	Serine/arginine-rich splicing factor RSZ22A OS=Arabidopsis thaliana GN=RSZ22A PE=1 SV=1	--	--	GO:0005730
c46634_g5_i1	3.05	4.01	0.26	0	-4.85333	Down	--	--	--	--	--
c46644_g1_i1	1.09	0.4	0	0	#NAME?	Down	methylenetetrahydrofolate dehydrogenase [Arabidopsis lyrata subsp. lyrata]	Bifunctional protein FolD 1, mitochondrial OS=Arabidopsis thaliana GN=FOLD1 PE=2 SV=1	GO:0009396	--	--
c46645_g1_i1	4.3	0	0	0	#NAME?	Down	integrase [Populus trichocarpa]	Probable cytokinin riboside 5'-monophosphate phosphoribohydrolase LOGL10 OS=Oryza sativa subsp. japonica GN=LOGL10 PE=2 SV=1	--	GO:0003676	--
c46646_g2_i1	13.32	13.25	25.11	29.33	1.14248	Ups	--	--	--	--	--
c46660_g2_i2	0.42	0.39	2.09	1.76	2.38005	Ups	RecName: Full=Probable LRR receptor-like serine/threonine-protein kinase At1g53430; Flags: Precursor	Probable LRR receptor-like serine/threonine-protein kinase At1g53430 OS=Arabidopsis thaliana GN=At1g53430 PE=1 SV=1	--	--	GO:0005886
c46672_g1_i4	1.51	1.03	0.49	0	-2.23755	Down	BTB/POZ domain-containing protein [Arabidopsis thaliana]	Germ cell-less protein-like 1 OS=Homo sapiens GN=GMCL1 PE=1 SV=1	--	--	--
c46673_g1_i4	5.51	7.14	18.03	10.54	1.28714	Ups	predicted protein [Arabidopsis lyrata subsp. lyrata]	Urease accessory protein G OS=Arabidopsis thaliana GN=UREG PE=2 SV=1	--	--	GO:0009941
c46721_g1_i1	1.85	1.68	4.21	4.27	1.37676	Ups	leucine-rich repeat family protein [Arabidopsis lyrata subsp. lyrata]	Probable leucine-rich repeat receptor-like protein kinase At5g49770 OS=Arabidopsis thaliana GN=At5g49770 PE=2 SV=1	--	--	GO:0005773
c46737_g1_i4	3.62	2.57	0	1.37	-2.08705	Down	rhomboid family protein [Arabidopsis lyrata subsp. lyrata]	RHOMBOID-like protein 9, chloroplastic OS=Arabidopsis thaliana GN=RBL9 PE=2 SV=1	--	--	GO:0016021
c46774_g1_i10	17.66	12.21	31.47	27.68	1.09588	Ups	putative protein phosphatase 2C 58 [Arabidopsis thaliana]	Probable protein phosphatase 2C 58 OS=Arabidopsis thaliana GN=At4g28400 PE=2 SV=1	--	GO:0004722	--
c46774_g1_i6	14.77	15.1	60.46	42.3	1.89514	Ups	putative protein phosphatase 2C 58 [Arabidopsis thaliana]	Probable protein phosphatase 2C 58 OS=Arabidopsis thaliana GN=At4g28400 PE=2 SV=1	--	GO:0004722	--
c46774_g1_i7	16.33	17.57	60.55	58.45	1.92177	Ups	unnamed protein product [Thellungiella halophila]	Probable protein phosphatase 2C 58 OS=Arabidopsis thaliana GN=At4g28400 PE=2 SV=1	GO:0009684	--	--
c46774_g1_i8	19.26	17.54	39.06	31.66	1.05094	Ups	unnamed protein product [Thellungiella halophila]	Probable protein phosphatase 2C 58 OS=Arabidopsis thaliana GN=At4g28400 PE=2 SV=1	GO:0009684	--	--
c46818_g1_i7	0	2.99	0	0	#NAME?	Down	hypothetical protein ARALYDRAFT_476863 [Arabidopsis lyrata subsp. lyrata]	F-box protein SKP2B OS=Arabidopsis thaliana GN=SKP2B PE=1 SV=1	GO:0051781	--	--
c46825_g3_i1	7.53	9.85	0.75	0.89	-3.29599	Down	zinc ion binding protein [Arabidopsis lyrata subsp. lyrata]	--	--	--	--
c46833_g1_i4	3.49	1.78	0.19	0.73	-2.44333	Down	RNA-directed DNA polymerase-like protein [Arabidopsis thaliana]	Uncharacterized mitochondrial protein AtMg01250 OS=Arabidopsis thaliana GN=AtMg01250 PE=4 SV=1	--	--	--
c46836_g1_i6	3.5	3.39	0.41	1.72	-1.59258	Down	unnamed protein product [Arabidopsis thaliana]	Pentatricopeptide repeat-containing protein At5g55840 OS=Arabidopsis thaliana GN=At5g55840 PE=3 SV=2	--	--	GO:0005739
c46839_g1_i2	0	0.46	4.28	4.59	4.49301	Ups	THO complex subunit 4 [Arabidopsis thaliana]	THO complex subunit 4D OS=Arabidopsis thaliana GN=ALY4 PE=1 SV=1	--	--	GO:0005730
c46840_g2_i1	1.95	0.92	2.97	4.95	1.58278	Ups	double-strand break repair protein MRE11 [Arabidopsis thaliana]	Double-strand break repair protein MRE11 OS=Arabidopsis thaliana GN=MRE11 PE=1 SV=1	GO:0090305	--	--
c46868_g4_i1	0.95	0.94	20.98	14.96	4.36426	Ups	protein NIM1-interacting 1 [Arabidopsis thaliana]	Protein NIM1-INTERACTING 1 OS=Arabidopsis thaliana GN=NIMIN-1 PE=1 SV=1	GO:0031348	--	--
c46879_g1_i5	0.39	0.27	4	1.92	3.29106	Ups	Heparanase-like protein 1 [Arabidopsis thaliana]	Heparanase-like protein 1 OS=Arabidopsis thaliana GN=At5g07830 PE=2 SV=1	--	--	GO:0005576
c46879_g2_i1	0.72	0.86	3.21	3.19	2.14712	Ups	Heparanase-like protein 2 [Arabidopsis thaliana]	Heparanase-like protein 2 OS=Arabidopsis thaliana GN=At5g61250 PE=2 SV=1	--	--	GO:0009505
c46882_g1_i1	1.77	1.64	0.6	0	-2.38903	Down	long-chain acyl-CoA synthetase 2 [Arabidopsis lyrata subsp. lyrata]	Long chain acyl-CoA synthetase 2 OS=Arabidopsis thaliana GN=LACS2 PE=2 SV=1	GO:0010025	--	--
c46892_g1_i1	15.3	15.41	128.98	111.57	3.07757	Ups	uncharacterized protein [Arabidopsis thaliana]	UPF0301 protein Plut_0637 OS=Pelodictyon luteolum (strain DSM 273) GN=Plut_0637 PE=3 SV=1	--	--	GO:0009543
c46892_g1_i2	12.91	11.26	84.87	81.33	2.89061	Ups	uncharacterized protein [Arabidopsis thaliana]	UPF0301 protein Plut_0637 OS=Pelodictyon luteolum (strain DSM 273) GN=Plut_0637 PE=3 SV=1	--	--	GO:0009543
c46892_g1_i3	28.5	30.27	237.51	221.98	3.07603	Ups	uncharacterized protein [Arabidopsis thaliana]	UPF0301 protein Plut_0637 OS=Pelodictyon luteolum (strain DSM 273) GN=Plut_0637 PE=3 SV=1	--	--	GO:0009543
c46909_g2_i2	0	0	7.41	0	Inf	Ups	AT3g27300/K17E12_12 [Arabidopsis thaliana]	Glucose-6-phosphate 1-dehydrogenase, cytoplasmic isoform 1 OS=Arabidopsis thaliana GN=ACG9 PE=2 SV=1	--	--	GO:0005829
c46914_g1_i2	0.29	1.54	0	0	#NAME?	Down	putative LRR receptor protein kinase [Arabidopsis thaliana]	Probable LRR receptor-like serine/threonine-protein kinase At2g23950 OS=Arabidopsis thaliana GN=At2g23950 PE=2 SV=1	GO:0007267	--	--
c46914_g1_i5	2.28	1.22	0.36	0.09	-2.88806	Down	putative LRR receptor protein kinase [Arabidopsis thaliana]	Probable LRR receptor-like serine/threonine-protein kinase At2g23950 OS=Arabidopsis thaliana GN=At2g23950 PE=2 SV=1	GO:0007267	--	--
c46915_g2_i2	1.46	1.04	4.45	4.59	1.96264	Ups	alpha 1,4-glycosyltransferase family protein [Arabidopsis lyrata subsp. lyrata]	Uncharacterized protein At4g19900 OS=Arabidopsis thaliana GN=At4g19900 PE=2 SV=1	GO:0031348	--	--
c46922_g1_i7	0	0	0	0.97	Inf	Ups	SRS2 [Arabidopsis thaliana]	ATP-dependent DNA helicase SRS2-like protein At4g25120 OS=Arabidopsis thaliana GN=SRS2 PE=1 SV=1	GO:0043247	--	--
c46926_g1_i4	0.65	0.57	0	0	#NAME?	Down	magnesium-chelatase subunit CHLD precursor [Arabidopsis thaliana]	Magnesium-chelatase subunit ChlD, chloroplastic OS=Pisum sativum GN=CHLD PE=2 SV=1	--	GO:0017111	--
c46937_g1_i3	0	0	0.89	0.25	Inf	Ups	pentatricopeptide repeat-containing protein [Arabidopsis thaliana]	Putative pentatricopeptide repeat-containing protein At1g13800 OS=Arabidopsis thaliana GN=At1g13800 PE=3 SV=1	--	--	GO:0005739
c46943_g1_i2	3.28	2.19	14.7	28.84	3.09283	Ups	Naringenin,2-oxoglutarate 3-dioxygenase [Arabidopsis thaliana]	Naringenin,2-oxoglutarate 3-dioxygenase OS=Arabidopsis thaliana GN=F3H PE=1 SV=1	--	--	GO:0005737
c46943_g1_i3	5.18	6.89	28.54	12.28	1.87196	Ups	Naringenin,2-oxoglutarate 3-dioxygenase [Arabidopsis thaliana]	Naringenin,2-oxoglutarate 3-dioxygenase OS=Arabidopsis thaliana GN=F3H PE=1 SV=1	--	--	GO:0005737
c46949_g1_i5	0.68	0.59	2	2.37	1.87731	Ups	putative LRR receptor-like serine/threonine-protein kinase [Arabidopsis thaliana]	Probable LRR receptor-like serine/threonine-protein kinase At1g07650 OS=Arabidopsis thaliana GN=At1g07650 PE=1 SV=1	--	--	GO:0005886
c46967_g1_i1	3.89	3.51	0	0.12	-5.91093	Down	predicted protein [Arabidopsis lyrata subsp. lyrata]	Kelch-like protein 20 OS=Gallus gallus GN=KLHL20 PE=2 SV=1	GO:0048451	--	--
c46967_g1_i2	3.86	3.39	0.33	0.15	-3.74744	Down	predicted protein [Arabidopsis lyrata subsp. lyrata]	Kelch-like protein diablo OS=Drosophila mojavensis GN=dbo PE=3 SV=1	GO:0048451	--	--
c46967_g2_i2	5.98	6.35	0.45	0.44	-3.69147	Down	uncharacterized protein [Arabidopsis thaliana]	B2 protein OS=Daucus carota PE=2 SV=1	GO:0048451	--	--
c46967_g3_i1	2.29	1.58	0	0.17	-4.43438	Down	--	--	--	--	--
c46987_g2_i2	17.97	19.05	37.96	37.12	1.12907	Ups	calcium-dependent protein kinase 21 [Arabidopsis lyrata subsp. lyrata]	Calcium-dependent protein kinase 21 OS=Arabidopsis thaliana GN=CPK21 PE=1 SV=1	--	GO:0004683	--
c47017_g1_i2	10.21	11.01	26.46	25.62	1.40472	Ups	proline-rich family protein [Arabidopsis lyrata subsp. lyrata]	Stomatal closure-related actin-binding protein 2 OS=Arabidopsis thaliana GN=SCAB2 PE=2 SV=1	--	--	GO:0005634
c47031_g1_i5	3.49	3.25	0.76	0.55	-2.24548	Down	proline transporter 2 [Arabidopsis thaliana]	Proline transporter 2 OS=Arabidopsis thaliana GN=PROT2 PE=1 SV=1	GO:0043090	--	--
c47043_g1_i7	0.24	0.78	1.96	1.94	2.03942	Ups	hypothetical protein ARALYDRAFT_475885 [Arabidopsis lyrata subsp. lyrata]	E3 ubiquitin-protein ligase RGLG1 OS=Arabidopsis thaliana GN=RGLG1 PE=1 SV=1	--	GO:0008270	--
c47081_g2_i1	4.88	3.63	13.01	9.45	1.5163	Ups	WRKY DNA-binding protein 51 [Arabidopsis lyrata subsp. lyrata]	Probable WRKY transcription factor 51 OS=Arabidopsis thaliana GN=WRKY51 PE=1 SV=1	GO:0009867	--	--
c47081_g2_i2	3.41	4.01	25.6	24.85	2.86344	Ups	WRKY DNA-binding protein 51 [Arabidopsis lyrata subsp. lyrata]	Probable WRKY transcription factor 51 OS=Arabidopsis thaliana GN=WRKY51 PE=1 SV=1	GO:0009867	--	--
c47083_g1_i5	0.93	1.34	0.23	0	-3.28348	Down	DNA binding protein [Arabidopsis lyrata subsp. lyrata]	Pentatricopeptide repeat-containing protein At1g15480, mitochondrial OS=Arabidopsis thaliana GN=At1g15480 PE=2 SV=2	--	--	GO:0009941
c47089_g2_i8	1.97	1.08	0	0.41	-2.78098	Down	transducin/WD40 domain-containing protein [Arabidopsis thaliana]	Cleavage stimulation factor subunit 50 OS=Arabidopsis thaliana GN=CSTF50 PE=1 SV=1	--	--	GO:0080008
c47089_g3_i1	0	0.78	0	0	#NAME?	Down	disease resistance protein [Brassica rapa subsp. pekinensis]	Retrovirus-related Pol polyprotein from transposon 17.6 OS=Drosophila melanogaster GN=pol PE=3 SV=1	GO:0009987	--	--
c47089_g3_i12	4.31	1.45	0	0.58	-3.23678	Down	disease resistance protein [Brassica rapa subsp. pekinensis]	Transposon Ty3-I Gag-Pol polyprotein OS=Saccharomyces cerevisiae (strain ATCC 204508 / S288c) GN=TY3B-I PE=3 SV=2	GO:0009987	--	--
c47089_g3_i3	0	0.05	2.22	1.99	6.1516	Ups	disease resistance protein [Brassica rapa subsp. pekinensis]	Transposon Ty3-I Gag-Pol polyprotein OS=Saccharomyces cerevisiae (strain ATCC 204508 / S288c) GN=TY3B-I PE=3 SV=2	GO:0009987	--	--
c47089_g3_i9	0.97	2.18	0.45	0.59	-1.49619	Down	disease resistance protein [Brassica rapa subsp. pekinensis]	Retrovirus-related Pol polyprotein from transposon 17.6 OS=Drosophila melanogaster GN=pol PE=3 SV=1	GO:0009987	--	--
c47092_g1_i2	2.99	3.11	0.39	0.37	-2.88811	Down	FAD-binding and BBE domain-containing protein [Arabidopsis thaliana]	Cannabidiolic acid synthase OS=Cannabis sativa GN=CBDAS PE=1 SV=1	--	--	GO:0005618
c47100_g1_i2	1.37	1.13	0.17	0	-3.91089	Down	hypothetical protein ARALYDRAFT_481773 [Arabidopsis lyrata subsp. lyrata]	125 kDa kinesin-related protein OS=Nicotiana tabacum GN=TKRP125 PE=1 SV=1	GO:0006275	--	--
c47109_g1_i1	3.27	4.3	11.36	9.86	1.59644	Ups	putative WRKY transcription factor 25 [Arabidopsis thaliana]	Probable WRKY transcription factor 25 OS=Arabidopsis thaliana GN=WRKY25 PE=1 SV=1	GO:0031348	--	--
c47122_g1_i4	0.11	0.2	9.94	10.65	5.98466	Ups	class 1 knox protein [Kalanchoe x houghtonii]	Homeobox protein knotted-1-like 3 OS=Arabidopsis thaliana GN=KNAT3 PE=1 SV=1	--	GO:0003700	--
c47132_g1_i1	0.15	0.29	3.09	3.59	4.03744	Ups	disease resistance protein [Brassica rapa subsp. pekinensis]	Transposon Ty3-G Gag-Pol polyprotein OS=Saccharomyces cerevisiae (strain ATCC 204508 / S288c) GN=TY3B-G PE=1 SV=3	GO:0050896	--	--
c47132_g2_i11	0.11	0.33	2.04	2.78	3.48572	Ups	T32E20.30 [Arabidopsis thaliana]	--	--	--	--
c47132_g2_i12	1.04	1.09	2.27	2.82	1.36199	Ups	disease resistance protein [Brassica rapa subsp. pekinensis]	Retrovirus-related Pol polyprotein from transposon 297 OS=Drosophila melanogaster GN=pol PE=3 SV=1	GO:0050896	--	--
c47140_g1_i7	0.92	0.83	0	0	#NAME?	Down	kinase family protein [Arabidopsis lyrata subsp. lyrata]	Probable serine/threonine-protein kinase At1g01540 OS=Arabidopsis thaliana GN=At1g01540 PE=1 SV=2	GO:0046777	--	--
c47147_g1_i1	0	0	1.07	0.5	Inf	Ups	hypothetical protein ARALYDRAFT_328525 [Arabidopsis lyrata subsp. lyrata]	Homeobox protein knotted-1-like 5 OS=Arabidopsis thaliana GN=KNAT5 PE=1 SV=2	GO:0071369	--	--
c47165_g2_i2	0.7	0.58	0	0	#NAME?	Down	hypothetical protein ARALYDRAFT_481121 [Arabidopsis lyrata subsp. lyrata]	Rhamnogalacturonate lyase OS=Dickeya dadantii (strain 3937) GN=rhiE PE=1 SV=1	--	--	GO:0005576
c47170_g1_i4	4.61	3.31	0.54	2.39	-1.33513	Down	salt overly sensitive 1-like protein [Eutrema halophilum]	Sodium/hydrogen exchanger 7 OS=Arabidopsis thaliana GN=NHX7 PE=1 SV=1	--	GO:0015299	--
c47182_g1_i2	1.46	1.03	3.73	3.24	1.58409	Ups	putative anion-transporting ATPase [Arabidopsis thaliana]	Subtilisin-like protease SBT1.1 OS=Arabidopsis thaliana GN=SBTI1.1 PE=1 SV=1	GO:0051788	--	--
c47200_g1_i1	2.68	1.87	0.12	0.82	-2.20072	Down	beta 1,2-xylosyltransferase [Arabidopsis thaliana]	Beta-(1,2)-xylosyltransferase OS=Arabidopsis thaliana GN=XYLT PE=1 SV=1	--	--	GO:0005797
c47201_g1_i5	103.04	99.18	40.32	42.97	-1.17112	Down	T25N20.5 [Arabidopsis thaliana]	--	--	--	--
c47229_g1_i10	0.83	1.05	0	0	#NAME?	Down	pentatricopeptide repeat-containing protein [Arabidopsis thaliana]	Pentatricopeptide repeat-containing protein At3g22150, chloroplastic OS=Arabidopsis thaliana GN=PCMP-E95 PE=2 SV=1	GO:0016556	--	--
c47243_g2_i3	8.75	8.54	0.34	0.19	-4.90609	Down	fertilization-independent seed 2 [Arabidopsis thaliana]	Polycomb group protein FERTILIZATION-INDEPENDENT SEED 2 OS=Arabidopsis thaliana GN=FIS2 PE=1 SV=3	GO:2000014	--	--
c47247_g1_i8	6.47	5.63	1.2	1.49	-2.06283	Down	uncharacterized protein [Arabidopsis thaliana]	--	--	--	GO:0005634
c47286_g1_i4	4.08	2.49	0	0.81	-2.94973	Down	hypothetical protein ARALYDRAFT_495212 [Arabidopsis lyrata subsp. lyrata]	Luc7-like protein 3 OS=Pongo abelii GN=LUC7L3 PE=2 SV=1	--	GO:0003723	--
c47287_g1_i1	1.28	0.71	4.33	6.85	2.5865	Ups	AT-HSFA4A [Arabidopsis lyrata subsp. lyrata]	Heat stress transcription factor A-4a OS=Arabidopsis thaliana GN=HSFA4A PE=2 SV=1	GO:0035556	--	--
c47289_g1_i2	1.99	0.5	0	0	#NAME?	Down	ethylene-responsive transcription factor WRI1 [Arabidopsis thaliana]	Ethylene-responsive transcription factor WRI1 OS=Arabidopsis thaliana GN=WRI1 PE=2 SV=1	--	--	--
c47327_g1_i3	0	0	6.48	6.83	Inf	Ups	hypothetical protein ARALYDRAFT_483815 [Arabidopsis lyrata subsp. lyrata]	--	--	--	--
c47335_g2_i1	7.26	6.43	1.73	1.9	-1.80318	Down	MATE efflux family protein [Arabidopsis thaliana]	MATE efflux family protein 4, chloroplastic OS=Arabidopsis thaliana GN=DTX46 PE=2 SV=1	--	--	GO:0009941
c47338_g3_i4	1.01	1.19	0	0	#NAME?	Down	unnamed protein product [Arabidopsis thaliana]	--	--	--	--
c47338_g3_i6	0	0.03	0.62	1.2	5.89844	Ups	unnamed protein product [Arabidopsis thaliana]	--	--	--	--
c47346_g2_i1	1.78	1.96	0	0.19	-4.1942	Down	putative lipid phosphate phosphatase 3 [Arabidopsis thaliana]	Putative lipid phosphate phosphatase 3, chloroplastic OS=Arabidopsis thaliana GN=LPP3 PE=2 SV=1	--	--	GO:0005737
c47362_g1_i4	3.44	2.2	0.88	0.54	-1.89199	Down	O-fucosyltransferase family protein [Arabidopsis thaliana]	Uncharacterized protein At1g04910 OS=Arabidopsis thaliana GN=At1g04910 PE=2 SV=1	--	GO:0016757	--
c47362_g1_i5	2.63	2.41	0	0.28	-4.08005	Down	O-fucosyltransferase family protein [Arabidopsis thaliana]	Uncharacterized protein At1g04910 OS=Arabidopsis thaliana GN=At1g04910 PE=2 SV=1	--	GO:0016757	--
c47362_g1_i7	1.88	2.96	0.19	0	-4.62369	Down	O-fucosyltransferase family protein [Arabidopsis thaliana]	Uncharacterized protein At1g04910 OS=Arabidopsis thaliana GN=At1g04910 PE=2 SV=1	--	GO:0016757	--
c47362_g1_i8	4.63	5.51	0.98	1.89	-1.71929	Down	O-fucosyltransferase family protein [Arabidopsis thaliana]	Uncharacterized protein At1g04910 OS=Arabidopsis thaliana GN=At1g04910 PE=2 SV=1	--	GO:0016757	--
c47363_g1_i2	9.49	9.41	22.48	19.6	1.26477	Ups	ATCNGC3 [Arabidopsis lyrata subsp. lyrata]	Probable cyclic nucleotide-gated ion channel 3 OS=Arabidopsis thaliana GN=CNGC3 PE=2 SV=2	--	GO:0030551	--
c47369_g1_i5	15.12	7.07	2.48	4.5	-1.56268	Down	impaired sucrose induction 1 protein [Arabidopsis thaliana]	Protein yippee-like At4g27745 OS=Arabidopsis thaliana GN=At4g27745 PE=3 SV=2	GO:0009745	--	--
c47392_g1_i18	1.59	2.57	0.7	0.26	-1.99445	Down	non-intrinsic abc protein 14 [Arabidopsis lyrata subsp. lyrata]	ABC transporter I family member 11, chloroplastic OS=Arabidopsis thaliana GN=ABCI11 PE=2 SV=1	GO:0006200	--	--
c47396_g1_i1	0	0.8	0	0	#NAME?	Down	cytokinin dehydrogenase 1 [Arabidopsis thaliana]	Cytokinin dehydrogenase 1 OS=Arabidopsis thaliana GN=CKX1 PE=1 SV=1	GO:0009823	--	--
c47429_g1_i1	0	0	1.55	0.94	Inf	Ups	RNA-directed DNA polymerase-like protein [Arabidopsis thaliana]	--	--	--	--
c47429_g1_i10	2.05	0.49	0	0	#NAME?	Down	putative non-LTR retroelement reverse transcriptase [Arabidopsis thaliana]	Uncharacterized mitochondrial protein AtMg01250 OS=Arabidopsis thaliana GN=AtMg01250 PE=4 SV=1	--	--	--
c47455_g1_i1	101.02	101.77	199.76	181.55	1.02035	Ups	unnamed protein product [Thellungiella halophila]	Mannose-1-phosphate guanylyltransferase 1 OS=Arabidopsis thaliana GN=CYT1 PE=1 SV=1	GO:0006007	--	--
c47475_g1_i4	4.88	3.9	23.59	24.38	2.55615	Ups	hypothetical protein ARALYDRAFT_895920 [Arabidopsis lyrata subsp. lyrata]	Nuclear pore complex protein NUP96 OS=Arabidopsis thaliana GN=NUP96 PE=1 SV=1	GO:0000394	--	--
c47483_g1_i1	0	1.53	0	0	#NAME?	Down	putative Ufm1-specific protease [Arabidopsis thaliana]	Probable Ufm1-specific protease OS=Arabidopsis thaliana GN=At3g48380 PE=1 SV=2	--	--	GO:0009507
c47561_g2_i10	3.38	4.31	0.44	1.6	-1.80535	Down	regulator of telomere elongation helicase 1 [Arabidopsis thaliana]	Regulator of telomere elongation helicase 1 OS=Rattus norvegicus GN=Rtel1 PE=2 SV=2	GO:0006346	--	--
c47561_g2_i11	1.89	2.97	0	0.47	-3.28525	Down	regulator of telomere elongation helicase 1 [Arabidopsis thaliana]	Regulator of telomere elongation helicase 1 OS=Rattus norvegicus GN=Rtel1 PE=2 SV=2	GO:0006346	--	--
c47561_g2_i14	0.44	1.21	0	0	#NAME?	Down	regulator of telomere elongation helicase 1 [Arabidopsis thaliana]	Regulator of telomere elongation helicase 1 OS=Danio rerio GN=rtel1 PE=3 SV=1	GO:0006346	--	--
c47561_g2_i15	0.74	0.56	0.12	0	-3.38853	Down	regulator of telomere elongation helicase 1 [Arabidopsis thaliana]	Regulator of telomere elongation helicase 1 OS=Rattus norvegicus GN=Rtel1 PE=2 SV=2	GO:0006346	--	--
c47561_g2_i4	3.11	1.92	0.89	0.69	-1.5715	Down	regulator of telomere elongation helicase 1 [Arabidopsis thaliana]	Transcription repressor OFP14 OS=Arabidopsis thaliana GN=OFP14 PE=1 SV=1	GO:0006346	--	--
c47561_g2_i7	0.44	1.57	0	0	#NAME?	Down	regulator of telomere elongation helicase 1 [Arabidopsis thaliana]	Regulator of telomere elongation helicase 1 OS=Rattus norvegicus GN=Rtel1 PE=2 SV=2	--	--	--
c47564_g3_i1	57.17	58.43	124.71	112.17	1.1441	Ups	Dof zinc finger protein DOF1.7 [Arabidopsis thaliana]	Dof zinc finger protein DOF1.7 OS=Arabidopsis thaliana GN=DOF1.7 PE=2 SV=1	--	GO:0008270	--
c47584_g2_i4	3.01	3.96	8.9	6.79	1.27316	Ups	amino acid transporter family protein [Arabidopsis lyrata subsp. lyrata]	Putative sodium-coupled neutral amino acid transporter 7 OS=Danio rerio GN=slc38a7 PE=2 SV=1	GO:0009744	--	--
c47584_g2_i5	0	0	2.01	0	Inf	Ups	amino acid transporter family protein [Arabidopsis lyrata subsp. lyrata]	Putative sodium-coupled neutral amino acid transporter 7 OS=Danio rerio GN=slc38a7 PE=2 SV=1	GO:0009744	--	--
c47590_g1_i2	4.67	4.02	0.89	0.35	-2.69957	Down	omega-hydroxypalmitate O-feruloyl transferase [Arabidopsis thaliana]	Omega-hydroxypalmitate O-feruloyl transferase OS=Arabidopsis thaliana GN=HHT1 PE=1 SV=1	GO:0015706	--	--
c47593_g3_i2	12.26	12.83	26	25.37	1.14238	Ups	DNAJ heat shock family protein [Arabidopsis lyrata subsp. lyrata]	DnaJ protein ERDJ3B OS=Arabidopsis thaliana GN=ERDJ3B PE=1 SV=1	--	GO:0031072	--
c47593_g3_i4	7.93	6.93	21.05	18.5	1.52331	Ups	DNAJ heat shock family protein [Arabidopsis lyrata subsp. lyrata]	DnaJ protein ERDJ3B OS=Arabidopsis thaliana GN=ERDJ3B PE=1 SV=1	--	GO:0031072	--
c47658_g1_i5	3.1	5.37	0.38	0.8	-2.7537	Down	TIR-NBS-LRR class disease resistance protein [Arabidopsis thaliana]	Disease resistance protein RML1A OS=Arabidopsis thaliana GN=RLM1A PE=3 SV=1	GO:0006952	--	--
c47698_g1_i1	21.98	22.34	67.22	65.16	1.68773	Ups	sugar transporter ERD6 [Arabidopsis thaliana]	Sugar transporter ERD6 OS=Arabidopsis thaliana GN=ERD6 PE=1 SV=3	--	--	GO:0009705
c47721_g1_i2	13	12.49	4.2	6.24	-1.18221	Down	SKU5 similar 5 protein [Arabidopsis thaliana]	L-ascorbate oxidase homolog OS=Brassica napus GN=Bp10 PE=2 SV=1	--	--	GO:0005829
c47723_g1_i1	17.01	16.26	6.45	6.97	-1.20195	Down	hypothetical protein ARALYDRAFT_491170 [Arabidopsis lyrata subsp. lyrata]	Probable alkaline/neutral invertase B OS=Arabidopsis thaliana GN=INVB PE=1 SV=1	--	GO:0004564	--
c47726_g1_i10	0	0	0.95	1.74	Inf	Ups	short-chain dehydrogenase/reductase family protein [Arabidopsis lyrata subsp. lyrata]	Short-chain dehydrogenase/reductase SDRA OS=Arabidopsis thaliana GN=SDRA PE=1 SV=1	GO:0055114	--	--
c47726_g1_i11	4.22	5.09	0	0	#NAME?	Down	short-chain dehydrogenase/reductase family protein [Arabidopsis lyrata subsp. lyrata]	Short-chain dehydrogenase/reductase SDRA OS=Arabidopsis thaliana GN=SDRA PE=1 SV=1	GO:0055114	--	--
c47726_g1_i6	7.14	5.24	0	0	#NAME?	Down	short-chain dehydrogenase/reductase family protein [Arabidopsis lyrata subsp. lyrata]	Short-chain dehydrogenase/reductase SDRA OS=Arabidopsis thaliana GN=SDRA PE=1 SV=1	GO:0055114	--	--
c47726_g1_i7	4.07	0.97	0	0	#NAME?	Down	T6D22.19 [Arabidopsis thaliana]	Short-chain dehydrogenase/reductase SDRA OS=Arabidopsis thaliana GN=SDRA PE=1 SV=1	--	--	--
c47752_g1_i11	0	0	1.7	0	Inf	Ups	callose synthase [Arabidopsis thaliana]	Putative callose synthase 6 OS=Arabidopsis thaliana GN=CALS6 PE=3 SV=2	GO:0052543	--	--
c47752_g1_i7	0	1.14	0	0	#NAME?	Down	callose synthase [Arabidopsis thaliana]	Putative callose synthase 6 OS=Arabidopsis thaliana GN=CALS6 PE=3 SV=2	GO:0052543	--	--
c47754_g1_i7	1.72	1.35	0	0.05	-5.40686	Down	WPP domain-interacting protein 2 [Arabidopsis thaliana]	WPP domain-interacting protein 2 OS=Arabidopsis thaliana GN=WIP2 PE=1 SV=1	GO:0009813	--	--
c47759_g1_i10	1.18	1.34	0	0.35	-2.69409	Down	hypothetical protein ARALYDRAFT_486082 [Arabidopsis lyrata subsp. lyrata]	Uncharacterized protein At5g05190 OS=Arabidopsis thaliana GN=Y-1 PE=1 SV=1	--	--	GO:0005634
c47759_g1_i14	6.61	6.92	16.04	14.44	1.27822	Ups	hypothetical protein ARALYDRAFT_486082 [Arabidopsis lyrata subsp. lyrata]	Uncharacterized protein At5g05190 OS=Arabidopsis thaliana GN=Y-1 PE=1 SV=1	--	--	GO:0005634
c47811_g1_i5	1.96	3.44	0	0	#NAME?	Down	snap25a [Arabidopsis thaliana]	SNAP25 homologous protein SNAP33 OS=Arabidopsis thaliana GN=SNAP33 PE=1 SV=1	GO:0031348	--	--
c47901_g1_i2	23.83	27.4	11.88	10.18	-1.10586	Down	thiamine biosynthesis family protein [Arabidopsis lyrata subsp. lyrata]	Phosphomethylpyrimidine synthase, chloroplastic OS=Arabidopsis thaliana GN=THIC PE=1 SV=1	--	GO:0080041	--
c47937_g1_i7	0.29	0	1.77	1.11	3.48215	Ups	E2F-related protein [Arabidopsis thaliana]	Transcription factor E2FB OS=Arabidopsis thaliana GN=E2FB PE=1 SV=1	GO:0000278	--	--
c47945_g1_i3	20.6	16.43	40.05	40.07	1.22409	Ups	calnexin 1 [Arabidopsis lyrata subsp. lyrata]	Calnexin homolog 1 OS=Arabidopsis thaliana GN=CNX1 PE=1 SV=1	--	--	GO:0005774
c47945_g1_i5	63.8	66.38	141.19	137	1.20332	Ups	calnexin 1 [Arabidopsis lyrata subsp. lyrata]	Calnexin homolog 1 OS=Arabidopsis thaliana GN=CNX1 PE=1 SV=1	--	--	GO:0005774
c47945_g2_i2	45.13	49.59	94.86	92.92	1.09602	Ups	hypothetical protein ARALYDRAFT_496347 [Arabidopsis lyrata subsp. lyrata]	Calnexin homolog 1 OS=Arabidopsis thaliana GN=CNX1 PE=1 SV=1	--	--	GO:0005774
c47945_g2_i4	13.48	15.46	62.2	51.88	2.08942	Ups	hypothetical protein ARALYDRAFT_496347 [Arabidopsis lyrata subsp. lyrata]	Calnexin homolog 1 OS=Arabidopsis thaliana GN=CNX1 PE=1 SV=1	--	--	GO:0005774
c47947_g1_i3	2.57	1.57	0.23	0	-4.01639	Down	hypothetical protein ARALYDRAFT_473529 [Arabidopsis lyrata subsp. lyrata]	Non-lysosomal glucosylceramidase OS=Mus musculus GN=Gba2 PE=1 SV=2	GO:0010103	--	--
c47989_g3_i2	0.85	0.53	2.06	2.88	1.9486	Ups	unnamed protein product [Thellungiella halophila]	GDP-L-galactose phosphorylase 2 OS=Arabidopsis thaliana GN=VTC5 PE=1 SV=1	--	GO:0010474	--
c48007_g1_i5	1.82	0.47	10.41	15.2	3.58402	Ups	RING/U-box domain-containing protein [Arabidopsis thaliana]	ABC transporter C family member 12 OS=Arabidopsis thaliana GN=ABCC12 PE=2 SV=1	--	--	GO:0005634
c48007_g1_i8	0	0.14	4.78	3.69	6.2956	Ups	RecName: Full=ABC transporter C family member 12; Short=ABC transporter ABCC.12; Short=AtABCC12; AltName: Full=ATP-energized glutathione S-conjugate pump 13; AltName: Full=Glutathione S-conjugate-transporting ATPase 13; AltName: Full=Multidrug resistance-associated protein 13	ABC transporter C family member 12 OS=Arabidopsis thaliana GN=ABCC12 PE=2 SV=1	GO:0055085	--	--
c48013_g1_i1	4.7	1.17	0	0	#NAME?	Down	--	--	--	--	--
c48025_g3_i4	1.93	0.84	0	0.32	-3.0381	Down	putative non-LTR retroelement reverse transcriptase [Arabidopsis thaliana]	Uncharacterized mitochondrial protein AtMg00310 OS=Arabidopsis thaliana GN=AtMg00310 PE=4 SV=1	--	--	--
c48025_g3_i7	0	0	0.96	1.04	Inf	Ups	F11O4.11 [Arabidopsis thaliana]	Uncharacterized mitochondrial protein AtMg00310 OS=Arabidopsis thaliana GN=AtMg00310 PE=4 SV=1	--	--	--
c48028_g1_i6	38.46	32.91	65.9	74.81	1.08754	Ups	RecName: Full=Glucose-6-phosphate isomerase, cytosolic; Short=GPI; AltName: Full=Phosphoglucose isomerase; Short=PGI; AltName: Full=Phosphohexose isomerase; Short=PHI	Glucose-6-phosphate isomerase, cytosolic OS=Arabidopsis halleri subsp. gemmifera GN=PGIC PE=3 SV=2	--	--	GO:0005829
c48042_g2_i1	14.3	15.69	38.12	32.67	1.34927	Ups	uncharacterized protein [Arabidopsis thaliana]	--	--	--	GO:0005730
c48042_g3_i1	8.55	6.63	22.47	21.54	1.6367	Ups	uncharacterized protein [Arabidopsis thaliana]	--	--	--	GO:0005730
c48054_g2_i1	38.56	41.33	76.8	78.08	1.06368	Ups	protein kinase-like protein [Arabidopsis thaliana]	PTI1-like tyrosine-protein kinase 3 OS=Arabidopsis thaliana GN=PTI13 PE=1 SV=1	GO:0010200	--	--
c48056_g1_i2	6.36	7.15	2.35	2.81	-1.28357	Down	(6-4)DNA photolyase [Arabidopsis thaliana]	(6-4)DNA photolyase OS=Arabidopsis thaliana GN=UVR3 PE=1 SV=2	--	GO:0003904	--
c48085_g1_i3	0	0.62	1.9	1.98	2.75114	Ups	predicted protein [Arabidopsis lyrata subsp. lyrata]	Uridine kinase-like protein 3 OS=Arabidopsis thaliana GN=UKL3 PE=2 SV=1	--	GO:0004845	--
c48085_g1_i7	2.78	1.66	0	0	#NAME?	Down	predicted protein [Arabidopsis lyrata subsp. lyrata]	Uridine kinase-like protein 3 OS=Arabidopsis thaliana GN=UKL3 PE=2 SV=1	--	GO:0004845	--
c48087_g1_i16	1.45	2.61	0	0.67	-2.53181	Down	ATGLR3.4 [Arabidopsis lyrata subsp. lyrata]	Glutamate receptor 3.4 OS=Arabidopsis thaliana GN=GLR3.4 PE=2 SV=2	GO:0071311	--	--
c48087_g1_i4	1.24	1.16	0.15	0	-3.81202	Down	unnamed protein product [Thellungiella halophila]	Glutamate receptor 3.4 OS=Arabidopsis thaliana GN=GLR3.4 PE=2 SV=2	GO:0071311	--	--
c48087_g1_i9	0.33	0.29	1.46	1.21	2.20346	Ups	RecName: Full=Glutamate receptor 3.5; AltName: Full=Ionotropic glutamate receptor GLR6; AltName: Full=Ligand-gated ion channel 3.5; Flags: Precursor	Glutamate receptor 3.5 OS=Arabidopsis thaliana GN=GLR3.5 PE=2 SV=2	--	GO:0005234	--
c48099_g1_i5	0.63	0.41	3.01	2.93	2.59934	Ups	uncharacterized protein [Arabidopsis thaliana]	--	--	--	GO:0009507
c48099_g1_i7	0.19	0.49	2.3	1.58	2.68178	Ups	uncharacterized protein [Arabidopsis thaliana]	--	--	--	GO:0009507
c48119_g3_i2	0.75	1.15	0.08	0.18	-2.76111	Down	extra sporogenous cells [Arabidopsis thaliana]	Leucine-rich repeat receptor protein kinase EMS1 OS=Arabidopsis thaliana GN=EMS1 PE=1 SV=1	GO:0010103	--	--
c48133_g3_i4	0.77	0.73	2.99	2.99	2.09822	Ups	unknown [Glycine max]	ATP-dependent Clp protease proteolytic subunit OS=Lepidium virginicum GN=clpP PE=3 SV=1	--	GO:0004252	--
c48148_g1_i3	2.4	1.42	6.45	6.29	1.8519	Ups	hypothetical protein ARALYDRAFT_494661 [Arabidopsis lyrata subsp. lyrata]	Serine/threonine-protein phosphatase PP1 isozyme 7 OS=Arabidopsis thaliana GN=TOPP7 PE=2 SV=3	--	GO:0004722	--
c48148_g1_i5	0	0.52	1.18	2.59	2.97404	Ups	hypothetical protein ARALYDRAFT_494661 [Arabidopsis lyrata subsp. lyrata]	Serine/threonine-protein phosphatase PP1 isozyme 7 OS=Arabidopsis thaliana GN=TOPP7 PE=2 SV=3	--	GO:0004722	--
c48154_g1_i11	0.59	0.64	0	0	#NAME?	Down	putative non-LTR retroelement reverse transcriptase [Arabidopsis thaliana]	--	--	--	--
c48154_g1_i12	1.13	1.44	0	0	#NAME?	Down	putative non-LTR retroelement reverse transcriptase [Arabidopsis thaliana]	Uncharacterized protein At4g02000 OS=Arabidopsis thaliana GN=At4g02000 PE=2 SV=1	--	--	--
c48154_g1_i9	1.98	1.21	0	0.18	-4.06668	Down	putative non-LTR retroelement reverse transcriptase [Arabidopsis thaliana]	--	--	--	--
c48163_g3_i1	8.35	8.44	0	0.18	-6.41801	Down	--	--	--	--	--
c48170_g1_i12	0.26	0.38	0	0	#NAME?	Down	cytidine/deoxycytidylate deaminase-like protein [Arabidopsis thaliana]	Riboflavin biosynthesis protein PYRR, chloroplastic OS=Arabidopsis thaliana GN=PYRR PE=1 SV=1	--	GO:0008138	--
c48208_g1_i7	1.6	0.5	0	0	#NAME?	Down	reverse transcriptase, putative; 16838-20266 [Arabidopsis thaliana]	Uncharacterized mitochondrial protein AtMg00310 OS=Arabidopsis thaliana GN=AtMg00310 PE=4 SV=1	--	--	--
c48226_g1_i6	2	2.66	0.61	0	-2.84104	Down	methyl-CpG-binding domain 8 [Arabidopsis lyrata subsp. lyrata]	Methyl-CpG-binding domain-containing protein 8 OS=Arabidopsis thaliana GN=MBD8 PE=2 SV=1	--	GO:0008327	--
c48229_g1_i7	0.19	0.78	2.98	1.97	2.48741	Ups	Calmodulin-binding protein [Arabidopsis thaliana]	Calmodulin-binding protein 60 F OS=Arabidopsis thaliana GN=CBP60F PE=2 SV=1	--	--	GO:0005634
c48230_g1_i5	1.24	0.26	0	0	#NAME?	Down	Light-mediated development protein DET1 [Arabidopsis lyrata subsp. lyrata]	Light-mediated development protein DET1 OS=Arabidopsis thaliana GN=DET1 PE=1 SV=2	GO:0048608	--	--
c48250_g1_i12	0	0	0	0.9	Inf	Ups	ATSPS4F [Arabidopsis lyrata subsp. lyrata]	Probable sucrose-phosphate synthase 4 OS=Arabidopsis thaliana GN=SPS4 PE=1 SV=1	GO:0001666	--	--
c48250_g1_i8	0	0	0.6	0.5	Inf	Ups	sucrose-phosphate synthase-like protein [Arabidopsis thaliana]	Probable sucrose-phosphate synthase 4 OS=Arabidopsis thaliana GN=SPS4 PE=1 SV=1	GO:0001666	--	--
c48251_g2_i1	1.35	1.12	3.74	4.32	1.81332	Ups	auto-inhibited Ca(2+)-ATPase, isoform 4 [Arabidopsis lyrata subsp. lyrata]	Calcium-transporting ATPase 4, plasma membrane-type OS=Arabidopsis thaliana GN=ACA4 PE=1 SV=1	--	--	GO:0009705
c48254_g1_i1	5.19	5.59	14.07	17.99	1.67899	Ups	6-phosphogluconate dehydrogenase family protein [Arabidopsis lyrata subsp. lyrata]	6-phosphogluconate dehydrogenase, decarboxylating 1, chloroplastic OS=Arabidopsis thaliana GN=At1g64190 PE=1 SV=1	--	--	GO:0005829
c48255_g1_i3	3.27	2.21	4.87	6.96	1.21748	Ups	uncharacterized protein [Arabidopsis thaliana]	--	GO:0006623	--	--
c48275_g1_i3	8.97	7.51	3.05	2.12	-1.55812	Down	uncharacterized protein [Arabidopsis thaliana]	--	--	--	GO:0005634
c48280_g1_i7	1.46	0.77	0	0.37	-2.46155	Down	GTP binding protein [Arabidopsis lyrata subsp. lyrata]	Translation initiation factor eIF-2B subunit delta OS=Homo sapiens GN=EIF2B4 PE=1 SV=2	--	--	GO:0005851
c48291_g1_i1	5.94	5.37	29.19	27.37	2.43231	Ups	putative nodulin protein [Arabidopsis thaliana]	Protein NUCLEAR FUSION DEFECTIVE 4 OS=Arabidopsis thaliana GN=NFD4 PE=3 SV=1	GO:0007623	--	--
c48291_g1_i2	7.71	5.78	35.98	35.38	2.51272	Ups	putative nodulin protein [Arabidopsis thaliana]	Protein NUCLEAR FUSION DEFECTIVE 4 OS=Arabidopsis thaliana GN=NFD4 PE=3 SV=1	GO:0007623	--	--
c48295_g1_i4	0	0.58	1.63	2.68	2.98645	Ups	WRKY DNA-binding protein 6 [Arabidopsis lyrata subsp. lyrata]	WRKY transcription factor 6 OS=Arabidopsis thaliana GN=WRKY6 PE=1 SV=1	GO:0035556	--	--
c48334_g1_i4	26.29	26.7	10.06	10.3	-1.26995	Down	lycopene cyclase [Arabidopsis lyrata subsp. lyrata]	Lycopene beta cyclase, chloroplastic OS=Arabidopsis thaliana GN=LCY1 PE=2 SV=1	GO:0016117	--	--
c48360_g1_i19	0.34	0	2.28	0	2.87313	Ups	protein prenylyltransferase [Arabidopsis thaliana]	Protein prenyltransferase alpha subunit repeat-containing protein 1-B (Fragment) OS=Xenopus laevis GN=ptar1-b PE=2 SV=1	GO:0018342	--	--
c48366_g2_i1	2.68	2.91	0.98	0.95	-1.4213	Down	hypothetical protein ARALYDRAFT_912022 [Arabidopsis lyrata subsp. lyrata]	DNA mismatch repair protein MSH6 OS=Arabidopsis thaliana GN=MSH6 PE=1 SV=2	GO:0045910	--	--
c48371_g3_i4	5.09	5.06	16.95	14.63	1.75375	Ups	hypothetical protein ARALYDRAFT_889335 [Arabidopsis lyrata subsp. lyrata]	Two-component response regulator ARR7 OS=Arabidopsis thaliana GN=ARR7 PE=1 SV=1	GO:0000160	--	--
c48391_g2_i11	0	0.38	0.91	0.78	2.26486	Ups	DNA repair protein REV1 [Arabidopsis thaliana]	DNA repair protein REV1 OS=Arabidopsis thaliana GN=REV1 PE=2 SV=1	--	GO:0003887	--
c48401_g1_i3	0.06	1.44	2.49	4.27	2.28108	Ups	RNA polymerase II transcription mediator [Arabidopsis thaliana]	Mediator of RNA polymerase II transcription subunit 13 OS=Arabidopsis thaliana GN=MED13 PE=1 SV=1	GO:0006357	--	--
c48401_g1_i4	0.15	0.69	2.85	1.34	2.4478	Ups	putative acetyl-CoA synthetase [Arabidopsis thaliana]	Mediator of RNA polymerase II transcription subunit 13 OS=Arabidopsis thaliana GN=MED13 PE=1 SV=1	--	--	GO:0005777
c48453_g1_i1	27.52	25.35	2.01	2.28	-3.53108	Down	--	--	--	--	--
c48453_g2_i1	29.14	27.7	7.84	10.47	-1.53107	Down	--	--	--	--	--
c48453_g2_i4	32.32	34.16	3.93	6.84	-2.52676	Down	--	--	--	--	--
c48509_g2_i1	4.57	3.83	0	0	#NAME?	Down	F28K19.3 [Arabidopsis thaliana]	--	--	--	--
c48511_g1_i2	8.9	8.45	16.15	18.41	1.10171	Ups	DNAJ heat shock N-terminal domain-containing protein [Arabidopsis lyrata subsp. lyrata]	DnaJ protein P58IPK homolog OS=Arabidopsis thaliana GN=P58IPK PE=1 SV=1	GO:0006457	--	--
c48556_g1_i12	1.3	1.7	0	0	#NAME?	Down	polynucleotide adenylyltransferase family protein [Arabidopsis lyrata subsp. lyrata]	Poly(A) polymerase I OS=Haemophilus influenzae (strain ATCC 51907 / DSM 11121 / KW20 / Rd) GN=pcnB PE=3 SV=1	--	GO:0003723	--
c48564_g2_i2	0	0	0.53	0.7	Inf	Ups	SWIB complex BAF60b domain-containing protein [Arabidopsis lyrata subsp. lyrata]	SWI/SNF complex component SNF12 homolog OS=Arabidopsis thaliana GN=At5g14170 PE=1 SV=1	--	--	--
c48564_g2_i5	0.08	1.34	0	0	#NAME?	Down	SWIB complex BAF60b domain-containing protein [Arabidopsis lyrata subsp. lyrata]	SWI/SNF complex component SNF12 homolog OS=Arabidopsis thaliana GN=At5g14170 PE=1 SV=1	--	--	--
c48602_g2_i1	70.6	75.52	186.62	208.74	1.54341	Ups	unnamed protein product [Thellungiella halophila]	Heat shock cognate 70 kDa protein 2 OS=Solanum lycopersicum GN=HSC-2 PE=2 SV=1	--	GO:0032440	--
c48619_g1_i2	32.16	32.79	8.77	9.39	-1.72921	Down	unnamed protein product [Thellungiella halophila]	FACT complex subunit SSRP1 OS=Arabidopsis thaliana GN=SSRP1 PE=1 SV=2	GO:0000394	--	--
c48646_g1_i3	18.17	13.92	3.33	6.05	-1.66857	Down	hypothetical protein ARALYDRAFT_915160 [Arabidopsis lyrata subsp. lyrata]	Two-component response regulator ARR2 OS=Arabidopsis thaliana GN=ARR2 PE=1 SV=1	GO:0010029	--	--
c48669_g3_i10	0.92	0.86	0	0	#NAME?	Down	phytoene dehydrogenase, putative [Ricinus communis]	Pyridine nucleotide-disulfide oxidoreductase domain-containing protein 2 OS=Bos taurus GN=PYROXD2 PE=2 SV=1	GO:0055114	--	--
c48692_g1_i5	0.3	0	0.57	1.43	2.84392	Ups	AMP-dependent synthetase and ligase family protein [Arabidopsis thaliana]	Putative acyl-activating enzyme 19 OS=Arabidopsis thaliana GN=At5g35930 PE=2 SV=1	--	GO:0031177	--
c48693_g1_i1	0.56	0.68	4.01	4.04	2.80158	Ups	ATEXO70B2 [Arabidopsis lyrata subsp. lyrata]	Exocyst complex component EXO70B1 OS=Arabidopsis thaliana GN=EXO70B1 PE=1 SV=1	GO:0031348	--	--
c48693_g1_i5	0.15	0.8	3.05	2.46	2.65901	Ups	ATEXO70B2 [Arabidopsis lyrata subsp. lyrata]	Exocyst complex component EXO70B1 OS=Arabidopsis thaliana GN=EXO70B1 PE=1 SV=1	GO:0031348	--	--
c48755_g1_i4	6.02	2.68	11.7	10.8	1.48307	Ups	polynucleotide adenylyltransferase [Arabidopsis lyrata subsp. lyrata]	Nuclear poly(A) polymerase 3 OS=Arabidopsis thaliana GN=PAPS3 PE=1 SV=1	--	--	GO:0005737
c48766_g1_i2	1.4	1.92	0.31	0	-3.25007	Down	unnamed protein product [Thellungiella halophila]	Probable protein phosphatase 2C 12 OS=Arabidopsis thaliana GN=At1g47380 PE=2 SV=1	--	--	GO:0005829
c48768_g2_i1	1.18	1.36	0	0	#NAME?	Down	ZKT protein containing PDZ, K-box and a TPR region [Arabidopsis thaliana]	Protein LOW PSII ACCUMULATION 1, chloroplastic OS=Arabidopsis thaliana GN=LPA1 PE=1 SV=1	GO:0010264	--	--
c48770_g2_i3	0.7	0.98	0.13	0.1	-2.82539	Down	unnamed protein product [Arabidopsis thaliana]	Retrovirus-related Pol polyprotein from transposon TNT 1-94 OS=Nicotiana tabacum PE=2 SV=1	--	--	--
c48795_g1_i3	0	0	1.07	1.67	Inf	Ups	hypothetical protein ARALYDRAFT_912740 [Arabidopsis lyrata subsp. lyrata]	Transmembrane and coiled-coil domain-containing protein 4 OS=Homo sapiens GN=TMCO4 PE=2 SV=1	GO:0045892	--	--
c48799_g1_i1	0	0	5.1	5.8	Inf	Ups	aspartyl protease-like protein [Arabidopsis thaliana]	Aspartic proteinase-like protein 1 OS=Arabidopsis thaliana GN=At5g10080 PE=1 SV=1	--	--	GO:0031225
c48799_g1_i3	0	0	3.31	3.75	Inf	Ups	aspartyl protease-like protein [Arabidopsis thaliana]	Aspartic proteinase-like protein 1 OS=Arabidopsis thaliana GN=At5g10080 PE=1 SV=1	--	--	GO:0031225
c48833_g1_i8	7.98	9.21	2.27	1.75	-1.99254	Down	retroelement pol polyprotein-like [Arabidopsis thaliana]	--	--	--	--
c48868_g1_i1	0.01	0.64	1.56	3.82	3.18037	Ups	senescence-related protein [Arabidopsis thaliana]	Glycerophosphodiester phosphodiesterase GDPD1, chloroplastic OS=Arabidopsis thaliana GN=GDPD1 PE=1 SV=1	--	GO:0016747	--
c48868_g1_i13	0	0.7	0	0	#NAME?	Down	senescence-related protein [Arabidopsis thaliana]	Glycerophosphodiester phosphodiesterase GDPD1, chloroplastic OS=Arabidopsis thaliana GN=GDPD1 PE=1 SV=1	--	GO:0016747	--
c48870_g3_i3	0	0	0.37	1.03	Inf	Ups	hypothetical protein [Arabidopsis thaliana]	--	--	--	--
c48883_g1_i1	0	0.97	0	0	#NAME?	Down	hypothetical protein ARALYDRAFT_476539 [Arabidopsis lyrata subsp. lyrata]	Serine protease SPPA, chloroplastic OS=Arabidopsis thaliana GN=SPPA PE=2 SV=1	--	--	GO:0009941
c48902_g3_i1	1.75	0.68	0	0.34	-2.75848	Down	predicted protein [Arabidopsis lyrata subsp. lyrata]	ATP-dependent zinc metalloprotease FTSH 6, chloroplastic OS=Arabidopsis thaliana GN=FTSH6 PE=2 SV=1	--	GO:0008270	--
c48902_g3_i3	7.52	5.3	2.41	2.08	-1.39905	Down	predicted protein [Arabidopsis lyrata subsp. lyrata]	ATP-dependent zinc metalloprotease FTSH 6, chloroplastic OS=Arabidopsis thaliana GN=FTSH6 PE=2 SV=1	--	GO:0008270	--
c48902_g3_i6	0	3.47	0	0	#NAME?	Down	predicted protein [Arabidopsis lyrata subsp. lyrata]	ATP-dependent zinc metalloprotease FTSH 6, chloroplastic OS=Arabidopsis thaliana GN=FTSH6 PE=2 SV=1	--	GO:0008270	--
c48928_g1_i12	0	0.03	0	2.13	6.04849	Ups	ATPAO3 [Arabidopsis lyrata subsp. lyrata]	Polyamine oxidase 3 OS=Arabidopsis thaliana GN=PAO3 PE=1 SV=1	--	GO:0046592	--
c48928_g1_i6	2.41	1.42	0.15	0.29	-2.99702	Down	ATPAO3 [Arabidopsis lyrata subsp. lyrata]	Polyamine oxidase 3 OS=Arabidopsis thaliana GN=PAO3 PE=1 SV=1	--	GO:0046592	--
c48939_g1_i2	89.27	90.01	181.93	166.57	1.06776	Ups	hypothetical protein ARALYDRAFT_892955 [Arabidopsis lyrata subsp. lyrata]	Luminal-binding protein 5 OS=Nicotiana tabacum GN=BIP5 PE=2 SV=1	--	--	GO:0005788
c48939_g2_i1	3.1	4.24	9.16	9.12	1.42281	Ups	hypothetical protein ARALYDRAFT_493781 [Arabidopsis lyrata subsp. lyrata]	Mediator of RNA polymerase II transcription subunit 37f OS=Arabidopsis thaliana GN=MED37F PE=1 SV=2	--	--	GO:0005829
c48939_g2_i3	29.46	34.24	64.11	63.45	1.11056	Ups	hypothetical protein ARALYDRAFT_493781 [Arabidopsis lyrata subsp. lyrata]	Mediator of RNA polymerase II transcription subunit 37f OS=Arabidopsis thaliana GN=MED37F PE=1 SV=2	--	--	GO:0005829
c48940_g2_i3	1.46	0.89	0	0	#NAME?	Down	hypothetical protein ARALYDRAFT_320982 [Arabidopsis lyrata subsp. lyrata]	Exosome complex exonuclease RRP6 OS=Saccharomyces cerevisiae (strain ATCC 204508 / S288c) GN=RRP6 PE=1 SV=1	--	--	GO:0005576
c48945_g1_i2	0	1.26	0	0	#NAME?	Down	NRPD1a [Arabidopsis lyrata subsp. lyrata]	DNA-directed RNA polymerase IV subunit 1 OS=Arabidopsis thaliana GN=NRPD1 PE=1 SV=1	GO:0006346	--	--
c48956_g1_i2	7.81	8.36	1.91	2.46	-1.78138	Down	putative beta-D-xylosidase 5 [Arabidopsis thaliana]	Probable beta-D-xylosidase 5 OS=Arabidopsis thaliana GN=BXL5 PE=2 SV=2	GO:0005975	--	--
c48956_g1_i5	0.24	0.19	1.96	2.48	3.4911	Ups	beta-1,4-xylosidase [Arabidopsis thaliana]	Probable beta-D-xylosidase 5 OS=Arabidopsis thaliana GN=BXL5 PE=2 SV=2	GO:0005975	--	--
c48968_g1_i10	15.75	13.79	3.99	2.53	-2.06672	Down	TIR-NBS-LRR class disease resistance protein [Arabidopsis thaliana]	Disease resistance protein ADR2 OS=Arabidopsis thaliana GN=ADR2 PE=2 SV=1	--	--	GO:0005737
c48968_g1_i2	15.01	16.15	4.38	3.71	-1.84737	Down	TIR-NBS-LRR class disease resistance protein [Arabidopsis thaliana]	Putative disease resistance protein At4g11170 OS=Arabidopsis thaliana GN=At4g11170 PE=2 SV=1	GO:0006952	--	--
c48968_g1_i9	0	0.7	19.6	10.72	5.5569	Ups	TIR-NBS-LRR class disease resistance protein [Arabidopsis thaliana]	Disease resistance protein RML1B OS=Arabidopsis thaliana GN=RLM1B PE=2 SV=1	GO:0006952	--	--
c48977_g4_i3	0.65	0.93	2.47	3.09	1.92845	Ups	RecName: Full=NADH-ubiquinone oxidoreductase chain 2; AltName: Full=NADH dehydrogenase subunit 2	NADH-ubiquinone oxidoreductase chain 2 OS=Arabidopsis thaliana GN=ND2 PE=2 SV=2	--	GO:0008137	--
c48994_g1_i8	0	0	1.36	0.79	Inf	Ups	unknown, partial [Arabidopsis halleri subsp. halleri]	--	--	--	--
c49003_g1_i2	2.08	3.15	0.36	0.21	-3.10252	Down	hypothetical protein ARALYDRAFT_903327 [Arabidopsis lyrata subsp. lyrata]	Laccase-5 OS=Arabidopsis thaliana GN=LAC5 PE=2 SV=1	GO:0046688	--	--
c49003_g1_i3	4.91	4.93	1.26	0.71	-2.20409	Down	hypothetical protein ARALYDRAFT_903327 [Arabidopsis lyrata subsp. lyrata]	Laccase-5 OS=Arabidopsis thaliana GN=LAC5 PE=2 SV=1	GO:0046688	--	--
c49003_g2_i1	4.06	3.17	0.48	0.28	-3.13456	Down	laccase 5 [Arabidopsis thaliana]	Laccase-5 OS=Arabidopsis thaliana GN=LAC5 PE=2 SV=1	GO:0046688	--	--
c49021_g1_i2	12.44	13.97	35.56	36.29	1.55159	Ups	hypothetical protein ARALYDRAFT_492857 [Arabidopsis lyrata subsp. lyrata]	Vacuolar-sorting receptor 7 OS=Arabidopsis thaliana GN=VSR7 PE=2 SV=2	GO:0015706	--	--
c49021_g1_i3	12.1	10.28	31.02	32.74	1.62119	Ups	hypothetical protein ARALYDRAFT_492857 [Arabidopsis lyrata subsp. lyrata]	Vacuolar-sorting receptor 7 OS=Arabidopsis thaliana GN=VSR7 PE=2 SV=2	GO:0015706	--	--
c49026_g2_i1	16.48	14.15	0.64	1.15	-3.99616	Down	--	--	--	--	--
c49074_g1_i2	1.74	0.92	0	0	#NAME?	Down	SPA1-related 4 protein [Arabidopsis thaliana]	Protein SPA1-RELATED 4 OS=Arabidopsis thaliana GN=SPA4 PE=1 SV=1	GO:0006468	--	--
c49074_g1_i5	0	0	0.98	0	Inf	Ups	SPA1-related 4 protein [Arabidopsis thaliana]	Protein SPA1-RELATED 4 OS=Arabidopsis thaliana GN=SPA4 PE=1 SV=1	GO:0006468	--	--
c49086_g1_i4	1.42	1.4	0	0.48	-2.45584	Down	WD-40 repeat family protein [Arabidopsis lyrata subsp. lyrata]	WD repeat-containing protein 44 OS=Bos taurus GN=WDR44 PE=1 SV=1	--	--	GO:0005737
c49104_g1_i6	4.7	6.23	1.52	1.96	-1.54456	Down	mitochondrial bifunctional diaminopelargonate synthetase [Arabidopsis lyrata subsp. lyrata]	Bifunctional dethiobiotin synthetase/7,8-diamino-pelargonic acid aminotransferase, mitochondrial OS=Arabidopsis thaliana GN=BIO3-BIO1 PE=1 SV=1	GO:0006275	--	--
c49123_g1_i3	2.73	3.2	0.73	0.41	-2.25912	Down	endoglucanase 6 [Arabidopsis thaliana]	Endoglucanase 6 OS=Arabidopsis thaliana GN=At1g64390 PE=2 SV=2	--	--	GO:0005576
c49129_g2_i1	0.83	1.26	0	0	#NAME?	Down	hydrolase, alpha/beta fold family protein [Arabidopsis lyrata subsp. lyrata]	--	--	--	GO:0005737
c49129_g2_i4	0.75	0.27	2.29	2.06	2.22883	Ups	hydrolase, alpha/beta fold family protein [Arabidopsis lyrata subsp. lyrata]	--	--	--	GO:0005737
c49153_g1_i3	2.05	0.8	0	0.56	-2.24005	Down	hypothetical protein ARALYDRAFT_911406 [Arabidopsis lyrata subsp. lyrata]	Uncharacterized protein At4g10930 OS=Arabidopsis thaliana GN=At4g10930 PE=2 SV=1	GO:0000956	--	--
c49162_g1_i2	157.59	159.23	325.56	317.46	1.12995	Ups	putative heat shock protein 90 [Arabidopsis thaliana]	Heat shock protein 90-2 OS=Arabidopsis thaliana GN=HSP90-2 PE=1 SV=1	GO:0006457	--	--
c49162_g2_i2	39.05	35.03	106.65	127.9	1.76996	Ups	heat-shock protein [Arabidopsis thaliana]	Heat shock protein 90-2 OS=Arabidopsis thaliana GN=HSP90-2 PE=1 SV=1	GO:0006457	--	--
c49185_g1_i3	0	0	0.06	0.63	Inf	Ups	hypothetical protein ARALYDRAFT_316462 [Arabidopsis lyrata subsp. lyrata]	Auxilin-like protein 1 OS=Arabidopsis thaliana GN=AUL1 PE=2 SV=2	GO:0006457	--	--
c49189_g1_i1	5.5	7.02	12.15	13.44	1.13913	Ups	RabGAP/TBC domain-containing protein [Arabidopsis thaliana]	TBC1 domain family member 5 homolog A OS=Dictyostelium discoideum GN=tbc1d5A PE=1 SV=1	--	GO:0005097	--
c49214_g1_i8	2.1	1.61	0.3	0.53	-2.06519	Down	DEMETER-like protein 3 [Arabidopsis thaliana]	DEMETER-like protein 3 OS=Arabidopsis thaliana GN=DML3 PE=2 SV=2	--	GO:0019104	--
c49261_g1_i1	4.22	4.63	1	1.17	-1.92361	Down	hypothetical protein ARALYDRAFT_494345 [Arabidopsis lyrata subsp. lyrata]	DNA replication licensing factor MCM3 OS=Arabidopsis thaliana GN=MCM3 PE=1 SV=1	--	GO:0008094	--
c49280_g1_i5	1.22	0	0	0	#NAME?	Down	leucine-rich repeat protein kinase-like protein [Arabidopsis thaliana]	Probable leucine-rich repeat receptor-like protein kinase At5g63930 OS=Arabidopsis thaliana GN=At5g63930 PE=2 SV=1	GO:0010103	--	--
c49345_g1_i1	7.7	7.48	19.23	19.19	1.44915	Ups	predicted protein [Arabidopsis lyrata subsp. lyrata]	Probable alpha,alpha-trehalose-phosphate synthase [UDP-forming] 11 OS=Arabidopsis thaliana GN=TPS11 PE=2 SV=1	--	GO:0003825	--
c49383_g1_i8	1.92	0.91	0	0.47	-2.52182	Down	CRM family member 3B [Arabidopsis thaliana]	Chloroplastic group IIA intron splicing facilitator CRS1, chloroplastic OS=Zea mays GN=CRS1 PE=1 SV=1	--	GO:0003723	--
c49389_g1_i6	11.16	10.39	22.25	23.7	1.20023	Ups	hypothetical protein ARALYDRAFT_911697 [Arabidopsis lyrata subsp. lyrata]	Protein OSCA1 OS=Arabidopsis thaliana GN=OSCA1 PE=1 SV=1	--	--	GO:0005886
c49392_g2_i1	0	0	2.02	1.32	Inf	Ups	DNA gyrase subunit B [Arabidopsis thaliana]	DNA gyrase subunit B, chloroplastic OS=Arabidopsis thaliana GN=GYRBC PE=2 SV=3	--	--	GO:0009295
c49415_g1_i14	0.49	1.36	0	0	#NAME?	Down	minichromosome maintenance 8 [Arabidopsis thaliana]	Probable DNA helicase MCM8 OS=Arabidopsis thaliana GN=MCM8 PE=2 SV=2	GO:0006260	--	--
c49435_g1_i1	0.44	0.11	1.28	0.9	2.07532	Ups	TCP-1/cpn60 chaperonin-like protein [Arabidopsis thaliana]	Chaperonin 60 subunit beta 4, chloroplastic OS=Arabidopsis thaliana GN=CPN60B4 PE=1 SV=1	GO:0016556	--	--
c49435_g1_i10	0	0.09	0.34	0.8	3.66031	Ups	TCP-1/cpn60 chaperonin-like protein [Arabidopsis thaliana]	Chaperonin 60 subunit beta 4, chloroplastic OS=Arabidopsis thaliana GN=CPN60B4 PE=1 SV=1	GO:0016556	--	--
c49435_g1_i14	0.62	0.8	0	0	#NAME?	Down	TCP-1/cpn60 chaperonin-like protein [Arabidopsis thaliana]	Chaperonin 60 subunit beta 4, chloroplastic OS=Arabidopsis thaliana GN=CPN60B4 PE=1 SV=1	GO:0016556	--	--
c49461_g1_i1	10.99	0	0	0	#NAME?	Down	--	--	--	--	--
c49468_g1_i4	0.28	0	1.48	0.56	2.96571	Ups	hypothetical protein ARALYDRAFT_489409 [Arabidopsis lyrata subsp. lyrata]	Serine/threonine protein phosphatase 2A 57 kDa regulatory subunit B' iota isoform OS=Arabidopsis thaliana GN=B'IOTA PE=2 SV=1	--	--	GO:0000159
c49469_g1_i13	1.5	1.36	0.32	0.31	-2.09961	Down	predicted protein [Populus trichocarpa]	--	--	--	GO:0009507
c49530_g1_i2	5.1	0	0	0	#NAME?	Down	integrase [Populus trichocarpa]	--	--	GO:0003964	--
c49530_g2_i1	6.01	0	0.07	0	-6.40416	Down	hypothetical protein VITISV_009876 [Vitis vinifera]	--	--	--	--
c49533_g1_i1	43.49	43.92	17.52	18.68	-1.16316	Down	hypothetical protein ARALYDRAFT_470457 [Arabidopsis lyrata subsp. lyrata]	Nucleolar GTP-binding protein 1 OS=Arabidopsis thaliana GN=At1g50920 PE=2 SV=1	--	--	GO:0005730
c49546_g1_i1	28.08	27.61	10.01	11.03	-1.29532	Down	phosphoenolpyruvate carboxylase [Arabidopsis lyrata subsp. lyrata]	Phosphoenolpyruvate carboxylase 2 OS=Arabidopsis thaliana GN=PPC2 PE=1 SV=2	--	--	GO:0005829
c49555_g1_i2	0	0	0	1.74	Inf	Ups	unknown protein [Arabidopsis thaliana]	--	--	GO:0016772	--
c49577_g1_i1	0	0	1.77	2.16	Inf	Ups	--	--	--	--	--
c49582_g1_i3	0.88	0.89	4.23	3.74	2.29858	Ups	hypothetical protein ARALYDRAFT_912304 [Arabidopsis lyrata subsp. lyrata]	--	GO:0010363	--	--
c49601_g1_i6	1.59	1.79	0.57	0	-2.4405	Down	uncharacterized protein [Arabidopsis thaliana]	--	--	--	GO:0009507
c49610_g1_i2	1.03	2.15	0.06	0.12	-4.0585	Down	maize transposon MuDR-like protein [Brassica oleracea var. alboglabra]	--	--	--	--
c49630_g1_i9	0.54	0.32	0	0	#NAME?	Down	hypothetical protein ARALYDRAFT_480618 [Arabidopsis lyrata subsp. lyrata]	Uncharacterized protein At2g17340 OS=Arabidopsis thaliana GN=At2g17340 PE=1 SV=1	--	--	GO:0005737
c49649_g1_i2	0.72	0.91	8.83	6.76	3.36722	Ups	putative WRKY transcription factor 53 [Arabidopsis thaliana]	Probable WRKY transcription factor 53 OS=Arabidopsis thaliana GN=WRKY53 PE=1 SV=1	GO:0031348	--	--
c49662_g1_i9	0.66	0.77	0.18	0	-2.84803	Down	ATTAP1 [Arabidopsis lyrata subsp. lyrata]	ABC transporter B family member 26, chloroplastic OS=Arabidopsis thaliana GN=ABCB26 PE=2 SV=1	--	--	GO:0009941
c49676_g1_i7	2.4	0	0	0	#NAME?	Down	uncharacterized protein [Arabidopsis thaliana]	Egg cell-secreted protein 1.1 OS=Arabidopsis thaliana GN=EC1.1 PE=2 SV=1	GO:0006662	--	--
c49681_g2_i6	0.48	2.64	0.58	0	-2.33644	Down	chloroplast elongation factor tub [Arabidopsis lyrata subsp. lyrata]	Elongation factor Tu, chloroplastic OS=Arabidopsis thaliana GN=TUFA PE=1 SV=1	--	--	GO:0009941
c49683_g1_i1	132.28	121.65	313.61	362.16	1.51965	Ups	sucrose synthase [Arabidopsis thaliana]	Sucrose synthase 1 OS=Arabidopsis thaliana GN=SUS1 PE=1 SV=3	GO:0010267	--	--
c49683_g2_i1	150.59	149.83	301.21	382.99	1.29347	Ups	hypothetical protein ARALYDRAFT_910122 [Arabidopsis lyrata subsp. lyrata]	Sucrose synthase 4 OS=Arabidopsis thaliana GN=SUS4 PE=1 SV=1	GO:0001666	--	--
c49683_g2_i2	314.8	319.72	552.56	631.61	1.00844	Ups	hypothetical protein ARALYDRAFT_910122 [Arabidopsis lyrata subsp. lyrata]	Sucrose synthase 4 OS=Arabidopsis thaliana GN=SUS4 PE=1 SV=1	GO:0010267	--	--
c49697_g1_i3	2.39	2.7	7.64	6.09	1.53411	Ups	unknown [Arabidopsis thaliana]	Probable serine/threonine-protein kinase At1g18390 OS=Arabidopsis thaliana GN=At1g18390 PE=2 SV=2	GO:0031348	--	--
c49697_g1_i7	5.47	5.25	12.25	12.94	1.33795	Ups	unknown [Arabidopsis thaliana]	Probable serine/threonine-protein kinase At1g18390 OS=Arabidopsis thaliana GN=At1g18390 PE=2 SV=2	GO:0031348	--	--
c49706_g1_i4	2.47	3.25	1.09	0.01	-2.27477	Down	unknown protein [Arabidopsis thaliana]	Type II inositol polyphosphate 5-phosphatase 15 OS=Arabidopsis thaliana GN=IP5P15 PE=1 SV=2	GO:0046854	--	--
c49706_g1_i5	4.42	3.34	6.82	10.42	1.25559	Ups	hypothetical protein ARALYDRAFT_475657 [Arabidopsis lyrata subsp. lyrata]	Type II inositol polyphosphate 5-phosphatase 15 OS=Arabidopsis thaliana GN=IP5P15 PE=1 SV=2	GO:0046854	--	--
c49817_g1_i3	1.46	0	2.18	1.78	1.55001	Ups	Putative serine esterase family protein [Arabidopsis thaliana]	Protein FAM135B OS=Mus musculus GN=Fam135b PE=2 SV=3	--	--	--
c49820_g1_i2	1.97	1.4	6.2	5.97	1.94979	Ups	--	--	--	--	--
c49820_g2_i1	11.65	11.63	30.18	31	1.50212	Ups	NPR1-like protein 3 [Arabidopsis thaliana]	Regulatory protein NPR3 OS=Arabidopsis thaliana GN=NPR3 PE=1 SV=1	GO:0031348	--	--
c49821_g2_i2	2.5	2.87	0	0	#NAME?	Down	hypothetical protein ARALYDRAFT_471336 [Arabidopsis lyrata subsp. lyrata]	GPI mannosyltransferase 2 OS=Cryptococcus neoformans var. neoformans serotype D (strain B-3501A) GN=GPI18 PE=3 SV=1	GO:0006506	--	--
c49832_g1_i1	4.09	4.63	1.09	1.35	-1.73492	Down	minichromosome maintenance protein 4 (cell division control protein 54) [Arabidopsis thaliana]	DNA replication licensing factor MCM4 OS=Arabidopsis thaliana GN=MCM4 PE=1 SV=1	GO:0007000	--	--
c49838_g1_i1	6.74	8.1	2.28	2.26	-1.59701	Down	hypothetical protein ARALYDRAFT_491159 [Arabidopsis lyrata subsp. lyrata]	Subtilisin-like protease SBT1.6 OS=Arabidopsis thaliana GN=SBT1.6 PE=2 SV=1	--	--	GO:0048196
c49869_g1_i2	0.61	0.65	2.65	2.2	2.06139	Ups	beta-xylosidase 1 [Arabidopsis thaliana]	Beta-D-xylosidase 1 OS=Arabidopsis thaliana GN=BXL1 PE=1 SV=1	--	--	GO:0009505
c49877_g1_i6	0.83	1.83	0	0	#NAME?	Down	unnamed protein product [Thellungiella halophila]	Chloride channel protein CLC-d OS=Arabidopsis thaliana GN=CLC-D PE=1 SV=2	GO:0030002	--	--
c49886_g1_i3	1.53	2.19	0	0	#NAME?	Down	hypothetical protein ARALYDRAFT_484824 [Arabidopsis lyrata subsp. lyrata]	Endoribonuclease Dicer homolog 3 OS=Arabidopsis thaliana GN=DCL3 PE=1 SV=2	--	GO:0004525	--
c49906_g3_i5	2.57	0.55	7.13	6.04	2.18685	Ups	unknown [Arabidopsis halleri subsp. halleri]	--	--	--	--
c49916_g1_i2	29.11	25.7	4.81	3.52	-2.6069	Down	hypothetical protein ARALYDRAFT_482690 [Arabidopsis lyrata subsp. lyrata]	Phenylalanine ammonia-lyase 1 OS=Arabidopsis thaliana GN=PAL1 PE=1 SV=3	GO:0006979	--	--
c49955_g1_i1	3.11	3.06	10.5	8.73	1.7491	Ups	unknown protein [Arabidopsis thaliana]	--	GO:0006606	--	--
c50003_g2_i14	1.41	1.33	0.13	0	-4.34439	Down	3'-phosphoinositide-dependent protein kinase 1 [Arabidopsis thaliana]	3-phosphoinositide-dependent protein kinase 1 OS=Arabidopsis thaliana GN=PDPK1 PE=1 SV=1	GO:0046777	--	--
c50024_g1_i15	0	0	0.53	0.34	Inf	Ups	laccase 17 [Arabidopsis thaliana]	Laccase-17 OS=Arabidopsis thaliana GN=LAC17 PE=2 SV=1	GO:0010413	--	--
c50032_g1_i6	1.23	1.67	0.08	0.27	-2.9004	Down	predicted protein [Arabidopsis lyrata subsp. lyrata]	Pumilio homolog 24 OS=Arabidopsis thaliana GN=APUM24 PE=2 SV=1	GO:0001510	--	--
c50037_g3_i1	2.19	2.26	6.04	6.55	1.59553	Ups	hypothetical protein ARALYDRAFT_487270 [Arabidopsis lyrata subsp. lyrata]	Mitochondrial inner membrane protease subunit 1 OS=Mus musculus GN=Immp1l PE=2 SV=1	--	--	GO:0016021
c50046_g1_i8	0.88	1.33	2.61	3.86	1.65857	Ups	homeobox-leucine zipper protein ATHB-8 [Arabidopsis thaliana]	Homeobox-leucine zipper protein ATHB-8 OS=Arabidopsis thaliana GN=ATHB-8 PE=1 SV=1	GO:0009880	--	--
c50053_g1_i9	7.68	13.05	2.08	3.12	-1.88323	Down	unnamed protein product [Thellungiella halophila]	Alpha-aminoadipic semialdehyde synthase OS=Arabidopsis thaliana GN=LKR/SDH PE=1 SV=1	--	--	GO:0005829
c50061_g1_i1	0	0.37	2.4	1.17	3.3712	Ups	hypothetical protein ARALYDRAFT_495194 [Arabidopsis lyrata subsp. lyrata]	Polycomb group protein EMBRYONIC FLOWER 2 OS=Arabidopsis thaliana GN=EMF2 PE=1 SV=2	GO:0010048	--	--
c50061_g1_i5	3.34	2.56	0	1.45	-1.93601	Down	polycomb group protein EMBRYONIC FLOWER 2 [Arabidopsis thaliana]	Polycomb group protein EMBRYONIC FLOWER 2 OS=Arabidopsis thaliana GN=EMF2 PE=1 SV=2	GO:0010048	--	--
c50071_g1_i1	94.24	111.84	220.49	213.82	1.17946	Ups	hypothetical protein ARALYDRAFT_484788 [Arabidopsis lyrata subsp. lyrata]	Sucrose synthase 4 OS=Arabidopsis thaliana GN=SUS4 PE=1 SV=1	--	--	--
c50079_g1_i2	3.89	3.21	1.11	1.42	-1.39056	Down	hypothetical protein ARALYDRAFT_904236 [Arabidopsis lyrata subsp. lyrata]	Magnesium/proton exchanger OS=Arabidopsis thaliana GN=MHX PE=2 SV=3	--	GO:0005432	--
c50105_g1_i2	2.68	3.66	1.22	0.99	-1.4046	Down	kinesin family member 11 [Arabidopsis thaliana]	Probable 125 kDa kinesin-related protein OS=Arabidopsis thaliana GN=At2g36200 PE=2 SV=2	GO:0000226	--	--
c50121_g1_i3	1.35	1.53	0	0	#NAME?	Down	unknown protein [Arabidopsis thaliana]	--	--	--	GO:0005737
c50151_g1_i3	5.67	5.71	1.13	1.65	-1.92768	Down	retroelement pol polyprotein-like [Arabidopsis thaliana]	Transposon Ty3-G Gag-Pol polyprotein OS=Saccharomyces cerevisiae (strain ATCC 204508 / S288c) GN=TY3B-G PE=1 SV=3	--	GO:0005488	--
c50151_g3_i1	4.56	3.8	0.77	0.45	-2.66417	Down	--	--	--	--	--
c50151_g3_i2	6.59	8.14	0.07	0.46	-4.76051	Down	--	--	--	--	--
c50192_g1_i3	9.64	10.13	28.45	28.01	1.6198	Ups	kinase family protein [Arabidopsis lyrata subsp. lyrata]	U-box domain-containing protein 33 OS=Arabidopsis thaliana GN=PUB33 PE=2 SV=2	--	--	GO:0005886
c50208_g1_i8	1.13	1.17	0.24	0.11	-2.58187	Down	Rad54-like protein [Arabidopsis thaliana]	Protein CHROMATIN REMODELING 25 OS=Arabidopsis thaliana GN=CHR25 PE=1 SV=1	GO:0043247	--	--
c50229_g2_i7	5.86	1.76	0	1.42	-2.34447	Down	hypothetical protein ARALYDRAFT_470058 [Arabidopsis lyrata subsp. lyrata]	Protein VASCULAR ASSOCIATED DEATH 1, chloroplastic OS=Arabidopsis thaliana GN=VAD1 PE=1 SV=1	GO:0042742	--	--
c50243_g1_i6	0.4	0.28	0	0	#NAME?	Down	hypothetical protein ARALYDRAFT_489124 [Arabidopsis lyrata subsp. lyrata]	Putative SWI/SNF-related matrix-associated actin-dependent regulator of chromatin subfamily A member 3-like 2 OS=Arabidopsis thaliana GN=At5g22750 PE=2 SV=1	--	GO:0008270	--
c50246_g2_i1	39.31	40.97	119.29	116.54	1.66362	Ups	Intracellular chloride channel-like protein [Arabidopsis thaliana]	Glutathionyl-hydroquinone reductase YqjG OS=Escherichia coli (strain K12) GN=yqjG PE=1 SV=1	--	--	GO:0005829
c50309_g1_i5	3.24	3.71	0.48	1.46	-1.75474	Down	hypothetical protein ARALYDRAFT_489159 [Arabidopsis lyrata subsp. lyrata]	Calcium sensing receptor, chloroplastic OS=Arabidopsis thaliana GN=CAS PE=1 SV=1	GO:0071277	--	--
c50324_g1_i8	0.8	1.18	0	0	#NAME?	Down	cyclin [Arabidopsis lyrata subsp. lyrata]	Cyclin-B1-1 OS=Arabidopsis thaliana GN=CYCB1-1 PE=1 SV=2	GO:0000226	--	--
c50324_g2_i1	5.28	4.89	0.18	0.63	-3.53389	Down	predicted protein [Arabidopsis lyrata subsp. lyrata]	--	GO:0006457	--	--
c50349_g1_i7	1.05	0	0	0	#NAME?	Down	unknown protein; 82436-88041 [Arabidopsis thaliana]	Protein trichome birefringence-like 8 OS=Arabidopsis thaliana GN=TBL8 PE=2 SV=1	GO:0010075	--	--
c50377_g1_i3	0	0.16	3.54	2.94	5.63449	Ups	nuclear RNA polymerase D2A [Arabidopsis thaliana]	DNA-directed RNA polymerases IV and V subunit 2 OS=Arabidopsis thaliana GN=NRPD2 PE=1 SV=1	--	GO:0003899	--
c50509_g1_i2	3.69	4.05	1.63	1.13	-1.37439	Down	ATP binding protein [Arabidopsis lyrata subsp. lyrata]	DNA replication licensing factor MCM2 OS=Arabidopsis thaliana GN=MCM2 PE=1 SV=1	--	GO:0008094	--
c50662_g2_i1	1.76	1.41	7.61	11.5	2.69411	Ups	hypothetical protein ARALYDRAFT_903873 [Arabidopsis lyrata subsp. lyrata]	Beta-glucosidase 26, peroxisomal OS=Arabidopsis thaliana GN=BGLU26 PE=1 SV=1	GO:0042344	--	--
c50695_g1_i1	10.47	12.63	3.25	4.29	-1.50594	Down	Strong similarity to gb|Y09533 involved in starch metabolism from Solanum tuberosum and contains a PF|01326 Pyruvate phosphate dikinase, PEP/pyruvate binding domain. EST gb|N96757 comes from this gene [Arabidopsis thaliana]	Alpha-glucan water dikinase 1, chloroplastic OS=Arabidopsis thaliana GN=GWD1 PE=1 SV=2	--	--	GO:0005739
c50695_g1_i2	69.12	67.04	26.38	34.46	-1.05426	Down	alpha-glucan water dikinase 1 [Arabidopsis thaliana]	Alpha-glucan water dikinase 1, chloroplastic OS=Arabidopsis thaliana GN=GWD1 PE=1 SV=2	--	--	GO:0005739
c50711_g1_i2	4.7	4.8	14.36	14.85	1.72959	Ups	hypothetical protein ARALYDRAFT_915248 [Arabidopsis lyrata subsp. lyrata]	Pyruvate, phosphate dikinase 1, chloroplastic OS=Arabidopsis thaliana GN=PPDK PE=1 SV=2	--	GO:0016874	--
c50721_g1_i3	4.74	4.08	1.52	1.2	-1.58879	Down	disease resistance protein [Brassica rapa subsp. pekinensis]	Retrovirus-related Pol polyprotein from transposon 412 OS=Drosophila melanogaster GN=POL PE=3 SV=1	--	--	--
c50806_g2_i4	6.58	7.24	13.4	14.36	1.11249	Ups	ankyrin repeat family protein [Arabidopsis lyrata subsp. lyrata]	Inhibitor of Bruton tyrosine kinase OS=Xenopus laevis GN=ibtk PE=2 SV=1	GO:0019375	--	--
c50980_g2_i2	2	1.7	0.02	0.07	-5.31476	Down	putative protein [Arabidopsis thaliana]	Retrovirus-related Pol polyprotein from transposon TNT 1-94 OS=Nicotiana tabacum PE=2 SV=1	--	--	--
c50980_g2_i4	0.72	0.62	0	0	#NAME?	Down	putative protein [Arabidopsis thaliana]	Retrovirus-related Pol polyprotein from transposon TNT 1-94 OS=Nicotiana tabacum PE=2 SV=1	--	--	--
c50980_g2_i6	0	1.12	0	0	#NAME?	Down	putative protein [Arabidopsis thaliana]	Retrovirus-related Pol polyprotein from transposon TNT 1-94 OS=Nicotiana tabacum PE=2 SV=1	--	--	--
c51005_g1_i4	0.48	0.18	0.71	1.4	1.80404	Ups	leucine-rich repeat family protein [Arabidopsis lyrata subsp. lyrata]	Leucine-rich repeat receptor-like serine/threonine-protein kinase At1g17230 OS=Arabidopsis thaliana GN=At1g17230 PE=2 SV=2	GO:0006468	--	--
c51005_g1_i5	0.54	0.95	0	0	#NAME?	Down	leucine-rich repeat family protein [Arabidopsis lyrata subsp. lyrata]	Leucine-rich repeat receptor-like serine/threonine-protein kinase At1g17230 OS=Arabidopsis thaliana GN=At1g17230 PE=2 SV=2	GO:0006468	--	--
c51055_g2_i2	7.89	7.8	24.36	31.65	1.93846	Ups	--	--	--	--	--
c51055_g4_i1	1.06	0.42	7.1	5.96	3.24885	Ups	--	--	--	--	--
c51221_g3_i1	7.23	9.04	0.29	0.96	-3.59376	Down	predicted protein [Populus trichocarpa]	--	--	--	--
c51237_g5_i1	23.24	25.47	8	11.39	-1.22045	Down	F5M15.26 [Arabidopsis thaliana]	Pro-Pol polyprotein OS=Feline foamy virus GN=pol PE=3 SV=1	--	--	--
c51253_g1_i1	22.92	23.92	63.64	62.26	1.53562	Ups	UDP-glucosyltransferase 74F2 [Arabidopsis lyrata subsp. lyrata]	UDP-glycosyltransferase 74F2 OS=Arabidopsis thaliana GN=UGT74F2 PE=1 SV=1	--	--	GO:0005737
c51276_g1_i1	5.58	5.38	17.94	16.59	1.76439	Ups	nuclear transport factor 2-like protein [Arabidopsis thaliana]	--	--	GO:0008565	--
c51285_g1_i1	48.16	49.39	153.83	156.56	1.77868	Ups	EDGP precursor [Arabidopsis lyrata subsp. lyrata]	Basic 7S globulin OS=Glycine max GN=BG PE=1 SV=2	--	--	GO:0009505
c51329_g1_i1	184.55	179.93	447.8	376.1	1.28421	Ups	bifunctional inhibitor/lipid-transfer protein/seed storage 2S albumin-like protein [Arabidopsis thaliana]	--	--	--	--
c51427_g1_i1	4.52	4.1	21.32	20.31	2.3812	Ups	predicted protein [Arabidopsis lyrata subsp. lyrata]	Naringenin,2-oxoglutarate 3-dioxygenase OS=Callistephus chinensis GN=FHT PE=2 SV=1	--	--	GO:0005737
c51477_g1_i1	1.73	1.39	9.94	8.5	2.66965	Ups	cysteine/histidine-rich C1 domain-containing protein [Arabidopsis thaliana]	--	--	--	--
c51495_g1_i1	11.27	9.75	0	0.2	-6.6194	Down	--	--	--	--	--
c51682_g1_i1	21.02	18.97	70.86	68.03	1.90067	Ups	putative Ckc2 [Arabidopsis thaliana]	Ethylene-responsive transcription factor RAP2-3 OS=Arabidopsis thaliana GN=RAP2-3 PE=1 SV=2	GO:0009753	--	--
c51693_g1_i1	15.06	17.15	129.26	99.59	2.93872	Ups	hypothetical protein ARALYDRAFT_899731 [Arabidopsis lyrata subsp. lyrata]	Basic secretory protease (Fragments) OS=Boswellia serrata PE=1 SV=1	--	--	GO:0005576
c51714_g1_i1	8.29	7.23	1.48	1.18	-2.43586	Down	Contains reverse transcriptase domain (rvt) PF|00078 [Arabidopsis thaliana]	--	--	--	--
c52056_g1_i1	4.88	5	0	0.09	-6.61981	Down	hypothetical protein [Arabidopsis thaliana]	Uncharacterized protein At4g02000 OS=Arabidopsis thaliana GN=At4g02000 PE=2 SV=1	--	--	--
c53027_g1_i1	8.96	6.21	0	0.37	-5.26624	Down	--	--	--	--	--
c53419_g1_i1	1.93	3.39	8.57	9.04	1.83565	Ups	Reticuline oxidase-like protein [Arabidopsis thaliana]	Reticuline oxidase-like protein OS=Arabidopsis thaliana GN=At4g20830 PE=1 SV=2	GO:0006979	--	--
c5470_g1_i1	45.97	52.05	120.78	112.64	1.35947	Ups	hypothetical protein ARALYDRAFT_477637 [Arabidopsis lyrata subsp. lyrata]	Auxin-responsive protein SAUR21 OS=Arabidopsis thaliana GN=SAUR21 PE=2 SV=1	GO:0009733	--	--
c5488_g1_i1	284.29	270.01	10.91	12.24	-4.47536	Down	vegetative storage product [Arabidopsis thaliana]	Vegetative storage protein 1 OS=Arabidopsis thaliana GN=VSP1 PE=1 SV=2	GO:0042538	--	--
c55922_g1_i1	0.68	0.87	7.52	6.75	3.31045	Ups	predicted protein [Arabidopsis lyrata subsp. lyrata]	--	--	--	--
c55989_g1_i1	3.71	3.12	9.94	8.1	1.50985	Ups	F3F9.11 [Arabidopsis lyrata subsp. lyrata]	Glutathione S-transferase U21 OS=Arabidopsis thaliana GN=GSTU21 PE=3 SV=1	--	--	GO:0005774
c56019_g1_i1	123.81	125.91	242.81	253.67	1.10003	Ups	FRIGIDA-like protein [Arabidopsis thaliana]	FRIGIDA-like protein 4b OS=Arabidopsis thaliana GN=FRL4B PE=1 SV=1	--	--	GO:0005634
c56075_g1_i1	4.96	4.9	37.85	35.34	3.00087	Ups	WRKY DNA-binding protein 62 [Arabidopsis thaliana]	Probable WRKY transcription factor 62 OS=Arabidopsis thaliana GN=WRKY62 PE=1 SV=2	GO:0042742	--	--
c56086_g1_i1	315.21	291.2	49.58	31.08	-2.80757	Down	--	--	--	--	--
c56101_g1_i1	23.05	21.71	7.56	9.43	-1.28904	Down	putative protein [Arabidopsis thaliana]	Retrovirus-related Pol polyprotein from transposon TNT 1-94 OS=Nicotiana tabacum PE=2 SV=1	--	GO:0005488	--
c56207_g1_i1	28.35	26.6	4.97	3.02	-2.67162	Down	defensin-like protein 204 [Arabidopsis thaliana]	Defensin-like protein 204 OS=Arabidopsis thaliana GN=At3g05727 PE=3 SV=1	--	--	GO:0005576
c56209_g1_i1	8.48	10.79	31.74	23.21	1.62187	Ups	hypothetical protein ARALYDRAFT_910412 [Arabidopsis lyrata subsp. lyrata]	--	--	--	--
c56333_g1_i1	2.95	1.94	8.16	6.91	1.7337	Ups	hypothetical protein ARALYDRAFT_496617 [Arabidopsis lyrata subsp. lyrata]	--	--	--	GO:0005739
c56336_g1_i1	3.82	3.87	0	0	#NAME?	Down	putative retroelement pol polyprotein [Arabidopsis thaliana]	Retrovirus-related Pol polyprotein from transposon TNT 1-94 OS=Nicotiana tabacum PE=2 SV=1	--	--	--
c56496_g1_i1	1.15	1.38	9.89	6.9	2.84166	Ups	hypothetical protein ARALYDRAFT_900277 [Arabidopsis lyrata subsp. lyrata]	Coatomer subunit gamma OS=Arabidopsis thaliana GN=At4g34450 PE=1 SV=2	GO:0016192	--	--
c5657_g1_i1	0	0	2.05	2.43	Inf	Ups	--	--	--	--	--
c56741_g1_i1	14.61	13.96	36.96	25.09	1.22914	Ups	non-LTR retroelement reverse transcriptase-like protein [Arabidopsis thaliana]	--	--	--	--
c5723_g1_i1	0.64	0.26	5.79	5.07	3.70291	Ups	predicted protein [Arabidopsis lyrata subsp. lyrata]	--	--	--	--
c5735_g1_i1	31.69	32.61	10.51	7.36	-1.74316	Down	--	--	--	--	--
c5735_g1_i2	11.56	9.75	1.42	1.65	-2.64575	Down	--	--	--	--	--
c5759_g1_i1	2.02	1.84	0	0	#NAME?	Down	--	--	--	--	--
c57855_g1_i1	0	0.58	5.56	3.62	4.07884	Ups	--	--	--	--	--
c58859_g1_i1	1.97	2.63	0	0	#NAME?	Down	--	--	--	--	--
c5918_g1_i1	0	0	1.28	0.76	Inf	Ups	receptor serine/threonine kinase-like protein [Arabidopsis thaliana]	Thaumatin-like protein 1 OS=Prunus persica PE=2 SV=1	--	GO:0004675	--
c60436_g1_i1	15.33	11.91	0.89	2.16	-3.05522	Down	unknown [Arabidopsis thaliana]	Pathogenesis-related protein 1 OS=Arabidopsis thaliana GN=At2g14610 PE=1 SV=1	GO:0010363	--	--
c61630_g1_i1	0.6	0.76	102.65	93.85	7.27697	Ups	hypothetical protein ARALYDRAFT_476884 [Arabidopsis lyrata subsp. lyrata]	Ethylene-responsive transcription factor ERF037 OS=Arabidopsis thaliana GN=ERF037 PE=2 SV=1	--	GO:0003700	--
c61650_g1_i1	0.99	1.89	5.84	7.36	2.30175	Ups	--	--	--	--	--
c61801_g1_i1	17.39	16.01	65.98	55.89	1.97665	Ups	LOB domain-containing protein 40 [Arabidopsis thaliana]	LOB domain-containing protein 40 OS=Arabidopsis thaliana GN=LBD40 PE=2 SV=1	GO:0009686	--	--
c61807_g1_i1	8.27	7.37	17.29	14.45	1.13092	Ups	hypothetical protein ARALYDRAFT_483244 [Arabidopsis lyrata subsp. lyrata]	EGF domain-specific O-linked N-acetylglucosamine transferase OS=Bos taurus GN=EOGT PE=2 SV=1	--	--	GO:0005576
c61827_g1_i1	36.15	35.07	124.71	117.89	1.8771	Ups	predicted protein [Arabidopsis lyrata subsp. lyrata]	Putative cysteine-rich receptor-like protein kinase 32 OS=Arabidopsis thaliana GN=CRK32 PE=3 SV=1	--	GO:0016301	--
c6191_g1_i1	1.59	1.51	5.89	6.8	2.13889	Ups	hypothetical protein ARALYDRAFT_895394 [Arabidopsis lyrata subsp. lyrata]	Isoflavone reductase homolog P3 OS=Arabidopsis thaliana GN=At1g75280 PE=2 SV=1	GO:0046686	--	--
c61980_g1_i1	6.34	7.21	0	0	#NAME?	Down	--	--	--	--	--
c62291_g1_i1	4.79	5.83	26.56	24.6	2.37626	Ups	hypothetical protein ARALYDRAFT_917132 [Arabidopsis lyrata subsp. lyrata]	--	GO:0006952	--	--
c62606_g1_i1	3.82	3.25	39.52	28.83	3.38401	Ups	--	--	--	--	--
c63520_g1_i1	6.68	6.16	0.31	0	-5.2625	Down	--	--	--	--	--
c63919_g1_i1	0.46	0	11.98	4.96	5.31227	Ups	--	--	--	--	--
c64101_g1_i1	4.49	4.67	0	0	#NAME?	Down	RNA-directed DNA polymerase (reverse transcriptase)-related family protein [Arabidopsis thaliana]	--	--	--	GO:0005739
c6508_g1_i1	1.51	1.18	6.11	3.29	1.93037	Ups	--	--	--	--	--
c6571_g1_i1	36.35	33.99	101.15	112.93	1.71422	Ups	hypothetical protein ARALYDRAFT_888197 [Arabidopsis lyrata subsp. lyrata]	Transcription factor MYB86 OS=Arabidopsis thaliana GN=MYB86 PE=2 SV=1	GO:0048364	--	--
c67624_g1_i1	4.55	3.6	17.43	15.68	2.13047	Ups	beta-1,3-glucanase 3 [Arabidopsis lyrata subsp. lyrata]	Glucan endo-1,3-beta-glucosidase, basic isoform OS=Prunus persica GN=GNS1 PE=3 SV=1	GO:0031348	--	--
c67635_g1_i1	418.78	424.77	22.96	28.78	-3.92446	Down	vegetative storage protein [Brassica oleracea var. gemmifera]	Vegetative storage protein 1 OS=Arabidopsis thaliana GN=VSP1 PE=1 SV=2	GO:0006952	--	--
c67661_g1_i1	67.25	66.28	24.28	22.63	-1.40074	Down	late embryogenesis abundant protein 4-5 [Arabidopsis thaliana]	18 kDa seed maturation protein OS=Glycine max GN=GMPM1 PE=2 SV=1	GO:0009793	--	--
c677_g1_i1	4.05	4.31	27.78	27.44	2.8307	Ups	hypothetical protein ARALYDRAFT_914296 [Arabidopsis lyrata subsp. lyrata]	Thaumatin-like protein OS=Actinidia deliciosa GN=tlp PE=1 SV=2	--	--	--
c67731_g1_i1	2.16	2.36	6.88	10.1	2.01648	Ups	--	--	--	--	--
c67733_g1_i1	11.56	19.19	138.54	83.09	2.96185	Ups	minor spike protein H [Escherichia coli FDA517]	A' protein OS=Enterobacteria phage S13 GN=A PE=4 SV=1	--	GO:0005198	--
c67744_g1_i1	102.52	99.58	23.67	28.49	-1.85078	Down	protease inhibitor/seed storage/lipid transfer protein (LTP) family protein [Arabidopsis thaliana]	Probable non-specific lipid-transfer protein AKCS9 OS=Vigna unguiculata PE=2 SV=1	GO:0010363	--	--
c67803_g1_i1	0	0	5.24	4.45	Inf	Ups	--	--	--	--	--
c67871_g1_i1	1.41	1.42	8.16	7.45	2.57124	Ups	hypothetical protein ARALYDRAFT_345920 [Arabidopsis lyrata subsp. lyrata]	--	--	--	--
c67901_g1_i1	1.19	1.79	227.41	200.59	7.2699	Ups	--	--	--	--	--
c68078_g1_i1	7.63	9.04	0.64	0.31	-4.01663	Down	GDA1/CD39 nucleoside phosphatase family protein [Arabidopsis thaliana]	Probable apyrase 5 OS=Arabidopsis thaliana GN=APY5 PE=2 SV=1	GO:0042546	--	--
c68088_g1_i1	20.66	18.97	46.57	36.72	1.18189	Ups	disease resistance protein [Brassica rapa subsp. pekinensis]	--	--	--	--
c68109_g1_i1	8.68	6.38	0.67	0.33	-3.79648	Down	hypothetical protein ARALYDRAFT_492500 [Arabidopsis lyrata subsp. lyrata]	MLP-like protein 328 OS=Arabidopsis thaliana GN=MLP328 PE=2 SV=1	--	GO:0005507	--
c68199_g1_i1	11.12	9.39	0.27	2.91	-2.58955	Down	--	--	--	--	--
c68623_g1_i1	92.37	99.23	6.96	14.01	-3.08799	Down	vegetative storage product [Arabidopsis thaliana]	Vegetative storage protein 1 OS=Arabidopsis thaliana GN=VSP1 PE=1 SV=2	--	--	--
c69329_g1_i1	3.06	5.01	0	0	#NAME?	Down	--	--	--	--	--
c69645_g1_i1	0	0	1.93	0.79	Inf	Ups	--	--	--	--	--
c69749_g1_i1	2.94	0.94	15.59	12.56	2.96754	Ups	heavy metal transport/detoxification domain-containing protein [Arabidopsis thaliana]	--	--	GO:0046872	--
c7135_g1_i1	0.55	0.88	11.29	9.69	4.01697	Ups	--	--	--	--	--
c71496_g1_i1	0	0	2.64	3.23	Inf	Ups	--	--	--	--	--
c73629_g1_i1	41.71	40.96	123.58	124.14	1.69235	Ups	hypothetical protein ARALYDRAFT_314227 [Arabidopsis lyrata subsp. lyrata]	Hexokinase-like 1 protein OS=Arabidopsis thaliana GN=At1g47840 PE=2 SV=2	--	GO:0004340	--
c73632_g1_i1	1.03	0.69	6.88	5.73	2.98742	Ups	cysteine/histidine-rich C1 domain-containing protein [Arabidopsis thaliana]	--	--	--	--
c73720_g1_i1	32.14	29.94	83.04	69.05	1.40257	Ups	hypothetical protein ARALYDRAFT_895785 [Arabidopsis lyrata subsp. lyrata]	Epidermis-specific secreted glycoprotein EP1 OS=Daucus carota GN=EP1 PE=1 SV=1	--	--	GO:0005774
c73756_g1_i1	60.14	55.3	2.96	3.4	-4.076	Down	unnamed protein product [Thellungiella halophila]	Hevein-like preproprotein OS=Arabidopsis thaliana GN=HEL PE=1 SV=1	GO:0009615	--	--
c73803_g1_i1	0.07	0	2.2	1.61	5.9612	Ups	putative Ta11-like non-LTR retroelement protein [Arabidopsis thaliana]	--	--	--	--
c73836_g1_i1	34.52	33.88	98.54	88.42	1.55995	Ups	WRKY DNA-binding protein 26 [Arabidopsis lyrata subsp. lyrata]	Probable WRKY transcription factor 26 OS=Arabidopsis thaliana GN=WRKY26 PE=1 SV=2	GO:0006355	--	--
c74015_g1_i1	32.97	28.4	4.19	4.46	-2.7184	Down	uncharacterized protein [Arabidopsis thaliana]	--	--	--	--
c74026_g1_i1	15.84	18.9	72.76	57.42	2.01284	Ups	unknown [Arabidopsis thaliana]	--	--	--	GO:0005739
c74037_g1_i1	80.51	90.66	167.9	157.99	1.03415	Ups	chitinase class IV, partial [Brassica napus]	Basic endochitinase CHB4 OS=Brassica napus PE=1 SV=2	--	GO:0045430	--
c74052_g1_i1	0.97	0.86	0	0	#NAME?	Down	predicted protein [Hordeum vulgare subsp. vulgare]	Phosphoenolpyruvate carboxykinase [ATP] OS=Emericella nidulans (strain FGSC A4 / ATCC 38163 / CBS 112.46 / NRRL 194 / M139) GN=acuF PE=3 SV=3	GO:0006094	--	--
c74087_g1_i1	0.91	1.03	0	0.05	-5.22812	Down	glycosyl hydrolase [Sinapis alba]	Beta-glucosidase BoGH3B OS=Bacteroides ovatus (strain ATCC 8483 / DSM 1896 / JCM 5824 / NCTC 11153) GN=BACOVA_02659 PE=1 SV=1	--	GO:0004553	--
c74103_g1_i1	3.62	3.36	9.2	8.43	1.44705	Ups	NAC domain-containing protein 69 [Arabidopsis thaliana]	NAC domain-containing protein 69 OS=Arabidopsis thaliana GN=NAC69 PE=2 SV=1	GO:0045893	--	--
c7419_g1_i1	6.67	10.14	0	0.63	-4.62985	Down	hypothetical protein ARALYDRAFT_487770 [Arabidopsis lyrata subsp. lyrata]	--	GO:0009791	--	--
c74219_g1_i1	4.69	4.96	19.4	15.41	1.95929	Ups	basic leucine-zipper 4 [Arabidopsis thaliana]	--	GO:0006355	--	--
c74239_g1_i1	13.16	11.73	36.36	31.97	1.56483	Ups	beta-1,4-xylosidase [Arabidopsis lyrata subsp. lyrata]	--	--	GO:0004553	--
c74381_g1_i1	1.64	2.24	10.31	5.48	2.13561	Ups	--	--	--	--	--
c74385_g1_i1	7.84	9.14	21.45	20.77	1.42267	Ups	--	--	--	--	--
c74472_g1_i1	2.54	3.08	7.95	7.41	1.56057	Ups	hypothetical protein ARALYDRAFT_325615 [Arabidopsis lyrata subsp. lyrata]	Protein ASPARTIC PROTEASE IN GUARD CELL 2 OS=Arabidopsis thaliana GN=ASPG2 PE=2 SV=1	GO:0009627	--	--
c755_g1_i1	19.6	18.99	62.94	52.7	1.68777	Ups	zinc finger family protein [Arabidopsis lyrata subsp. lyrata]	--	GO:0006457	--	--
c759_g1_i1	0.21	0.08	3.15	3.55	4.64008	Ups	hypothetical protein ARALYDRAFT_900853 [Arabidopsis lyrata subsp. lyrata]	Cold-regulated 413 plasma membrane protein 3 OS=Arabidopsis thaliana GN=At2g23680 PE=2 SV=1	GO:0031348	--	--
c7609_g1_i1	1.54	1.71	0	0	#NAME?	Down	uncharacterized protein [Arabidopsis thaliana]	--	--	--	--
c79523_g1_i1	3.95	3.66	19.18	16.81	2.35129	Ups	uncharacterized protein [Arabidopsis thaliana]	--	--	--	GO:0009507
c79533_g1_i1	38.12	39.61	95.53	78.68	1.27309	Ups	--	--	--	--	--
c79541_g1_i1	36.87	38.33	362.6	356.95	3.36581	Ups	--	--	--	--	--
c79562_g1_i1	20.72	19.93	6.72	8.06	-1.35286	Down	unknown [Arabidopsis thaliana]	--	GO:0006869	--	--
c79660_g1_i1	465.26	497.91	9.36	11.86	-5.40138	Down	--	--	--	--	--
c79694_g1_i1	1.11	1.56	0	0	#NAME?	Down	--	--	--	--	--
c79700_g1_i1	119.94	117.12	34.03	28.42	-1.81467	Down	hypothetical protein ARALYDRAFT_489965 [Arabidopsis lyrata subsp. lyrata]	Probable cysteine proteinase At4g11320 OS=Arabidopsis thaliana GN=At4g11320 PE=2 SV=1	--	--	GO:0005576
c79765_g1_i1	13.91	14.23	0.59	0.38	-4.746	Down	disease resistance protein [Brassica rapa subsp. pekinensis]	Transposon Tf2-6 polyprotein OS=Schizosaccharomyces pombe (strain 972 / ATCC 24843) GN=Tf2-6 PE=3 SV=1	--	--	--
c79851_g1_i1	4.29	3.9	9.77	10.27	1.40103	Ups	predicted protein [Arabidopsis lyrata subsp. lyrata]	--	--	--	--
c79935_g1_i1	2.92	3.44	0	0	#NAME?	Down	hypothetical protein ARALYDRAFT_479659 [Arabidopsis lyrata subsp. lyrata]	Jacalin-related lectin 36 OS=Arabidopsis thaliana GN=JAL36 PE=2 SV=1	--	--	GO:0005576
c79952_g1_i1	53.64	51.86	10.87	11.64	-2.12012	Down	hypothetical protein ARALYDRAFT_484604 [Arabidopsis lyrata subsp. lyrata]	Ubiquitin carboxyl-terminal hydrolase 12 OS=Arabidopsis thaliana GN=UBP12 PE=1 SV=2	--	--	GO:0009506
c80228_g1_i1	6.43	6.73	0	0	#NAME?	Down	rapeseed putative trypsin inhibitor 1 [Brassica napus]	Defensin-like protein 195 OS=Arabidopsis thaliana GN=ATTI1 PE=1 SV=3	--	--	--
c80253_g1_i1	39.25	24.6	77.54	64.45	1.25996	Ups	--	--	--	--	--
c80457_g1_i1	6.95	5.44	1.09	1.07	-2.40644	Down	ribonuclease, RNS1 [Arabidopsis lyrata subsp. lyrata]	Ribonuclease 1 OS=Arabidopsis thaliana GN=RNS1 PE=1 SV=1	--	--	GO:0005618
c80490_g1_i1	3.59	2.77	0.38	0.19	-3.36922	Down	predicted protein [Arabidopsis lyrata subsp. lyrata]	Protein HAPLESS 2 OS=Arabidopsis thaliana GN=HAP2 PE=2 SV=1	--	--	GO:0005886
c81014_g1_i1	0	0.05	2.82	1.93	6.78878	Ups	predicted protein [Arabidopsis lyrata subsp. lyrata]	Beta-glucosidase 27 OS=Arabidopsis thaliana GN=BGLU27 PE=2 SV=2	--	GO:0004553	--
c8308_g1_i1	0	0.37	2.37	3.37	4.0427	Ups	cold acclimation protein WCOR413-like protein [Arabidopsis thaliana]	Cold-regulated 413 plasma membrane protein 3 OS=Arabidopsis thaliana GN=At2g23680 PE=2 SV=1	GO:0031348	--	--
c8550_g1_i1	1.33	2.98	0	0	#NAME?	Down	predicted protein [Arabidopsis lyrata subsp. lyrata]	--	--	--	GO:0031225
c8565_g1_i1	0.48	0.81	0	0	#NAME?	Down	--	--	--	--	--
c8565_g1_i2	0.59	0.73	0	0	#NAME?	Down	--	--	--	--	--
c8641_g1_i1	0.94	2.27	23.96	17.41	3.79049	Ups	Serine protease inhibitor, potato inhibitor I-type family protein [Arabidopsis thaliana]	Glu S.griseus protease inhibitor OS=Momordica charantia PE=1 SV=1	GO:0009611	--	--
c8655_g2_i1	161.65	163.91	9.96	6.7	-4.18591	Down	vegetative storage protein 1 [Arabidopsis thaliana]	Vegetative storage protein 2 OS=Arabidopsis thaliana GN=VSP2 PE=2 SV=1	GO:0042538	--	--
c8687_g1_i1	0	0.86	6.5	7.18	4.09823	Ups	cadmium resistance protein 1 [Arabidopsis thaliana]	Protein PLANT CADMIUM RESISTANCE 1 OS=Arabidopsis thaliana GN=PCR1 PE=1 SV=1	--	--	GO:0005773
c8687_g1_i2	0.2	0	3.96	5.03	5.56215	Ups	cadmium resistance protein 1 [Arabidopsis thaliana]	Protein PLANT CADMIUM RESISTANCE 1 OS=Arabidopsis thaliana GN=PCR1 PE=1 SV=1	--	--	GO:0005773
c8816_g1_i1	1.08	0.97	4.16	3.58	2.03259	Ups	cytochrome P450 71B2 [Arabidopsis thaliana]	Cytochrome P450 71B2 OS=Arabidopsis thaliana GN=CYP71B2 PE=2 SV=2	--	--	GO:0005576
c8822_g1_i1	9.09	8.84	22.81	24.74	1.51484	Ups	VQ motif-containing protein [Arabidopsis thaliana]	VQ motif-containing protein 22 OS=Arabidopsis thaliana GN=VQ22 PE=2 SV=1	--	--	GO:0005634
c9288_g1_i1	1.91	3.96	0	0	#NAME?	Down	TPX2 (targeting protein for Xklp2) family protein [Arabidopsis thaliana]	--	GO:0000911	--	--
c929_g1_i1	0.7	0.85	11.3	9.18	3.83419	Ups	FAD-binding and BBE domain-containing protein [Arabidopsis thaliana]	Reticuline oxidase-like protein OS=Arabidopsis thaliana GN=At4g20830 PE=1 SV=2	--	GO:0050660	--
c9398_g1_i1	0.12	0.48	3.12	2.51	3.32545	Ups	hypothetical protein ARALYDRAFT_494421 [Arabidopsis lyrata subsp. lyrata]	--	GO:0010150	--	--
c9534_g1_i1	3.49	3.64	0	0	#NAME?	Down	unknown protein [Arabidopsis thaliana]	--	--	--	--
c9734_g1_i1	0	0.1	5.27	2.41	6.41006	Ups	--	--	--	--	--
c9790_g1_i1	5.96	6.54	0.92	0.96	-2.61779	Down	--	--	--	--	--
