# Supplementary material for: Combining Targeted Metabolites Analysis and Transcriptomics to Reveal Chemical Composition Difference and Underlying Transcriptional Regulation in Maca (Lepidium Meyenii Walp.) Ecotypes
Source: Genes (Basel). 2018 Jul 3;9(7):335. doi: 10.3390/genes9070335 (PMC6071217; doi:10.3390/genes9070335)
Supplement: Supplementary file 1 [file genes-09-00335-s001.zip › Supplementary files - revision/File A6.xlsx]

## Sheet: Sheet1
c43188_g1_i8
c42219_g1_i2
c36695_g1_i1
c42219_g1_i1
c42189_g1_i15
c79660_g1_i1
c61630_g1_i1
c34316_g1_i1
c46296_g1_i13
c42179_g1_i1
c35388_g1_i4
c677_g1_i1
c39429_g1_i4
c43390_g1_i11
c37046_g1_i1
c20937_g1_i1
c8687_g1_i1
c41994_g1_i1
c27212_g1_i1
c36101_g1_i1
c40661_g3_i1
c41781_g1_i3
c38002_g1_i2
c44822_g1_i3
c39237_g1_i1
c40776_g1_i1
c40201_g1_i1
c48291_g1_i2
c42641_g1_i1
c40776_g1_i2
c41540_g2_i3
c37464_g1_i3
c41078_g1_i1
c25435_g1_i1
c51427_g1_i1
c74472_g1_i1
c16038_g1_i1
c42101_g1_i7
c44822_g1_i14
c42595_g1_i4
c38864_g1_i2
c37650_g1_i2
c37464_g1_i2
c38299_g1_i1
c47327_g1_i3
c33884_g1_i3
c34618_g1_i2
c3140_g2_i1
c27968_g1_i1
c38678_g1_i1
c39825_g2_i1
c35790_g1_i1
c41334_g1_i3
c24176_g1_i1
c41498_g1_i2
c39141_g1_i4
c67624_g1_i1
c39350_g1_i11
c38864_g1_i1
c38624_g1_i8
c35904_g1_i4
c40467_g2_i1
