# Supplementary material for: Combining Targeted Metabolites Analysis and Transcriptomics to Reveal Chemical Composition Difference and Underlying Transcriptional Regulation in Maca (Lepidium Meyenii Walp.) Ecotypes
Source: Genes (Basel). 2018 Jul 3;9(7):335. doi: 10.3390/genes9070335 (PMC6071217; doi:10.3390/genes9070335)
Supplement: Supplementary file 1 [file genes-09-00335-s001.zip › Supplementary files - revision/File A7.xlsx]

## Sheet: Sheet1
Metabolites	Gene ID	Cluster	Correlation	P/N	COG_class_annotation	GO_annotation	KEGG_annotation	Swissprot_annotation	nr_annotation	ID
Glycerol	c3799_g1_i1	1	0.958908	pos		molecular_function : electron carrier activity ( GO:0009055 )	K00517 | E1.14.-.-		CYP71B22 [Arabidopsis lyrata subsp. lyrata]	gi|297814858|ref|XP_002875312.1|
Malic acid	c3799_g1_i1	1	0.922263	pos		molecular_function : electron carrier activity ( GO:0009055 )	K00517 | E1.14.-.-		CYP71B22 [Arabidopsis lyrata subsp. lyrata]	gi|297814858|ref|XP_002875312.1|
Glycine	c3799_g1_i1	1	0.901823	pos		molecular_function : electron carrier activity ( GO:0009055 )	K00517 | E1.14.-.-		CYP71B22 [Arabidopsis lyrata subsp. lyrata]	gi|297814858|ref|XP_002875312.1|
Glycerol	c43672_g1_i9	1	0.930719	pos		cellular_component : cytoplasm ( GO:0005737 )			protein kinase family protein [Arabidopsis thaliana]	gi|15234032|ref|NP_192714.1|
Tyrosine	c17076_g1_i1	2	-0.970805	neg	Transcription	biological_process : cellular response to phosphate starvation ( GO:0016036 )	K16166 | PAP1, MYB75 transcription factor MYB75		MYB transcription factor [Arabidopsis lyrata subsp. lyrata]	gi|297838307|ref|XP_002887035.1|
Malic acid	c17076_g1_i1	2	0.970136	pos	Transcription	biological_process : cellular response to phosphate starvation ( GO:0016036 )	K16166 | PAP1, MYB75 transcription factor MYB75		MYB transcription factor [Arabidopsis lyrata subsp. lyrata]	gi|297838307|ref|XP_002887035.1|
Glycerol	c17076_g1_i1	2	0.948657	pos	Transcription	biological_process : cellular response to phosphate starvation ( GO:0016036 )	K16166 | PAP1, MYB75 transcription factor MYB75		MYB transcription factor [Arabidopsis lyrata subsp. lyrata]	gi|297838307|ref|XP_002887035.1|
Methyl glucofuranoside	c17076_g1_i1	2	-0.945198	neg	Transcription	biological_process : cellular response to phosphate starvation ( GO:0016036 )	K16166 | PAP1, MYB75 transcription factor MYB75		MYB transcription factor [Arabidopsis lyrata subsp. lyrata]	gi|297838307|ref|XP_002887035.1|
1-Monolinolein	c17076_g1_i1	2	-0.93045	neg	Transcription	biological_process : cellular response to phosphate starvation ( GO:0016036 )	K16166 | PAP1, MYB75 transcription factor MYB75		MYB transcription factor [Arabidopsis lyrata subsp. lyrata]	gi|297838307|ref|XP_002887035.1|
Glycine	c17076_g1_i1	2	0.923024	pos	Transcription	biological_process : cellular response to phosphate starvation ( GO:0016036 )	K16166 | PAP1, MYB75 transcription factor MYB75		MYB transcription factor [Arabidopsis lyrata subsp. lyrata]	gi|297838307|ref|XP_002887035.1|
Aspartic acid	c17076_g1_i1	2	-0.913068	neg	Transcription	biological_process : cellular response to phosphate starvation ( GO:0016036 )	K16166 | PAP1, MYB75 transcription factor MYB75		MYB transcription factor [Arabidopsis lyrata subsp. lyrata]	gi|297838307|ref|XP_002887035.1|
Citric acid	c17076_g1_i1	2	-0.908222	neg	Transcription	biological_process : cellular response to phosphate starvation ( GO:0016036 )	K16166 | PAP1, MYB75 transcription factor MYB75		MYB transcription factor [Arabidopsis lyrata subsp. lyrata]	gi|297838307|ref|XP_002887035.1|
1-Monolinolein	c33464_g1_i1	2	-0.985814	neg		biological_process : glucose catabolic process ( GO:0006007 )			heat shock cognate 70 kDa protein 3 [Arabidopsis lyrata subsp. lyrata]	gi|297833710|ref|XP_002884737.1|
Methyl glucofuranoside	c33464_g1_i1	2	-0.985269	neg		biological_process : glucose catabolic process ( GO:0006007 )			heat shock cognate 70 kDa protein 3 [Arabidopsis lyrata subsp. lyrata]	gi|297833710|ref|XP_002884737.1|
Citric acid	c33464_g1_i1	2	-0.966872	neg		biological_process : glucose catabolic process ( GO:0006007 )			heat shock cognate 70 kDa protein 3 [Arabidopsis lyrata subsp. lyrata]	gi|297833710|ref|XP_002884737.1|
Glycine	c33464_g1_i1	2	0.950674	pos		biological_process : glucose catabolic process ( GO:0006007 )			heat shock cognate 70 kDa protein 3 [Arabidopsis lyrata subsp. lyrata]	gi|297833710|ref|XP_002884737.1|
Glucose	c33464_g1_i1	2	-0.947589	neg		biological_process : glucose catabolic process ( GO:0006007 )			heat shock cognate 70 kDa protein 3 [Arabidopsis lyrata subsp. lyrata]	gi|297833710|ref|XP_002884737.1|
Glutamine	c33464_g1_i1	2	0.942673	pos		biological_process : glucose catabolic process ( GO:0006007 )			heat shock cognate 70 kDa protein 3 [Arabidopsis lyrata subsp. lyrata]	gi|297833710|ref|XP_002884737.1|
Malic acid	c33464_g1_i1	2	0.940248	pos		biological_process : glucose catabolic process ( GO:0006007 )			heat shock cognate 70 kDa protein 3 [Arabidopsis lyrata subsp. lyrata]	gi|297833710|ref|XP_002884737.1|
Tyrosine	c33716_g1_i1	2	-0.96345	neg		biological_process : response to oxidative stress ( GO:0006979 )			C2H2-type zinc finger protein [Arabidopsis thaliana]	gi|15238538|ref|NP_200790.1|
Aspartic acid	c33716_g1_i1	2	-0.958224	neg		biological_process : response to oxidative stress ( GO:0006979 )			C2H2-type zinc finger protein [Arabidopsis thaliana]	gi|15238538|ref|NP_200790.1|
Tryptophan	c33716_g1_i1	2	-0.925637	neg		biological_process : response to oxidative stress ( GO:0006979 )			C2H2-type zinc finger protein [Arabidopsis thaliana]	gi|15238538|ref|NP_200790.1|
Malic acid	c33716_g1_i1	2	0.90546	pos		biological_process : response to oxidative stress ( GO:0006979 )			C2H2-type zinc finger protein [Arabidopsis thaliana]	gi|15238538|ref|NP_200790.1|
Glycerol	c33716_g1_i1	2	0.905256	pos		biological_process : response to oxidative stress ( GO:0006979 )			C2H2-type zinc finger protein [Arabidopsis thaliana]	gi|15238538|ref|NP_200790.1|
1-Monolinolein	c33750_g1_i1	2	-0.979139	neg		biological_process : nitrate transport ( GO:0015706 )			bZIP transcription factor family protein [Arabidopsis lyrata subsp. lyrata]	gi|297841615|ref|XP_002888689.1|
Glycine	c33750_g1_i1	2	0.977453	pos		biological_process : nitrate transport ( GO:0015706 )			bZIP transcription factor family protein [Arabidopsis lyrata subsp. lyrata]	gi|297841615|ref|XP_002888689.1|
Stearic acid	c33750_g1_i1	2	-0.95473	neg		biological_process : nitrate transport ( GO:0015706 )			bZIP transcription factor family protein [Arabidopsis lyrata subsp. lyrata]	gi|297841615|ref|XP_002888689.1|
Citric acid	c33750_g1_i1	2	-0.944082	neg		biological_process : nitrate transport ( GO:0015706 )			bZIP transcription factor family protein [Arabidopsis lyrata subsp. lyrata]	gi|297841615|ref|XP_002888689.1|
Butanoic acid	c33750_g1_i1	2	0.929629	pos		biological_process : nitrate transport ( GO:0015706 )			bZIP transcription factor family protein [Arabidopsis lyrata subsp. lyrata]	gi|297841615|ref|XP_002888689.1|
Threonine	c33750_g1_i1	2	0.928993	pos		biological_process : nitrate transport ( GO:0015706 )			bZIP transcription factor family protein [Arabidopsis lyrata subsp. lyrata]	gi|297841615|ref|XP_002888689.1|
Alanine	c33750_g1_i1	2	0.923507	pos		biological_process : nitrate transport ( GO:0015706 )			bZIP transcription factor family protein [Arabidopsis lyrata subsp. lyrata]	gi|297841615|ref|XP_002888689.1|
Serine	c33750_g1_i1	2	0.921184	pos		biological_process : nitrate transport ( GO:0015706 )			bZIP transcription factor family protein [Arabidopsis lyrata subsp. lyrata]	gi|297841615|ref|XP_002888689.1|
Glutamine	c33750_g1_i1	2	0.918684	pos		biological_process : nitrate transport ( GO:0015706 )			bZIP transcription factor family protein [Arabidopsis lyrata subsp. lyrata]	gi|297841615|ref|XP_002888689.1|
Malic acid	c33750_g1_i1	2	0.911008	pos		biological_process : nitrate transport ( GO:0015706 )			bZIP transcription factor family protein [Arabidopsis lyrata subsp. lyrata]	gi|297841615|ref|XP_002888689.1|
9,12-Octadecadienoic acid	c33750_g1_i1	2	-0.906654	neg		biological_process : nitrate transport ( GO:0015706 )			bZIP transcription factor family protein [Arabidopsis lyrata subsp. lyrata]	gi|297841615|ref|XP_002888689.1|
Methyl glucofuranoside	c33750_g1_i1	2	-0.904108	neg		biological_process : nitrate transport ( GO:0015706 )			bZIP transcription factor family protein [Arabidopsis lyrata subsp. lyrata]	gi|297841615|ref|XP_002888689.1|
Glycerol	c34026_g2_i2	2	0.94121	pos		cellular_component : nucleus ( GO:0005634 )			F-box protein PP2-B14 [Arabidopsis thaliana]	gi|15223490|ref|NP_176021.1|
Tyrosine	c34026_g2_i2	2	-0.917815	neg		cellular_component : nucleus ( GO:0005634 )			F-box protein PP2-B14 [Arabidopsis thaliana]	gi|15223490|ref|NP_176021.1|
Aspartic acid	c34026_g2_i2	2	-0.916526	neg		cellular_component : nucleus ( GO:0005634 )			F-box protein PP2-B14 [Arabidopsis thaliana]	gi|15223490|ref|NP_176021.1|
Malic acid	c34026_g2_i2	2	0.909552	pos		cellular_component : nucleus ( GO:0005634 )			F-box protein PP2-B14 [Arabidopsis thaliana]	gi|15223490|ref|NP_176021.1|
Methyl glucofuranoside	c34923_g2_i1	2	-0.974645	neg	Posttranslational modification, protein turnover, chaperones	biological_process : protein folding ( GO:0006457 )			HEAT SHOCK PROTEIN 81-2 [Arabidopsis thaliana]	gi|110740136|dbj|BAF01967.1|
1-Monolinolein	c34923_g2_i1	2	-0.96789	neg	Posttranslational modification, protein turnover, chaperones	biological_process : protein folding ( GO:0006457 )			HEAT SHOCK PROTEIN 81-2 [Arabidopsis thaliana]	gi|110740136|dbj|BAF01967.1|
Malic acid	c34923_g2_i1	2	0.967624	pos	Posttranslational modification, protein turnover, chaperones	biological_process : protein folding ( GO:0006457 )			HEAT SHOCK PROTEIN 81-2 [Arabidopsis thaliana]	gi|110740136|dbj|BAF01967.1|
Glycine	c34923_g2_i1	2	0.952344	pos	Posttranslational modification, protein turnover, chaperones	biological_process : protein folding ( GO:0006457 )			HEAT SHOCK PROTEIN 81-2 [Arabidopsis thaliana]	gi|110740136|dbj|BAF01967.1|
Glutamine	c34923_g2_i1	2	0.952335	pos	Posttranslational modification, protein turnover, chaperones	biological_process : protein folding ( GO:0006457 )			HEAT SHOCK PROTEIN 81-2 [Arabidopsis thaliana]	gi|110740136|dbj|BAF01967.1|
Citric acid	c34923_g2_i1	2	-0.941189	neg	Posttranslational modification, protein turnover, chaperones	biological_process : protein folding ( GO:0006457 )			HEAT SHOCK PROTEIN 81-2 [Arabidopsis thaliana]	gi|110740136|dbj|BAF01967.1|
Tyrosine	c34923_g2_i1	2	-0.931988	neg	Posttranslational modification, protein turnover, chaperones	biological_process : protein folding ( GO:0006457 )			HEAT SHOCK PROTEIN 81-2 [Arabidopsis thaliana]	gi|110740136|dbj|BAF01967.1|
Glycerol	c34923_g2_i1	2	0.92122	pos	Posttranslational modification, protein turnover, chaperones	biological_process : protein folding ( GO:0006457 )			HEAT SHOCK PROTEIN 81-2 [Arabidopsis thaliana]	gi|110740136|dbj|BAF01967.1|
1-Monolinolein	c35702_g1_i1	2	-0.98791	neg		biological_process : hyperosmotic salinity response ( GO:0042538 )			F-box protein [Arabidopsis thaliana]	gi|15225867|ref|NP_180299.1|
Glycine	c35702_g1_i1	2	0.968927	pos		biological_process : hyperosmotic salinity response ( GO:0042538 )			F-box protein [Arabidopsis thaliana]	gi|15225867|ref|NP_180299.1|
Methyl glucofuranoside	c35702_g1_i1	2	-0.960293	neg		biological_process : hyperosmotic salinity response ( GO:0042538 )			F-box protein [Arabidopsis thaliana]	gi|15225867|ref|NP_180299.1|
Citric acid	c35702_g1_i1	2	-0.95061	neg		biological_process : hyperosmotic salinity response ( GO:0042538 )			F-box protein [Arabidopsis thaliana]	gi|15225867|ref|NP_180299.1|
Malic acid	c35702_g1_i1	2	0.949943	pos		biological_process : hyperosmotic salinity response ( GO:0042538 )			F-box protein [Arabidopsis thaliana]	gi|15225867|ref|NP_180299.1|
Glutamine	c35702_g1_i1	2	0.925076	pos		biological_process : hyperosmotic salinity response ( GO:0042538 )			F-box protein [Arabidopsis thaliana]	gi|15225867|ref|NP_180299.1|
Glycerol	c35702_g1_i1	2	0.924656	pos		biological_process : hyperosmotic salinity response ( GO:0042538 )			F-box protein [Arabidopsis thaliana]	gi|15225867|ref|NP_180299.1|
Glucose	c35702_g1_i1	2	-0.910963	neg		biological_process : hyperosmotic salinity response ( GO:0042538 )			F-box protein [Arabidopsis thaliana]	gi|15225867|ref|NP_180299.1|
Methyl glucofuranoside	c36482_g1_i4	2	-0.97461	neg	Posttranslational modification, protein turnover, chaperones	cellular_component : cytoplasm ( GO:0005737 )			chaperone DnaJ-domain containing protein [Arabidopsis thaliana]	gi|79321157|ref|NP_001031268.1|
Malic acid	c36482_g1_i4	2	0.970158	pos	Posttranslational modification, protein turnover, chaperones	cellular_component : cytoplasm ( GO:0005737 )			chaperone DnaJ-domain containing protein [Arabidopsis thaliana]	gi|79321157|ref|NP_001031268.1|
1-Monolinolein	c36482_g1_i4	2	-0.961032	neg	Posttranslational modification, protein turnover, chaperones	cellular_component : cytoplasm ( GO:0005737 )			chaperone DnaJ-domain containing protein [Arabidopsis thaliana]	gi|79321157|ref|NP_001031268.1|
Tyrosine	c36482_g1_i4	2	-0.950397	neg	Posttranslational modification, protein turnover, chaperones	cellular_component : cytoplasm ( GO:0005737 )			chaperone DnaJ-domain containing protein [Arabidopsis thaliana]	gi|79321157|ref|NP_001031268.1|
Glycine	c36482_g1_i4	2	0.944053	pos	Posttranslational modification, protein turnover, chaperones	cellular_component : cytoplasm ( GO:0005737 )			chaperone DnaJ-domain containing protein [Arabidopsis thaliana]	gi|79321157|ref|NP_001031268.1|
Glutamine	c36482_g1_i4	2	0.937912	pos	Posttranslational modification, protein turnover, chaperones	cellular_component : cytoplasm ( GO:0005737 )			chaperone DnaJ-domain containing protein [Arabidopsis thaliana]	gi|79321157|ref|NP_001031268.1|
Citric acid	c36482_g1_i4	2	-0.936943	neg	Posttranslational modification, protein turnover, chaperones	cellular_component : cytoplasm ( GO:0005737 )			chaperone DnaJ-domain containing protein [Arabidopsis thaliana]	gi|79321157|ref|NP_001031268.1|
Glycerol	c36482_g1_i4	2	0.926185	pos	Posttranslational modification, protein turnover, chaperones	cellular_component : cytoplasm ( GO:0005737 )			chaperone DnaJ-domain containing protein [Arabidopsis thaliana]	gi|79321157|ref|NP_001031268.1|
Tyrosine	c36653_g1_i1	2	-0.972237	neg		biological_process : proteasome-mediated ubiquitin-dependent protein catabolic process ( GO:0043161 )			kelch repeat-containing protein [Arabidopsis lyrata subsp. lyrata]	gi|297795465|ref|XP_002865617.1|
Malic acid	c36653_g1_i1	2	0.967526	pos		biological_process : proteasome-mediated ubiquitin-dependent protein catabolic process ( GO:0043161 )			kelch repeat-containing protein [Arabidopsis lyrata subsp. lyrata]	gi|297795465|ref|XP_002865617.1|
Methyl glucofuranoside	c36653_g1_i1	2	-0.960682	neg		biological_process : proteasome-mediated ubiquitin-dependent protein catabolic process ( GO:0043161 )			kelch repeat-containing protein [Arabidopsis lyrata subsp. lyrata]	gi|297795465|ref|XP_002865617.1|
1-Monolinolein	c36653_g1_i1	2	-0.938247	neg		biological_process : proteasome-mediated ubiquitin-dependent protein catabolic process ( GO:0043161 )			kelch repeat-containing protein [Arabidopsis lyrata subsp. lyrata]	gi|297795465|ref|XP_002865617.1|
Glycerol	c36653_g1_i1	2	0.931581	pos		biological_process : proteasome-mediated ubiquitin-dependent protein catabolic process ( GO:0043161 )			kelch repeat-containing protein [Arabidopsis lyrata subsp. lyrata]	gi|297795465|ref|XP_002865617.1|
Glycine	c36653_g1_i1	2	0.924052	pos		biological_process : proteasome-mediated ubiquitin-dependent protein catabolic process ( GO:0043161 )			kelch repeat-containing protein [Arabidopsis lyrata subsp. lyrata]	gi|297795465|ref|XP_002865617.1|
Citric acid	c36653_g1_i1	2	-0.91471	neg		biological_process : proteasome-mediated ubiquitin-dependent protein catabolic process ( GO:0043161 )			kelch repeat-containing protein [Arabidopsis lyrata subsp. lyrata]	gi|297795465|ref|XP_002865617.1|
Glutamine	c36653_g1_i1	2	0.9122	pos		biological_process : proteasome-mediated ubiquitin-dependent protein catabolic process ( GO:0043161 )			kelch repeat-containing protein [Arabidopsis lyrata subsp. lyrata]	gi|297795465|ref|XP_002865617.1|
Aspartic acid	c36653_g1_i1	2	-0.901663	neg		biological_process : proteasome-mediated ubiquitin-dependent protein catabolic process ( GO:0043161 )			kelch repeat-containing protein [Arabidopsis lyrata subsp. lyrata]	gi|297795465|ref|XP_002865617.1|
Malic acid	c37083_g1_i1	2	0.976793	pos	Transcription	molecular_function : sequence-specific DNA binding transcription factor activity ( GO:0003700 )	K09422 | MYBP myb proto-oncogene protein, plant		myb domain protein 305 [Arabidopsis thaliana]	gi|15230095|ref|NP_189074.1|
Tyrosine	c37083_g1_i1	2	-0.972146	neg	Transcription	molecular_function : sequence-specific DNA binding transcription factor activity ( GO:0003700 )	K09422 | MYBP myb proto-oncogene protein, plant		myb domain protein 305 [Arabidopsis thaliana]	gi|15230095|ref|NP_189074.1|
Methyl glucofuranoside	c37083_g1_i1	2	-0.947176	neg	Transcription	molecular_function : sequence-specific DNA binding transcription factor activity ( GO:0003700 )	K09422 | MYBP myb proto-oncogene protein, plant		myb domain protein 305 [Arabidopsis thaliana]	gi|15230095|ref|NP_189074.1|
Glycerol	c37083_g1_i1	2	0.940258	pos	Transcription	molecular_function : sequence-specific DNA binding transcription factor activity ( GO:0003700 )	K09422 | MYBP myb proto-oncogene protein, plant		myb domain protein 305 [Arabidopsis thaliana]	gi|15230095|ref|NP_189074.1|
1-Monolinolein	c37083_g1_i1	2	-0.918633	neg	Transcription	molecular_function : sequence-specific DNA binding transcription factor activity ( GO:0003700 )	K09422 | MYBP myb proto-oncogene protein, plant		myb domain protein 305 [Arabidopsis thaliana]	gi|15230095|ref|NP_189074.1|
Glycine	c37083_g1_i1	2	0.915688	pos	Transcription	molecular_function : sequence-specific DNA binding transcription factor activity ( GO:0003700 )	K09422 | MYBP myb proto-oncogene protein, plant		myb domain protein 305 [Arabidopsis thaliana]	gi|15230095|ref|NP_189074.1|
Citric acid	c37083_g1_i1	2	-0.909051	neg	Transcription	molecular_function : sequence-specific DNA binding transcription factor activity ( GO:0003700 )	K09422 | MYBP myb proto-oncogene protein, plant		myb domain protein 305 [Arabidopsis thaliana]	gi|15230095|ref|NP_189074.1|
Glutamine	c37083_g1_i1	2	0.904523	pos	Transcription	molecular_function : sequence-specific DNA binding transcription factor activity ( GO:0003700 )	K09422 | MYBP myb proto-oncogene protein, plant		myb domain protein 305 [Arabidopsis thaliana]	gi|15230095|ref|NP_189074.1|
Methyl glucofuranoside	c37886_g1_i2	2	-0.982136	neg		biological_process : coumarin biosynthetic process ( GO:0009805 )			zinc finger protein CONSTANS-LIKE 13 [Arabidopsis thaliana]	gi|15227152|ref|NP_182310.1|
Tyrosine	c37886_g1_i2	2	-0.946636	neg		biological_process : coumarin biosynthetic process ( GO:0009805 )			zinc finger protein CONSTANS-LIKE 13 [Arabidopsis thaliana]	gi|15227152|ref|NP_182310.1|
1-Monolinolein	c37886_g1_i2	2	-0.944612	neg		biological_process : coumarin biosynthetic process ( GO:0009805 )			zinc finger protein CONSTANS-LIKE 13 [Arabidopsis thaliana]	gi|15227152|ref|NP_182310.1|
Malic acid	c37886_g1_i2	2	0.937196	pos		biological_process : coumarin biosynthetic process ( GO:0009805 )			zinc finger protein CONSTANS-LIKE 13 [Arabidopsis thaliana]	gi|15227152|ref|NP_182310.1|
Citric acid	c37886_g1_i2	2	-0.926938	neg		biological_process : coumarin biosynthetic process ( GO:0009805 )			zinc finger protein CONSTANS-LIKE 13 [Arabidopsis thaliana]	gi|15227152|ref|NP_182310.1|
Glutamine	c37886_g1_i2	2	0.92519	pos		biological_process : coumarin biosynthetic process ( GO:0009805 )			zinc finger protein CONSTANS-LIKE 13 [Arabidopsis thaliana]	gi|15227152|ref|NP_182310.1|
Glycine	c37886_g1_i2	2	0.90653	pos		biological_process : coumarin biosynthetic process ( GO:0009805 )			zinc finger protein CONSTANS-LIKE 13 [Arabidopsis thaliana]	gi|15227152|ref|NP_182310.1|
Glucose	c37886_g1_i2	2	-0.903819	neg		biological_process : coumarin biosynthetic process ( GO:0009805 )			zinc finger protein CONSTANS-LIKE 13 [Arabidopsis thaliana]	gi|15227152|ref|NP_182310.1|
1-Monolinolein	c38004_g1_i2	2	-0.996795	neg	Posttranslational modification, protein turnover, chaperones	biological_process : glucose catabolic process ( GO:0006007 )			heat-shock protein [Arabidopsis thaliana]	gi|62321461|dbj|BAD94875.1|
Citric acid	c38004_g1_i2	2	-0.973075	neg	Posttranslational modification, protein turnover, chaperones	biological_process : glucose catabolic process ( GO:0006007 )			heat-shock protein [Arabidopsis thaliana]	gi|62321461|dbj|BAD94875.1|
Glycine	c38004_g1_i2	2	0.970184	pos	Posttranslational modification, protein turnover, chaperones	biological_process : glucose catabolic process ( GO:0006007 )			heat-shock protein [Arabidopsis thaliana]	gi|62321461|dbj|BAD94875.1|
Methyl glucofuranoside	c38004_g1_i2	2	-0.960243	neg	Posttranslational modification, protein turnover, chaperones	biological_process : glucose catabolic process ( GO:0006007 )			heat-shock protein [Arabidopsis thaliana]	gi|62321461|dbj|BAD94875.1|
Glucose	c38004_g1_i2	2	-0.943117	neg	Posttranslational modification, protein turnover, chaperones	biological_process : glucose catabolic process ( GO:0006007 )			heat-shock protein [Arabidopsis thaliana]	gi|62321461|dbj|BAD94875.1|
Stearic acid	c38004_g1_i2	2	-0.938608	neg	Posttranslational modification, protein turnover, chaperones	biological_process : glucose catabolic process ( GO:0006007 )			heat-shock protein [Arabidopsis thaliana]	gi|62321461|dbj|BAD94875.1|
Malic acid	c38004_g1_i2	2	0.930211	pos	Posttranslational modification, protein turnover, chaperones	biological_process : glucose catabolic process ( GO:0006007 )			heat-shock protein [Arabidopsis thaliana]	gi|62321461|dbj|BAD94875.1|
Glutamine	c38004_g1_i2	2	0.926527	pos	Posttranslational modification, protein turnover, chaperones	biological_process : glucose catabolic process ( GO:0006007 )			heat-shock protein [Arabidopsis thaliana]	gi|62321461|dbj|BAD94875.1|
Methyl glucofuranoside	c38370_g1_i4	2	-0.959993	neg		biological_process : response to jasmonic acid ( GO:0009753 )			ethylene-responsive transcription factor RAP2-3 [Arabidopsis thaliana]	gi|15228312|ref|NP_188299.1|
Glucose	c38370_g1_i4	2	-0.952712	neg		biological_process : response to jasmonic acid ( GO:0009753 )			ethylene-responsive transcription factor RAP2-3 [Arabidopsis thaliana]	gi|15228312|ref|NP_188299.1|
1-Monolinolein	c38370_g1_i4	2	-0.950872	neg		biological_process : response to jasmonic acid ( GO:0009753 )			ethylene-responsive transcription factor RAP2-3 [Arabidopsis thaliana]	gi|15228312|ref|NP_188299.1|
Glutamine	c38370_g1_i4	2	0.943601	pos		biological_process : response to jasmonic acid ( GO:0009753 )			ethylene-responsive transcription factor RAP2-3 [Arabidopsis thaliana]	gi|15228312|ref|NP_188299.1|
Citric acid	c38370_g1_i4	2	-0.935934	neg		biological_process : response to jasmonic acid ( GO:0009753 )			ethylene-responsive transcription factor RAP2-3 [Arabidopsis thaliana]	gi|15228312|ref|NP_188299.1|
Lactic Acid	c38370_g1_i4	2	-0.922472	neg		biological_process : response to jasmonic acid ( GO:0009753 )			ethylene-responsive transcription factor RAP2-3 [Arabidopsis thaliana]	gi|15228312|ref|NP_188299.1|
Glycine	c38370_g1_i4	2	0.910586	pos		biological_process : response to jasmonic acid ( GO:0009753 )			ethylene-responsive transcription factor RAP2-3 [Arabidopsis thaliana]	gi|15228312|ref|NP_188299.1|
1-Monolinolein	c39168_g1_i2	2	-0.992244	neg		molecular_function : sequence-specific DNA binding transcription factor activity ( GO:0003700 )			myb family transcription factor [Arabidopsis lyrata subsp. lyrata]	gi|297810277|ref|XP_002873022.1|
Glycine	c39168_g1_i2	2	0.977396	pos		molecular_function : sequence-specific DNA binding transcription factor activity ( GO:0003700 )			myb family transcription factor [Arabidopsis lyrata subsp. lyrata]	gi|297810277|ref|XP_002873022.1|
Methyl glucofuranoside	c39168_g1_i2	2	-0.971495	neg		molecular_function : sequence-specific DNA binding transcription factor activity ( GO:0003700 )			myb family transcription factor [Arabidopsis lyrata subsp. lyrata]	gi|297810277|ref|XP_002873022.1|
Malic acid	c39168_g1_i2	2	0.966515	pos		molecular_function : sequence-specific DNA binding transcription factor activity ( GO:0003700 )			myb family transcription factor [Arabidopsis lyrata subsp. lyrata]	gi|297810277|ref|XP_002873022.1|
Citric acid	c39168_g1_i2	2	-0.96515	neg		molecular_function : sequence-specific DNA binding transcription factor activity ( GO:0003700 )			myb family transcription factor [Arabidopsis lyrata subsp. lyrata]	gi|297810277|ref|XP_002873022.1|
Glutamine	c39168_g1_i2	2	0.945937	pos		molecular_function : sequence-specific DNA binding transcription factor activity ( GO:0003700 )			myb family transcription factor [Arabidopsis lyrata subsp. lyrata]	gi|297810277|ref|XP_002873022.1|
Glycerol	c39168_g1_i2	2	0.93079	pos		molecular_function : sequence-specific DNA binding transcription factor activity ( GO:0003700 )			myb family transcription factor [Arabidopsis lyrata subsp. lyrata]	gi|297810277|ref|XP_002873022.1|
Glucose	c39168_g1_i2	2	-0.909153	neg		molecular_function : sequence-specific DNA binding transcription factor activity ( GO:0003700 )			myb family transcription factor [Arabidopsis lyrata subsp. lyrata]	gi|297810277|ref|XP_002873022.1|
Malic acid	c40201_g1_i3	2	0.970732	pos		molecular_function : heme binding ( GO:0020037 )			cytochrome P450 [Arabidopsis lyrata subsp. lyrata]	gi|297818144|ref|XP_002876955.1|
Methyl glucofuranoside	c40201_g1_i3	2	-0.969709	neg		molecular_function : heme binding ( GO:0020037 )			cytochrome P450 [Arabidopsis lyrata subsp. lyrata]	gi|297818144|ref|XP_002876955.1|
Tyrosine	c40201_g1_i3	2	-0.963093	neg		molecular_function : heme binding ( GO:0020037 )			cytochrome P450 [Arabidopsis lyrata subsp. lyrata]	gi|297818144|ref|XP_002876955.1|
1-Monolinolein	c40201_g1_i3	2	-0.948907	neg		molecular_function : heme binding ( GO:0020037 )			cytochrome P450 [Arabidopsis lyrata subsp. lyrata]	gi|297818144|ref|XP_002876955.1|
Glycine	c40201_g1_i3	2	0.933477	pos		molecular_function : heme binding ( GO:0020037 )			cytochrome P450 [Arabidopsis lyrata subsp. lyrata]	gi|297818144|ref|XP_002876955.1|
Glutamine	c40201_g1_i3	2	0.928353	pos		molecular_function : heme binding ( GO:0020037 )			cytochrome P450 [Arabidopsis lyrata subsp. lyrata]	gi|297818144|ref|XP_002876955.1|
Glycerol	c40201_g1_i3	2	0.927738	pos		molecular_function : heme binding ( GO:0020037 )			cytochrome P450 [Arabidopsis lyrata subsp. lyrata]	gi|297818144|ref|XP_002876955.1|
Citric acid	c40201_g1_i3	2	-0.927304	neg		molecular_function : heme binding ( GO:0020037 )			cytochrome P450 [Arabidopsis lyrata subsp. lyrata]	gi|297818144|ref|XP_002876955.1|
Tyrosine	c40400_g1_i2	2	-0.975115	neg		biological_process : epidermal cell fate specification ( GO:0009957 )			WRKY transcription factor 44 [Arabidopsis thaliana]	gi|15384227|gb|AAK96200.1|AF404862_1
Malic acid	c40400_g1_i2	2	0.942717	pos		biological_process : epidermal cell fate specification ( GO:0009957 )			WRKY transcription factor 44 [Arabidopsis thaliana]	gi|15384227|gb|AAK96200.1|AF404862_1
Methyl glucofuranoside	c40400_g1_i2	2	-0.927479	neg		biological_process : epidermal cell fate specification ( GO:0009957 )			WRKY transcription factor 44 [Arabidopsis thaliana]	gi|15384227|gb|AAK96200.1|AF404862_1
Aspartic acid	c40400_g1_i2	2	-0.925659	neg		biological_process : epidermal cell fate specification ( GO:0009957 )			WRKY transcription factor 44 [Arabidopsis thaliana]	gi|15384227|gb|AAK96200.1|AF404862_1
Tryptophan	c40400_g1_i2	2	-0.916079	neg		biological_process : epidermal cell fate specification ( GO:0009957 )			WRKY transcription factor 44 [Arabidopsis thaliana]	gi|15384227|gb|AAK96200.1|AF404862_1
Glycerol	c40400_g1_i2	2	0.910276	pos		biological_process : epidermal cell fate specification ( GO:0009957 )			WRKY transcription factor 44 [Arabidopsis thaliana]	gi|15384227|gb|AAK96200.1|AF404862_1
1-Monolinolein	c40572_g1_i2	2	-0.975463	neg		biological_process : phosphate ion homeostasis ( GO:0055062 )			putative c2h2 zinc finger transcription factor [Arabidopsis thaliana]	gi|15237692|ref|NP_196054.1|
Stearic acid	c40572_g1_i2	2	-0.957504	neg		biological_process : phosphate ion homeostasis ( GO:0055062 )			putative c2h2 zinc finger transcription factor [Arabidopsis thaliana]	gi|15237692|ref|NP_196054.1|
Glucose	c40572_g1_i2	2	-0.956488	neg		biological_process : phosphate ion homeostasis ( GO:0055062 )			putative c2h2 zinc finger transcription factor [Arabidopsis thaliana]	gi|15237692|ref|NP_196054.1|
Citric acid	c40572_g1_i2	2	-0.944586	neg		biological_process : phosphate ion homeostasis ( GO:0055062 )			putative c2h2 zinc finger transcription factor [Arabidopsis thaliana]	gi|15237692|ref|NP_196054.1|
Methyl glucofuranoside	c40572_g1_i2	2	-0.927484	neg		biological_process : phosphate ion homeostasis ( GO:0055062 )			putative c2h2 zinc finger transcription factor [Arabidopsis thaliana]	gi|15237692|ref|NP_196054.1|
Glycine	c40572_g1_i2	2	0.927295	pos		biological_process : phosphate ion homeostasis ( GO:0055062 )			putative c2h2 zinc finger transcription factor [Arabidopsis thaliana]	gi|15237692|ref|NP_196054.1|
Malic acid	c40588_g1_i1	2	0.965139	pos	Replication, recombination and repair	biological_process : negative regulation of defense response ( GO:0031348 )			putative WRKY transcription factor 40 [Arabidopsis thaliana]	gi|15220859|ref|NP_178199.1|
Tyrosine	c40588_g1_i1	2	-0.963012	neg	Replication, recombination and repair	biological_process : negative regulation of defense response ( GO:0031348 )			putative WRKY transcription factor 40 [Arabidopsis thaliana]	gi|15220859|ref|NP_178199.1|
Glycerol	c40588_g1_i1	2	0.951575	pos	Replication, recombination and repair	biological_process : negative regulation of defense response ( GO:0031348 )			putative WRKY transcription factor 40 [Arabidopsis thaliana]	gi|15220859|ref|NP_178199.1|
Methyl glucofuranoside	c40588_g1_i1	2	-0.939557	neg	Replication, recombination and repair	biological_process : negative regulation of defense response ( GO:0031348 )			putative WRKY transcription factor 40 [Arabidopsis thaliana]	gi|15220859|ref|NP_178199.1|
1-Monolinolein	c40588_g1_i1	2	-0.934011	neg	Replication, recombination and repair	biological_process : negative regulation of defense response ( GO:0031348 )			putative WRKY transcription factor 40 [Arabidopsis thaliana]	gi|15220859|ref|NP_178199.1|
Glycine	c40588_g1_i1	2	0.927598	pos	Replication, recombination and repair	biological_process : negative regulation of defense response ( GO:0031348 )			putative WRKY transcription factor 40 [Arabidopsis thaliana]	gi|15220859|ref|NP_178199.1|
Aspartic acid	c40588_g1_i1	2	-0.912012	neg	Replication, recombination and repair	biological_process : negative regulation of defense response ( GO:0031348 )			putative WRKY transcription factor 40 [Arabidopsis thaliana]	gi|15220859|ref|NP_178199.1|
Citric acid	c40588_g1_i1	2	-0.903146	neg	Replication, recombination and repair	biological_process : negative regulation of defense response ( GO:0031348 )			putative WRKY transcription factor 40 [Arabidopsis thaliana]	gi|15220859|ref|NP_178199.1|
Malic acid	c43087_g1_i1	2	0.982021	pos		biological_process : protein phosphorylation ( GO:0006468 )			MAPKKK18 [Arabidopsis lyrata subsp. lyrata]	gi|297843310|ref|XP_002889536.1|
Glycerol	c43087_g1_i1	2	0.980824	pos		biological_process : protein phosphorylation ( GO:0006468 )			MAPKKK18 [Arabidopsis lyrata subsp. lyrata]	gi|297843310|ref|XP_002889536.1|
Glycine	c43087_g1_i1	2	0.954246	pos		biological_process : protein phosphorylation ( GO:0006468 )			MAPKKK18 [Arabidopsis lyrata subsp. lyrata]	gi|297843310|ref|XP_002889536.1|
1-Monolinolein	c43087_g1_i1	2	-0.941092	neg		biological_process : protein phosphorylation ( GO:0006468 )			MAPKKK18 [Arabidopsis lyrata subsp. lyrata]	gi|297843310|ref|XP_002889536.1|
Citric acid	c43087_g1_i1	2	-0.926131	neg		biological_process : protein phosphorylation ( GO:0006468 )			MAPKKK18 [Arabidopsis lyrata subsp. lyrata]	gi|297843310|ref|XP_002889536.1|
Methyl glucofuranoside	c43087_g1_i1	2	-0.919545	neg		biological_process : protein phosphorylation ( GO:0006468 )			MAPKKK18 [Arabidopsis lyrata subsp. lyrata]	gi|297843310|ref|XP_002889536.1|
Tyrosine	c43087_g1_i1	2	-0.912826	neg		biological_process : protein phosphorylation ( GO:0006468 )			MAPKKK18 [Arabidopsis lyrata subsp. lyrata]	gi|297843310|ref|XP_002889536.1|
Malic acid	c43647_g1_i1	2	0.983175	pos		biological_process : multidimensional cell growth ( GO:0009825 )			NAC domain protein NAC2 [Arabidopsis lyrata subsp. lyrata]	gi|297838713|ref|XP_002887238.1|
Glycerol	c43647_g1_i1	2	0.959617	pos		biological_process : multidimensional cell growth ( GO:0009825 )			NAC domain protein NAC2 [Arabidopsis lyrata subsp. lyrata]	gi|297838713|ref|XP_002887238.1|
Tyrosine	c43647_g1_i1	2	-0.955518	neg		biological_process : multidimensional cell growth ( GO:0009825 )			NAC domain protein NAC2 [Arabidopsis lyrata subsp. lyrata]	gi|297838713|ref|XP_002887238.1|
Methyl glucofuranoside	c43647_g1_i1	2	-0.95308	neg		biological_process : multidimensional cell growth ( GO:0009825 )			NAC domain protein NAC2 [Arabidopsis lyrata subsp. lyrata]	gi|297838713|ref|XP_002887238.1|
1-Monolinolein	c43647_g1_i1	2	-0.948342	neg		biological_process : multidimensional cell growth ( GO:0009825 )			NAC domain protein NAC2 [Arabidopsis lyrata subsp. lyrata]	gi|297838713|ref|XP_002887238.1|
Glycine	c43647_g1_i1	2	0.946745	pos		biological_process : multidimensional cell growth ( GO:0009825 )			NAC domain protein NAC2 [Arabidopsis lyrata subsp. lyrata]	gi|297838713|ref|XP_002887238.1|
Citric acid	c43647_g1_i1	2	-0.926608	neg		biological_process : multidimensional cell growth ( GO:0009825 )			NAC domain protein NAC2 [Arabidopsis lyrata subsp. lyrata]	gi|297838713|ref|XP_002887238.1|
Glutamine	c43647_g1_i1	2	0.917516	pos		biological_process : multidimensional cell growth ( GO:0009825 )			NAC domain protein NAC2 [Arabidopsis lyrata subsp. lyrata]	gi|297838713|ref|XP_002887238.1|
Malic acid	c43704_g1_i1	2	0.975948	pos	Transcription	biological_process : cellular response to hypoxia ( GO:0071456 )	K09419 | HSFF heat shock transcription factor, other eukaryote		heat stress transcription factor A-2 [Arabidopsis thaliana]	gi|186503155|ref|NP_001118388.1|
1-Monolinolein	c43704_g1_i1	2	-0.963446	neg	Transcription	biological_process : cellular response to hypoxia ( GO:0071456 )	K09419 | HSFF heat shock transcription factor, other eukaryote		heat stress transcription factor A-2 [Arabidopsis thaliana]	gi|186503155|ref|NP_001118388.1|
Methyl glucofuranoside	c43704_g1_i1	2	-0.957364	neg	Transcription	biological_process : cellular response to hypoxia ( GO:0071456 )	K09419 | HSFF heat shock transcription factor, other eukaryote		heat stress transcription factor A-2 [Arabidopsis thaliana]	gi|186503155|ref|NP_001118388.1|
Glycerol	c43704_g1_i1	2	0.956313	pos	Transcription	biological_process : cellular response to hypoxia ( GO:0071456 )	K09419 | HSFF heat shock transcription factor, other eukaryote		heat stress transcription factor A-2 [Arabidopsis thaliana]	gi|186503155|ref|NP_001118388.1|
Glycine	c43704_g1_i1	2	0.955357	pos	Transcription	biological_process : cellular response to hypoxia ( GO:0071456 )	K09419 | HSFF heat shock transcription factor, other eukaryote		heat stress transcription factor A-2 [Arabidopsis thaliana]	gi|186503155|ref|NP_001118388.1|
Tyrosine	c43704_g1_i1	2	-0.942723	neg	Transcription	biological_process : cellular response to hypoxia ( GO:0071456 )	K09419 | HSFF heat shock transcription factor, other eukaryote		heat stress transcription factor A-2 [Arabidopsis thaliana]	gi|186503155|ref|NP_001118388.1|
Citric acid	c43704_g1_i1	2	-0.935592	neg	Transcription	biological_process : cellular response to hypoxia ( GO:0071456 )	K09419 | HSFF heat shock transcription factor, other eukaryote		heat stress transcription factor A-2 [Arabidopsis thaliana]	gi|186503155|ref|NP_001118388.1|
Glutamine	c43704_g1_i1	2	0.913372	pos	Transcription	biological_process : cellular response to hypoxia ( GO:0071456 )	K09419 | HSFF heat shock transcription factor, other eukaryote		heat stress transcription factor A-2 [Arabidopsis thaliana]	gi|186503155|ref|NP_001118388.1|
1-Monolinolein	c44153_g1_i1	2	-0.983778	neg		biological_process : systemic acquired resistance ( GO:0009627 )			kelch repeat-containing protein [Arabidopsis lyrata subsp. lyrata]	gi|297829326|ref|XP_002882545.1|
Glycine	c44153_g1_i1	2	0.977479	pos		biological_process : systemic acquired resistance ( GO:0009627 )			kelch repeat-containing protein [Arabidopsis lyrata subsp. lyrata]	gi|297829326|ref|XP_002882545.1|
Glutamine	c44153_g1_i1	2	0.959962	pos		biological_process : systemic acquired resistance ( GO:0009627 )			kelch repeat-containing protein [Arabidopsis lyrata subsp. lyrata]	gi|297829326|ref|XP_002882545.1|
Citric acid	c44153_g1_i1	2	-0.946091	neg		biological_process : systemic acquired resistance ( GO:0009627 )			kelch repeat-containing protein [Arabidopsis lyrata subsp. lyrata]	gi|297829326|ref|XP_002882545.1|
Methyl glucofuranoside	c44153_g1_i1	2	-0.939349	neg		biological_process : systemic acquired resistance ( GO:0009627 )			kelch repeat-containing protein [Arabidopsis lyrata subsp. lyrata]	gi|297829326|ref|XP_002882545.1|
Malic acid	c44153_g1_i1	2	0.934853	pos		biological_process : systemic acquired resistance ( GO:0009627 )			kelch repeat-containing protein [Arabidopsis lyrata subsp. lyrata]	gi|297829326|ref|XP_002882545.1|
Stearic acid	c44153_g1_i1	2	-0.918301	neg		biological_process : systemic acquired resistance ( GO:0009627 )			kelch repeat-containing protein [Arabidopsis lyrata subsp. lyrata]	gi|297829326|ref|XP_002882545.1|
Glucose	c44153_g1_i1	2	-0.917676	neg		biological_process : systemic acquired resistance ( GO:0009627 )			kelch repeat-containing protein [Arabidopsis lyrata subsp. lyrata]	gi|297829326|ref|XP_002882545.1|
Butanoic acid	c44153_g1_i1	2	0.902117	pos		biological_process : systemic acquired resistance ( GO:0009627 )			kelch repeat-containing protein [Arabidopsis lyrata subsp. lyrata]	gi|297829326|ref|XP_002882545.1|
Glycerol	c44153_g1_i1	2	0.900294	pos		biological_process : systemic acquired resistance ( GO:0009627 )			kelch repeat-containing protein [Arabidopsis lyrata subsp. lyrata]	gi|297829326|ref|XP_002882545.1|
Methyl glucofuranoside	c45447_g2_i5	2	-0.978196	neg		biological_process : nitrate transport ( GO:0015706 )			myb-like transcription factor-like protein [Arabidopsis thaliana]	gi|18395724|ref|NP_564236.1|
Malic acid	c45447_g2_i5	2	0.976681	pos		biological_process : nitrate transport ( GO:0015706 )			myb-like transcription factor-like protein [Arabidopsis thaliana]	gi|18395724|ref|NP_564236.1|
1-Monolinolein	c45447_g2_i5	2	-0.967487	neg		biological_process : nitrate transport ( GO:0015706 )			myb-like transcription factor-like protein [Arabidopsis thaliana]	gi|18395724|ref|NP_564236.1|
Glycine	c45447_g2_i5	2	0.953633	pos		biological_process : nitrate transport ( GO:0015706 )			myb-like transcription factor-like protein [Arabidopsis thaliana]	gi|18395724|ref|NP_564236.1|
Glutamine	c45447_g2_i5	2	0.951007	pos		biological_process : nitrate transport ( GO:0015706 )			myb-like transcription factor-like protein [Arabidopsis thaliana]	gi|18395724|ref|NP_564236.1|
Citric acid	c45447_g2_i5	2	-0.949321	neg		biological_process : nitrate transport ( GO:0015706 )			myb-like transcription factor-like protein [Arabidopsis thaliana]	gi|18395724|ref|NP_564236.1|
Tyrosine	c45447_g2_i5	2	-0.937425	neg		biological_process : nitrate transport ( GO:0015706 )			myb-like transcription factor-like protein [Arabidopsis thaliana]	gi|18395724|ref|NP_564236.1|
Glycerol	c45447_g2_i5	2	0.927422	pos		biological_process : nitrate transport ( GO:0015706 )			myb-like transcription factor-like protein [Arabidopsis thaliana]	gi|18395724|ref|NP_564236.1|
Tyrosine	c45971_g1_i7	2	-0.990381	neg		biological_process : induction of programmed cell death ( GO:0012502 )			BCL-2-associated athanogene 6 [Arabidopsis lyrata subsp. lyrata]	gi|297824689|ref|XP_002880227.1|
Aspartic acid	c45971_g1_i7	2	-0.948082	neg		biological_process : induction of programmed cell death ( GO:0012502 )			BCL-2-associated athanogene 6 [Arabidopsis lyrata subsp. lyrata]	gi|297824689|ref|XP_002880227.1|
Tryptophan	c45971_g1_i7	2	-0.931166	neg		biological_process : induction of programmed cell death ( GO:0012502 )			BCL-2-associated athanogene 6 [Arabidopsis lyrata subsp. lyrata]	gi|297824689|ref|XP_002880227.1|
Malic acid	c45971_g1_i7	2	0.923475	pos		biological_process : induction of programmed cell death ( GO:0012502 )			BCL-2-associated athanogene 6 [Arabidopsis lyrata subsp. lyrata]	gi|297824689|ref|XP_002880227.1|
Methyl glucofuranoside	c45971_g1_i7	2	-0.91299	neg		biological_process : induction of programmed cell death ( GO:0012502 )			BCL-2-associated athanogene 6 [Arabidopsis lyrata subsp. lyrata]	gi|297824689|ref|XP_002880227.1|
Adenine	c45971_g1_i7	2	-0.903608	neg		biological_process : induction of programmed cell death ( GO:0012502 )			BCL-2-associated athanogene 6 [Arabidopsis lyrata subsp. lyrata]	gi|297824689|ref|XP_002880227.1|
Tyrosine	c46114_g2_i1	2	-0.939039	neg		cellular_component : cytosol ( GO:0005829 )			kinase family protein [Arabidopsis lyrata subsp. lyrata]	gi|297797832|ref|XP_002866800.1|
Aspartic acid	c46114_g2_i1	2	-0.912482	neg		cellular_component : cytosol ( GO:0005829 )			kinase family protein [Arabidopsis lyrata subsp. lyrata]	gi|297797832|ref|XP_002866800.1|
Glycerol	c46114_g2_i1	2	0.906997	pos		cellular_component : cytosol ( GO:0005829 )			kinase family protein [Arabidopsis lyrata subsp. lyrata]	gi|297797832|ref|XP_002866800.1|
Malic acid	c46114_g2_i1	2	0.906133	pos		cellular_component : cytosol ( GO:0005829 )			kinase family protein [Arabidopsis lyrata subsp. lyrata]	gi|297797832|ref|XP_002866800.1|
1-Monolinolein	c46241_g2_i1	2	-0.978486	neg		cellular_component : plasma membrane ( GO:0005886 )	K00517 | E1.14.-.-		CYP81D8 [Arabidopsis lyrata subsp. lyrata]	gi|297798136|ref|XP_002866952.1|
Methyl glucofuranoside	c46241_g2_i1	2	-0.974897	neg		cellular_component : plasma membrane ( GO:0005886 )	K00517 | E1.14.-.-		CYP81D8 [Arabidopsis lyrata subsp. lyrata]	gi|297798136|ref|XP_002866952.1|
Glucose	c46241_g2_i1	2	-0.951505	neg		cellular_component : plasma membrane ( GO:0005886 )	K00517 | E1.14.-.-		CYP81D8 [Arabidopsis lyrata subsp. lyrata]	gi|297798136|ref|XP_002866952.1|
Citric acid	c46241_g2_i1	2	-0.947676	neg		cellular_component : plasma membrane ( GO:0005886 )	K00517 | E1.14.-.-		CYP81D8 [Arabidopsis lyrata subsp. lyrata]	gi|297798136|ref|XP_002866952.1|
Glycine	c46241_g2_i1	2	0.941773	pos		cellular_component : plasma membrane ( GO:0005886 )	K00517 | E1.14.-.-		CYP81D8 [Arabidopsis lyrata subsp. lyrata]	gi|297798136|ref|XP_002866952.1|
Glutamine	c46241_g2_i1	2	0.937861	pos		cellular_component : plasma membrane ( GO:0005886 )	K00517 | E1.14.-.-		CYP81D8 [Arabidopsis lyrata subsp. lyrata]	gi|297798136|ref|XP_002866952.1|
Malic acid	c46241_g2_i1	2	0.924516	pos		cellular_component : plasma membrane ( GO:0005886 )	K00517 | E1.14.-.-		CYP81D8 [Arabidopsis lyrata subsp. lyrata]	gi|297798136|ref|XP_002866952.1|
Methyl glucofuranoside	c47564_g3_i1	2	-0.962581	neg		molecular_function : zinc ion binding ( GO:0008270 )			Dof zinc finger protein DOF1.7 [Arabidopsis thaliana]	gi|15218007|ref|NP_175581.1|
1-Monolinolein	c47564_g3_i1	2	-0.959357	neg		molecular_function : zinc ion binding ( GO:0008270 )			Dof zinc finger protein DOF1.7 [Arabidopsis thaliana]	gi|15218007|ref|NP_175581.1|
Malic acid	c47564_g3_i1	2	0.956601	pos		molecular_function : zinc ion binding ( GO:0008270 )			Dof zinc finger protein DOF1.7 [Arabidopsis thaliana]	gi|15218007|ref|NP_175581.1|
Tyrosine	c47564_g3_i1	2	-0.951685	neg		molecular_function : zinc ion binding ( GO:0008270 )			Dof zinc finger protein DOF1.7 [Arabidopsis thaliana]	gi|15218007|ref|NP_175581.1|
Glycine	c47564_g3_i1	2	0.934482	pos		molecular_function : zinc ion binding ( GO:0008270 )			Dof zinc finger protein DOF1.7 [Arabidopsis thaliana]	gi|15218007|ref|NP_175581.1|
Glycerol	c47564_g3_i1	2	0.932308	pos		molecular_function : zinc ion binding ( GO:0008270 )			Dof zinc finger protein DOF1.7 [Arabidopsis thaliana]	gi|15218007|ref|NP_175581.1|
Citric acid	c47564_g3_i1	2	-0.931964	neg		molecular_function : zinc ion binding ( GO:0008270 )			Dof zinc finger protein DOF1.7 [Arabidopsis thaliana]	gi|15218007|ref|NP_175581.1|
Methyl glucofuranoside	c48799_g1_i3	2	-0.98056	neg		cellular_component : anchored component of membrane ( GO:0031225 )			aspartyl protease-like protein [Arabidopsis thaliana]	gi|30680102|ref|NP_849967.1|
Malic acid	c48799_g1_i3	2	0.95736	pos		cellular_component : anchored component of membrane ( GO:0031225 )			aspartyl protease-like protein [Arabidopsis thaliana]	gi|30680102|ref|NP_849967.1|
Tyrosine	c48799_g1_i3	2	-0.952059	neg		cellular_component : anchored component of membrane ( GO:0031225 )			aspartyl protease-like protein [Arabidopsis thaliana]	gi|30680102|ref|NP_849967.1|
1-Monolinolein	c48799_g1_i3	2	-0.948684	neg		cellular_component : anchored component of membrane ( GO:0031225 )			aspartyl protease-like protein [Arabidopsis thaliana]	gi|30680102|ref|NP_849967.1|
Glutamine	c48799_g1_i3	2	0.93574	pos		cellular_component : anchored component of membrane ( GO:0031225 )			aspartyl protease-like protein [Arabidopsis thaliana]	gi|30680102|ref|NP_849967.1|
Citric acid	c48799_g1_i3	2	-0.933465	neg		cellular_component : anchored component of membrane ( GO:0031225 )			aspartyl protease-like protein [Arabidopsis thaliana]	gi|30680102|ref|NP_849967.1|
Glycine	c48799_g1_i3	2	0.92222	pos		cellular_component : anchored component of membrane ( GO:0031225 )			aspartyl protease-like protein [Arabidopsis thaliana]	gi|30680102|ref|NP_849967.1|
Methyl glucofuranoside	c49162_g2_i2	2	-0.963937	neg	Posttranslational modification, protein turnover, chaperones	biological_process : protein folding ( GO:0006457 )			heat-shock protein [Arabidopsis thaliana]	gi|62318606|dbj|BAD95030.1|
Tyrosine	c49162_g2_i2	2	-0.957517	neg	Posttranslational modification, protein turnover, chaperones	biological_process : protein folding ( GO:0006457 )			heat-shock protein [Arabidopsis thaliana]	gi|62318606|dbj|BAD95030.1|
Malic acid	c49162_g2_i2	2	0.936487	pos	Posttranslational modification, protein turnover, chaperones	biological_process : protein folding ( GO:0006457 )			heat-shock protein [Arabidopsis thaliana]	gi|62318606|dbj|BAD95030.1|
Glutamine	c49162_g2_i2	2	0.923494	pos	Posttranslational modification, protein turnover, chaperones	biological_process : protein folding ( GO:0006457 )			heat-shock protein [Arabidopsis thaliana]	gi|62318606|dbj|BAD95030.1|
1-Monolinolein	c49162_g2_i2	2	-0.913156	neg	Posttranslational modification, protein turnover, chaperones	biological_process : protein folding ( GO:0006457 )			heat-shock protein [Arabidopsis thaliana]	gi|62318606|dbj|BAD95030.1|
1-Monolinolein	c49649_g1_i2	2	-0.994394	neg		biological_process : negative regulation of defense response ( GO:0031348 )			putative WRKY transcription factor 53 [Arabidopsis thaliana]	gi|15236622|ref|NP_194112.1|
Glycine	c49649_g1_i2	2	0.983836	pos		biological_process : negative regulation of defense response ( GO:0031348 )			putative WRKY transcription factor 53 [Arabidopsis thaliana]	gi|15236622|ref|NP_194112.1|
Citric acid	c49649_g1_i2	2	-0.963235	neg		biological_process : negative regulation of defense response ( GO:0031348 )			putative WRKY transcription factor 53 [Arabidopsis thaliana]	gi|15236622|ref|NP_194112.1|
Methyl glucofuranoside	c49649_g1_i2	2	-0.945971	neg		biological_process : negative regulation of defense response ( GO:0031348 )			putative WRKY transcription factor 53 [Arabidopsis thaliana]	gi|15236622|ref|NP_194112.1|
Malic acid	c49649_g1_i2	2	0.943205	pos		biological_process : negative regulation of defense response ( GO:0031348 )			putative WRKY transcription factor 53 [Arabidopsis thaliana]	gi|15236622|ref|NP_194112.1|
Glutamine	c49649_g1_i2	2	0.936874	pos		biological_process : negative regulation of defense response ( GO:0031348 )			putative WRKY transcription factor 53 [Arabidopsis thaliana]	gi|15236622|ref|NP_194112.1|
Stearic acid	c49649_g1_i2	2	-0.927105	neg		biological_process : negative regulation of defense response ( GO:0031348 )			putative WRKY transcription factor 53 [Arabidopsis thaliana]	gi|15236622|ref|NP_194112.1|
Glycerol	c49649_g1_i2	2	0.915747	pos		biological_process : negative regulation of defense response ( GO:0031348 )			putative WRKY transcription factor 53 [Arabidopsis thaliana]	gi|15236622|ref|NP_194112.1|
Glucose	c49649_g1_i2	2	-0.915028	neg		biological_process : negative regulation of defense response ( GO:0031348 )			putative WRKY transcription factor 53 [Arabidopsis thaliana]	gi|15236622|ref|NP_194112.1|
Tyrosine	c51801_g1_i1	2	-0.968403	neg		biological_process : induction of programmed cell death ( GO:0012502 )			BCL-2-associated athanogene 6 [Arabidopsis thaliana]	gi|15225945|ref|NP_182147.1|
Aspartic acid	c51801_g1_i1	2	-0.94432	neg		biological_process : induction of programmed cell death ( GO:0012502 )			BCL-2-associated athanogene 6 [Arabidopsis thaliana]	gi|15225945|ref|NP_182147.1|
Malic acid	c51801_g1_i1	2	0.937964	pos		biological_process : induction of programmed cell death ( GO:0012502 )			BCL-2-associated athanogene 6 [Arabidopsis thaliana]	gi|15225945|ref|NP_182147.1|
Glycerol	c51801_g1_i1	2	0.935799	pos		biological_process : induction of programmed cell death ( GO:0012502 )			BCL-2-associated athanogene 6 [Arabidopsis thaliana]	gi|15225945|ref|NP_182147.1|
Tryptophan	c51801_g1_i1	2	-0.927265	neg		biological_process : induction of programmed cell death ( GO:0012502 )			BCL-2-associated athanogene 6 [Arabidopsis thaliana]	gi|15225945|ref|NP_182147.1|
Malic acid	c61801_g1_i1	2	0.973823	pos		biological_process : gibberellin biosynthetic process ( GO:0009686 )			LOB domain-containing protein 40 [Arabidopsis thaliana]	gi|15219829|ref|NP_176881.1|
Glycerol	c61801_g1_i1	2	0.958986	pos		biological_process : gibberellin biosynthetic process ( GO:0009686 )			LOB domain-containing protein 40 [Arabidopsis thaliana]	gi|15219829|ref|NP_176881.1|
1-Monolinolein	c61801_g1_i1	2	-0.951077	neg		biological_process : gibberellin biosynthetic process ( GO:0009686 )			LOB domain-containing protein 40 [Arabidopsis thaliana]	gi|15219829|ref|NP_176881.1|
Tyrosine	c61801_g1_i1	2	-0.950103	neg		biological_process : gibberellin biosynthetic process ( GO:0009686 )			LOB domain-containing protein 40 [Arabidopsis thaliana]	gi|15219829|ref|NP_176881.1|
Methyl glucofuranoside	c61801_g1_i1	2	-0.94772	neg		biological_process : gibberellin biosynthetic process ( GO:0009686 )			LOB domain-containing protein 40 [Arabidopsis thaliana]	gi|15219829|ref|NP_176881.1|
Glycine	c61801_g1_i1	2	0.946423	pos		biological_process : gibberellin biosynthetic process ( GO:0009686 )			LOB domain-containing protein 40 [Arabidopsis thaliana]	gi|15219829|ref|NP_176881.1|
Citric acid	c61801_g1_i1	2	-0.921304	neg		biological_process : gibberellin biosynthetic process ( GO:0009686 )			LOB domain-containing protein 40 [Arabidopsis thaliana]	gi|15219829|ref|NP_176881.1|
Glutamine	c61801_g1_i1	2	0.905042	pos		biological_process : gibberellin biosynthetic process ( GO:0009686 )			LOB domain-containing protein 40 [Arabidopsis thaliana]	gi|15219829|ref|NP_176881.1|
1-Monolinolein	c73836_g1_i1	2	-0.984479	neg		biological_process : regulation of transcription, DNA-templated ( GO:0006355 )			WRKY DNA-binding protein 26 [Arabidopsis lyrata subsp. lyrata]	gi|297806731|ref|XP_002871249.1|
Glycine	c73836_g1_i1	2	0.959742	pos		biological_process : regulation of transcription, DNA-templated ( GO:0006355 )			WRKY DNA-binding protein 26 [Arabidopsis lyrata subsp. lyrata]	gi|297806731|ref|XP_002871249.1|
Citric acid	c73836_g1_i1	2	-0.951552	neg		biological_process : regulation of transcription, DNA-templated ( GO:0006355 )			WRKY DNA-binding protein 26 [Arabidopsis lyrata subsp. lyrata]	gi|297806731|ref|XP_002871249.1|
Glucose	c73836_g1_i1	2	-0.949186	neg		biological_process : regulation of transcription, DNA-templated ( GO:0006355 )			WRKY DNA-binding protein 26 [Arabidopsis lyrata subsp. lyrata]	gi|297806731|ref|XP_002871249.1|
Methyl glucofuranoside	c73836_g1_i1	2	-0.94378	neg		biological_process : regulation of transcription, DNA-templated ( GO:0006355 )			WRKY DNA-binding protein 26 [Arabidopsis lyrata subsp. lyrata]	gi|297806731|ref|XP_002871249.1|
Stearic acid	c73836_g1_i1	2	-0.94354	neg		biological_process : regulation of transcription, DNA-templated ( GO:0006355 )			WRKY DNA-binding protein 26 [Arabidopsis lyrata subsp. lyrata]	gi|297806731|ref|XP_002871249.1|
Glutamine	c73836_g1_i1	2	0.935913	pos		biological_process : regulation of transcription, DNA-templated ( GO:0006355 )			WRKY DNA-binding protein 26 [Arabidopsis lyrata subsp. lyrata]	gi|297806731|ref|XP_002871249.1|
Butanoic acid	c73836_g1_i1	2	0.913216	pos		biological_process : regulation of transcription, DNA-templated ( GO:0006355 )			WRKY DNA-binding protein 26 [Arabidopsis lyrata subsp. lyrata]	gi|297806731|ref|XP_002871249.1|
Malic acid	c73836_g1_i1	2	0.907788	pos		biological_process : regulation of transcription, DNA-templated ( GO:0006355 )			WRKY DNA-binding protein 26 [Arabidopsis lyrata subsp. lyrata]	gi|297806731|ref|XP_002871249.1|
Threonine	c73836_g1_i1	2	0.906498	pos		biological_process : regulation of transcription, DNA-templated ( GO:0006355 )			WRKY DNA-binding protein 26 [Arabidopsis lyrata subsp. lyrata]	gi|297806731|ref|XP_002871249.1|
1-Monolinolein	c755_g1_i1	2	-0.981211	neg		biological_process : protein folding ( GO:0006457 )			zinc finger family protein [Arabidopsis lyrata subsp. lyrata]	gi|297849826|ref|XP_002892794.1|
Glycine	c755_g1_i1	2	0.97009	pos		biological_process : protein folding ( GO:0006457 )			zinc finger family protein [Arabidopsis lyrata subsp. lyrata]	gi|297849826|ref|XP_002892794.1|
Malic acid	c755_g1_i1	2	0.967788	pos		biological_process : protein folding ( GO:0006457 )			zinc finger family protein [Arabidopsis lyrata subsp. lyrata]	gi|297849826|ref|XP_002892794.1|
Methyl glucofuranoside	c755_g1_i1	2	-0.95937	neg		biological_process : protein folding ( GO:0006457 )			zinc finger family protein [Arabidopsis lyrata subsp. lyrata]	gi|297849826|ref|XP_002892794.1|
Glycerol	c755_g1_i1	2	0.948328	pos		biological_process : protein folding ( GO:0006457 )			zinc finger family protein [Arabidopsis lyrata subsp. lyrata]	gi|297849826|ref|XP_002892794.1|
Citric acid	c755_g1_i1	2	-0.948206	neg		biological_process : protein folding ( GO:0006457 )			zinc finger family protein [Arabidopsis lyrata subsp. lyrata]	gi|297849826|ref|XP_002892794.1|
Glutamine	c755_g1_i1	2	0.922729	pos		biological_process : protein folding ( GO:0006457 )			zinc finger family protein [Arabidopsis lyrata subsp. lyrata]	gi|297849826|ref|XP_002892794.1|
Tyrosine	c755_g1_i1	2	-0.910695	neg		biological_process : protein folding ( GO:0006457 )			zinc finger family protein [Arabidopsis lyrata subsp. lyrata]	gi|297849826|ref|XP_002892794.1|
Tyrosine	c8503_g1_i1	2	-0.985485	neg		biological_process : cellular response to phosphate starvation ( GO:0016036 )			transcription factor MYB75 [Arabidopsis thaliana]	gi|77812602|gb|ABB03877.1|
Aspartic acid	c8503_g1_i1	2	-0.941524	neg		biological_process : cellular response to phosphate starvation ( GO:0016036 )			transcription factor MYB75 [Arabidopsis thaliana]	gi|77812602|gb|ABB03877.1|
Malic acid	c8503_g1_i1	2	0.94143	pos		biological_process : cellular response to phosphate starvation ( GO:0016036 )			transcription factor MYB75 [Arabidopsis thaliana]	gi|77812602|gb|ABB03877.1|
Tryptophan	c8503_g1_i1	2	-0.931855	neg		biological_process : cellular response to phosphate starvation ( GO:0016036 )			transcription factor MYB75 [Arabidopsis thaliana]	gi|77812602|gb|ABB03877.1|
Glycerol	c8503_g1_i1	2	0.914129	pos		biological_process : cellular response to phosphate starvation ( GO:0016036 )			transcription factor MYB75 [Arabidopsis thaliana]	gi|77812602|gb|ABB03877.1|
Methyl glucofuranoside	c8503_g1_i1	2	-0.911111	neg		biological_process : cellular response to phosphate starvation ( GO:0016036 )			transcription factor MYB75 [Arabidopsis thaliana]	gi|77812602|gb|ABB03877.1|
Adenine	c8503_g1_i1	2	-0.908677	neg		biological_process : cellular response to phosphate starvation ( GO:0016036 )			transcription factor MYB75 [Arabidopsis thaliana]	gi|77812602|gb|ABB03877.1|
Tyrosine	c8816_g1_i1	2	-0.965301	neg		cellular_component : extracellular region ( GO:0005576 )			cytochrome P450 71B2 [Arabidopsis thaliana]	gi|15222174|ref|NP_172767.1|
Malic acid	c8816_g1_i1	2	0.950301	pos		cellular_component : extracellular region ( GO:0005576 )			cytochrome P450 71B2 [Arabidopsis thaliana]	gi|15222174|ref|NP_172767.1|
Methyl glucofuranoside	c8816_g1_i1	2	-0.945117	neg		cellular_component : extracellular region ( GO:0005576 )			cytochrome P450 71B2 [Arabidopsis thaliana]	gi|15222174|ref|NP_172767.1|
1-Monolinolein	c8816_g1_i1	2	-0.935529	neg		cellular_component : extracellular region ( GO:0005576 )			cytochrome P450 71B2 [Arabidopsis thaliana]	gi|15222174|ref|NP_172767.1|
Glycerol	c8816_g1_i1	2	0.933404	pos		cellular_component : extracellular region ( GO:0005576 )			cytochrome P450 71B2 [Arabidopsis thaliana]	gi|15222174|ref|NP_172767.1|
Aspartic acid	c8816_g1_i1	2	-0.92176	neg		cellular_component : extracellular region ( GO:0005576 )			cytochrome P450 71B2 [Arabidopsis thaliana]	gi|15222174|ref|NP_172767.1|
Glycine	c8816_g1_i1	2	0.91582	pos		cellular_component : extracellular region ( GO:0005576 )			cytochrome P450 71B2 [Arabidopsis thaliana]	gi|15222174|ref|NP_172767.1|
Citric acid	c8816_g1_i1	2	-0.903935	neg		cellular_component : extracellular region ( GO:0005576 )			cytochrome P450 71B2 [Arabidopsis thaliana]	gi|15222174|ref|NP_172767.1|
Tryptophan	c28438_g1_i1	3	-0.984772	neg		biological_process : brassinosteroid biosynthetic process ( GO:0016132 )			C3HC4-type RING finger domain-containing protein [Arabidopsis thaliana]	gi|15227277|ref|NP_179853.1|
Aspartic acid	c28438_g1_i1	3	-0.965763	neg		biological_process : brassinosteroid biosynthetic process ( GO:0016132 )			C3HC4-type RING finger domain-containing protein [Arabidopsis thaliana]	gi|15227277|ref|NP_179853.1|
Tyrosine	c28438_g1_i1	3	-0.959294	neg		biological_process : brassinosteroid biosynthetic process ( GO:0016132 )			C3HC4-type RING finger domain-containing protein [Arabidopsis thaliana]	gi|15227277|ref|NP_179853.1|
Adenine	c28438_g1_i1	3	-0.953011	neg		biological_process : brassinosteroid biosynthetic process ( GO:0016132 )			C3HC4-type RING finger domain-containing protein [Arabidopsis thaliana]	gi|15227277|ref|NP_179853.1|
Adenine	c35517_g1_i1	3	0.982762	pos		biological_process : response to water deprivation ( GO:0009414 )	K09286 | EREBP EREBP-like factor		ethylene-responsive transcription factor RAP2-1 [Arabidopsis thaliana]	gi|18401592|ref|NP_564496.1|
Tryptophan	c35517_g1_i1	3	0.953441	pos		biological_process : response to water deprivation ( GO:0009414 )	K09286 | EREBP EREBP-like factor		ethylene-responsive transcription factor RAP2-1 [Arabidopsis thaliana]	gi|18401592|ref|NP_564496.1|
Adenine	c38652_g2_i1	3	0.958373	pos		cellular_component : thioglucosidase complex ( GO:0010169 )			myrosinase binding protein [Arabidopsis thaliana]	gi|5360792|dbj|BAA82151.1|
Tryptophan	c38652_g2_i1	3	0.94896	pos		cellular_component : thioglucosidase complex ( GO:0010169 )			myrosinase binding protein [Arabidopsis thaliana]	gi|5360792|dbj|BAA82151.1|
Glycylglutamic acid	c39235_g1_i5	3	-0.931197	neg	Posttranslational modification, protein turnover, chaperones	molecular_function : ubiquitin-protein transferase activity ( GO:0004842 )			zinc finger family protein [Arabidopsis lyrata subsp. lyrata]	gi|297847202|ref|XP_002891482.1|
Tryptophan	c39693_g2_i1	3	0.988178	pos		molecular_function : sequence-specific DNA binding transcription factor activity ( GO:0003700 )	K09286 | EREBP EREBP-like factor		AP2 domain containing protein RAP2.10 [Arabidopsis thaliana]	gi|2281645|gb|AAC49776.1|
Adenine	c39693_g2_i1	3	0.96655	pos		molecular_function : sequence-specific DNA binding transcription factor activity ( GO:0003700 )	K09286 | EREBP EREBP-like factor		AP2 domain containing protein RAP2.10 [Arabidopsis thaliana]	gi|2281645|gb|AAC49776.1|
Mannopyranose	c39693_g2_i1	3	0.904699	pos		molecular_function : sequence-specific DNA binding transcription factor activity ( GO:0003700 )	K09286 | EREBP EREBP-like factor		AP2 domain containing protein RAP2.10 [Arabidopsis thaliana]	gi|2281645|gb|AAC49776.1|
Tryptophan	c39714_g1_i1	3	0.978188	pos		biological_process : DNA repair ( GO:0006281 )			zinc finger protein CONSTANS-LIKE 1 [Arabidopsis thaliana]	gi|15242403|ref|NP_197089.1|
Aspartic acid	c39714_g1_i1	3	0.970596	pos		biological_process : DNA repair ( GO:0006281 )			zinc finger protein CONSTANS-LIKE 1 [Arabidopsis thaliana]	gi|15242403|ref|NP_197089.1|
Tyrosine	c39714_g1_i1	3	0.968478	pos		biological_process : DNA repair ( GO:0006281 )			zinc finger protein CONSTANS-LIKE 1 [Arabidopsis thaliana]	gi|15242403|ref|NP_197089.1|
Adenine	c39714_g1_i1	3	0.942838	pos		biological_process : DNA repair ( GO:0006281 )			zinc finger protein CONSTANS-LIKE 1 [Arabidopsis thaliana]	gi|15242403|ref|NP_197089.1|
Tryptophan	c40338_g1_i1	3	0.989117	pos	Posttranslational modification, protein turnover, chaperones	molecular_function : ligase activity ( GO:0016874 )			brassinosteroid-responsive RING-H2 [Arabidopsis thaliana]	gi|15233117|ref|NP_191705.1|
Adenine	c40338_g1_i1	3	0.983263	pos	Posttranslational modification, protein turnover, chaperones	molecular_function : ligase activity ( GO:0016874 )			brassinosteroid-responsive RING-H2 [Arabidopsis thaliana]	gi|15233117|ref|NP_191705.1|
Aspartic acid	c40338_g1_i1	3	0.922513	pos	Posttranslational modification, protein turnover, chaperones	molecular_function : ligase activity ( GO:0016874 )			brassinosteroid-responsive RING-H2 [Arabidopsis thaliana]	gi|15233117|ref|NP_191705.1|
Mannopyranose	c40338_g1_i1	3	0.905475	pos	Posttranslational modification, protein turnover, chaperones	molecular_function : ligase activity ( GO:0016874 )			brassinosteroid-responsive RING-H2 [Arabidopsis thaliana]	gi|15233117|ref|NP_191705.1|
Valine	c41482_g1_i2	3	0.996455	pos		biological_process : embryo development ending in seed dormancy ( GO:0009793 )			wall-associated kinase 2 [Arabidopsis lyrata subsp. lyrata]	gi|297845108|ref|XP_002890435.1|
Glucopyranose	c41482_g1_i2	3	0.976417	pos		biological_process : embryo development ending in seed dormancy ( GO:0009793 )			wall-associated kinase 2 [Arabidopsis lyrata subsp. lyrata]	gi|297845108|ref|XP_002890435.1|
Myo-Inositol	c41482_g1_i2	3	0.937281	pos		biological_process : embryo development ending in seed dormancy ( GO:0009793 )			wall-associated kinase 2 [Arabidopsis lyrata subsp. lyrata]	gi|297845108|ref|XP_002890435.1|
Mannopyranose	c41482_g1_i2	3	0.923363	pos		biological_process : embryo development ending in seed dormancy ( GO:0009793 )			wall-associated kinase 2 [Arabidopsis lyrata subsp. lyrata]	gi|297845108|ref|XP_002890435.1|
2-Butenedioic acid	c41482_g1_i2	3	0.915351	pos		biological_process : embryo development ending in seed dormancy ( GO:0009793 )			wall-associated kinase 2 [Arabidopsis lyrata subsp. lyrata]	gi|297845108|ref|XP_002890435.1|
Glycylglutamic acid	c43202_g2_i5	3	0.903231	pos		molecular_function : sequence-specific DNA binding transcription factor activity ( GO:0003700 )			NAC domain containing protein 28 [Arabidopsis thaliana]	gi|15218843|ref|NP_176766.1|
Adenine	c43568_g1_i2	3	0.977171	pos	Transcription	biological_process : regulation of transcription, DNA-templated ( GO:0006355 )			nuclear transcription factor Y subunit A-2 [Arabidopsis thaliana]	gi|15230027|ref|NP_187220.1|
Tryptophan	c43568_g1_i2	3	0.975729	pos	Transcription	biological_process : regulation of transcription, DNA-templated ( GO:0006355 )			nuclear transcription factor Y subunit A-2 [Arabidopsis thaliana]	gi|15230027|ref|NP_187220.1|
Tyrosine	c43568_g1_i2	3	0.943441	pos	Transcription	biological_process : regulation of transcription, DNA-templated ( GO:0006355 )			nuclear transcription factor Y subunit A-2 [Arabidopsis thaliana]	gi|15230027|ref|NP_187220.1|
Aspartic acid	c43568_g1_i2	3	0.922437	pos	Transcription	biological_process : regulation of transcription, DNA-templated ( GO:0006355 )			nuclear transcription factor Y subunit A-2 [Arabidopsis thaliana]	gi|15230027|ref|NP_187220.1|
Aspartic acid	c45994_g1_i5	3	0.944692	pos		biological_process : protein import into peroxisome matrix ( GO:0016558 )			F-box protein SKIP8 [Arabidopsis thaliana]	gi|18413398|ref|NP_567369.1|
Glycylglutamic acid	c48073_g2_i5	3	0.980346	pos	General function prediction only	cellular_component : cytoplasm ( GO:0005737 )			zinc finger family protein [Arabidopsis lyrata subsp. lyrata]	gi|297831072|ref|XP_002883418.1|
2-Butenedioic acid	c48073_g2_i5	3	0.935974	pos	General function prediction only	cellular_component : cytoplasm ( GO:0005737 )			zinc finger family protein [Arabidopsis lyrata subsp. lyrata]	gi|297831072|ref|XP_002883418.1|
Parabanic acid	c48073_g2_i5	3	0.9201	pos	General function prediction only	cellular_component : cytoplasm ( GO:0005737 )			zinc finger family protein [Arabidopsis lyrata subsp. lyrata]	gi|297831072|ref|XP_002883418.1|
Valine	c48073_g2_i5	3	0.901387	pos	General function prediction only	cellular_component : cytoplasm ( GO:0005737 )			zinc finger family protein [Arabidopsis lyrata subsp. lyrata]	gi|297831072|ref|XP_002883418.1|
Glucopyranose	c49728_g1_i2	3	0.952785	pos		molecular_function : oxidoreductase activity ( GO:0016491 )			kinase family protein [Arabidopsis lyrata subsp. lyrata]	gi|297825245|ref|XP_002880505.1|
Valine	c49728_g1_i2	3	0.95261	pos		molecular_function : oxidoreductase activity ( GO:0016491 )			kinase family protein [Arabidopsis lyrata subsp. lyrata]	gi|297825245|ref|XP_002880505.1|
2-Butenedioic acid	c49728_g1_i2	3	0.931082	pos		molecular_function : oxidoreductase activity ( GO:0016491 )			kinase family protein [Arabidopsis lyrata subsp. lyrata]	gi|297825245|ref|XP_002880505.1|
Mannopyranose	c49728_g1_i2	3	0.928055	pos		molecular_function : oxidoreductase activity ( GO:0016491 )			kinase family protein [Arabidopsis lyrata subsp. lyrata]	gi|297825245|ref|XP_002880505.1|
Glycylglutamic acid	c49728_g1_i2	3	0.92044	pos		molecular_function : oxidoreductase activity ( GO:0016491 )			kinase family protein [Arabidopsis lyrata subsp. lyrata]	gi|297825245|ref|XP_002880505.1|
Myo-Inositol	c49728_g1_i2	3	0.901531	pos		molecular_function : oxidoreductase activity ( GO:0016491 )			kinase family protein [Arabidopsis lyrata subsp. lyrata]	gi|297825245|ref|XP_002880505.1|
Mannopyranose	c73757_g1_i1	3	0.960961	pos		biological_process : regulation of cell cycle ( GO:0051726 )			ethylene-responsive transcription factor ESR2 [Arabidopsis thaliana]	gi|15221779|ref|NP_173864.1|
Tryptophan	c73757_g1_i1	3	0.950862	pos		biological_process : regulation of cell cycle ( GO:0051726 )			ethylene-responsive transcription factor ESR2 [Arabidopsis thaliana]	gi|15221779|ref|NP_173864.1|
Aspartic acid	c73757_g1_i1	3	0.921625	pos		biological_process : regulation of cell cycle ( GO:0051726 )			ethylene-responsive transcription factor ESR2 [Arabidopsis thaliana]	gi|15221779|ref|NP_173864.1|
Mannopyranose	c32837_g1_i2	4	0.967857	pos		molecular_function : sequence-specific DNA binding transcription factor activity ( GO:0003700 )			zinc finger protein 2 [Arabidopsis thaliana]	gi|15242152|ref|NP_200560.1|
Myo-Inositol	c32837_g1_i2	4	0.94979	pos		molecular_function : sequence-specific DNA binding transcription factor activity ( GO:0003700 )			zinc finger protein 2 [Arabidopsis thaliana]	gi|15242152|ref|NP_200560.1|
Tryptophan	c32837_g1_i2	4	0.927395	pos		molecular_function : sequence-specific DNA binding transcription factor activity ( GO:0003700 )			zinc finger protein 2 [Arabidopsis thaliana]	gi|15242152|ref|NP_200560.1|
Adenine	c32837_g1_i2	4	0.927228	pos		molecular_function : sequence-specific DNA binding transcription factor activity ( GO:0003700 )			zinc finger protein 2 [Arabidopsis thaliana]	gi|15242152|ref|NP_200560.1|
Glucopyranose	c32837_g1_i2	4	0.915464	pos		molecular_function : sequence-specific DNA binding transcription factor activity ( GO:0003700 )			zinc finger protein 2 [Arabidopsis thaliana]	gi|15242152|ref|NP_200560.1|
Tryptophan	c34772_g1_i1	4	-0.963356	neg		biological_process : regulation of transcription, DNA-templated ( GO:0006355 )			ethylene-responsive transcription factor ERF096 [Arabidopsis thaliana]	gi|15239863|ref|NP_199154.1|
Aspartic acid	c34772_g1_i1	4	-0.936768	neg		biological_process : regulation of transcription, DNA-templated ( GO:0006355 )			ethylene-responsive transcription factor ERF096 [Arabidopsis thaliana]	gi|15239863|ref|NP_199154.1|
Tyrosine	c34772_g1_i1	4	-0.933452	neg		biological_process : regulation of transcription, DNA-templated ( GO:0006355 )			ethylene-responsive transcription factor ERF096 [Arabidopsis thaliana]	gi|15239863|ref|NP_199154.1|
Tryptophan	c36126_g1_i2	4	-0.965749	neg					F-box family protein [Arabidopsis lyrata subsp. lyrata]	gi|297813917|ref|XP_002874842.1|
Adenine	c36126_g1_i2	4	-0.962365	neg					F-box family protein [Arabidopsis lyrata subsp. lyrata]	gi|297813917|ref|XP_002874842.1|
Tyrosine	c36126_g1_i2	4	-0.955056	neg					F-box family protein [Arabidopsis lyrata subsp. lyrata]	gi|297813917|ref|XP_002874842.1|
Aspartic acid	c36126_g1_i2	4	-0.935906	neg					F-box family protein [Arabidopsis lyrata subsp. lyrata]	gi|297813917|ref|XP_002874842.1|
Glycylglutamic acid	c36144_g4_i2	4	-0.976982	neg	Carbohydrate transport and metabolism	molecular_function : kinase activity ( GO:0016301 )			Protein kinase protein with tetratricopeptide repeat domain [Arabidopsis thaliana]	gi|15232611|ref|NP_187535.1|
2-Butenedioic acid	c36144_g4_i2	4	-0.946243	neg	Carbohydrate transport and metabolism	molecular_function : kinase activity ( GO:0016301 )			Protein kinase protein with tetratricopeptide repeat domain [Arabidopsis thaliana]	gi|15232611|ref|NP_187535.1|
Parabanic acid	c36144_g4_i2	4	-0.937171	neg	Carbohydrate transport and metabolism	molecular_function : kinase activity ( GO:0016301 )			Protein kinase protein with tetratricopeptide repeat domain [Arabidopsis thaliana]	gi|15232611|ref|NP_187535.1|
Valine	c36144_g4_i2	4	-0.93131	neg	Carbohydrate transport and metabolism	molecular_function : kinase activity ( GO:0016301 )			Protein kinase protein with tetratricopeptide repeat domain [Arabidopsis thaliana]	gi|15232611|ref|NP_187535.1|
Glycylglutamic acid	c37315_g1_i8	4	-0.990241	neg	Transcription	biological_process : regulation of timing of transition from vegetative to reproductive phase ( GO:0048510 )	K08064 | NFYA nuclear transcription factor Y, alpha		nuclear transcription factor Y subunit A-1 [Arabidopsis thaliana]	gi|30684143|ref|NP_850811.1|
Parabanic acid	c37315_g1_i8	4	-0.921743	neg	Transcription	biological_process : regulation of timing of transition from vegetative to reproductive phase ( GO:0048510 )	K08064 | NFYA nuclear transcription factor Y, alpha		nuclear transcription factor Y subunit A-1 [Arabidopsis thaliana]	gi|30684143|ref|NP_850811.1|
Histidine	c37315_g1_i8	4	-0.907454	neg	Transcription	biological_process : regulation of timing of transition from vegetative to reproductive phase ( GO:0048510 )	K08064 | NFYA nuclear transcription factor Y, alpha		nuclear transcription factor Y subunit A-1 [Arabidopsis thaliana]	gi|30684143|ref|NP_850811.1|
2-Butenedioic acid	c37315_g1_i8	4	-0.903709	neg	Transcription	biological_process : regulation of timing of transition from vegetative to reproductive phase ( GO:0048510 )	K08064 | NFYA nuclear transcription factor Y, alpha		nuclear transcription factor Y subunit A-1 [Arabidopsis thaliana]	gi|30684143|ref|NP_850811.1|
Glucopyranose	c39237_g1_i2	4	0.972655	pos		cellular_component : nucleus ( GO:0005634 )			NIM1-interacting 2 protein [Arabidopsis thaliana]	gi|22331337|ref|NP_683594.1|
Valine	c39237_g1_i2	4	0.951888	pos		cellular_component : nucleus ( GO:0005634 )			NIM1-interacting 2 protein [Arabidopsis thaliana]	gi|22331337|ref|NP_683594.1|
Mannopyranose	c39237_g1_i2	4	0.945906	pos		cellular_component : nucleus ( GO:0005634 )			NIM1-interacting 2 protein [Arabidopsis thaliana]	gi|22331337|ref|NP_683594.1|
Myo-Inositol	c39237_g1_i2	4	0.936344	pos		cellular_component : nucleus ( GO:0005634 )			NIM1-interacting 2 protein [Arabidopsis thaliana]	gi|22331337|ref|NP_683594.1|
2-Butenedioic acid	c39237_g1_i2	4	0.906862	pos		cellular_component : nucleus ( GO:0005634 )			NIM1-interacting 2 protein [Arabidopsis thaliana]	gi|22331337|ref|NP_683594.1|
Tryptophan	c40375_g2_i2	4	-0.965276	neg		cellular_component : nucleus ( GO:0005634 )	K10144 | RCHY1, PIRH2 RING finger and CHY zinc finger domain-containing protein 1		ring finger and CHY zinc finger domain-containing protein 1 [Arabidopsis thaliana]	gi|15237169|ref|NP_197683.1|
Adenine	c40375_g2_i2	4	-0.95979	neg		cellular_component : nucleus ( GO:0005634 )	K10144 | RCHY1, PIRH2 RING finger and CHY zinc finger domain-containing protein 1		ring finger and CHY zinc finger domain-containing protein 1 [Arabidopsis thaliana]	gi|15237169|ref|NP_197683.1|
Mannopyranose	c40375_g2_i2	4	-0.935343	neg		cellular_component : nucleus ( GO:0005634 )	K10144 | RCHY1, PIRH2 RING finger and CHY zinc finger domain-containing protein 1		ring finger and CHY zinc finger domain-containing protein 1 [Arabidopsis thaliana]	gi|15237169|ref|NP_197683.1|
Aspartic acid	c40375_g2_i2	4	-0.90591	neg		cellular_component : nucleus ( GO:0005634 )	K10144 | RCHY1, PIRH2 RING finger and CHY zinc finger domain-containing protein 1		ring finger and CHY zinc finger domain-containing protein 1 [Arabidopsis thaliana]	gi|15237169|ref|NP_197683.1|
Myo-Inositol	c40375_g2_i2	4	-0.902157	neg		cellular_component : nucleus ( GO:0005634 )	K10144 | RCHY1, PIRH2 RING finger and CHY zinc finger domain-containing protein 1		ring finger and CHY zinc finger domain-containing protein 1 [Arabidopsis thaliana]	gi|15237169|ref|NP_197683.1|
Tyrosine	c40768_g1_i2	4	-0.975819	neg	Secondary metabolites biosynthesis, transport and catabolism	biological_process : oxidation-reduction process ( GO:0055114 )	K09832 | CYP710A cytochrome P450, family 710, subfamily A		cytochrome P450, family 710, subfamily A [Arabidopsis thaliana]	gi|15226758|ref|NP_180997.1|
Adenine	c40768_g1_i2	4	-0.962563	neg	Secondary metabolites biosynthesis, transport and catabolism	biological_process : oxidation-reduction process ( GO:0055114 )	K09832 | CYP710A cytochrome P450, family 710, subfamily A		cytochrome P450, family 710, subfamily A [Arabidopsis thaliana]	gi|15226758|ref|NP_180997.1|
Tryptophan	c40768_g1_i2	4	-0.959292	neg	Secondary metabolites biosynthesis, transport and catabolism	biological_process : oxidation-reduction process ( GO:0055114 )	K09832 | CYP710A cytochrome P450, family 710, subfamily A		cytochrome P450, family 710, subfamily A [Arabidopsis thaliana]	gi|15226758|ref|NP_180997.1|
Aspartic acid	c40768_g1_i2	4	-0.95478	neg	Secondary metabolites biosynthesis, transport and catabolism	biological_process : oxidation-reduction process ( GO:0055114 )	K09832 | CYP710A cytochrome P450, family 710, subfamily A		cytochrome P450, family 710, subfamily A [Arabidopsis thaliana]	gi|15226758|ref|NP_180997.1|
Adenine	c40873_g2_i3	4	0.992196	pos		biological_process : transcription, DNA-templated ( GO:0006351 )			transcriptional factor B3 family protein [Arabidopsis lyrata subsp. lyrata]	gi|297825447|ref|XP_002880606.1|
Tryptophan	c40873_g2_i3	4	0.974506	pos		biological_process : transcription, DNA-templated ( GO:0006351 )			transcriptional factor B3 family protein [Arabidopsis lyrata subsp. lyrata]	gi|297825447|ref|XP_002880606.1|
Tryptophan	c40971_g1_i2	4	0.967847	pos		molecular_function : heme binding ( GO:0020037 )			CYP89A5 [Arabidopsis lyrata subsp. lyrata]	gi|297837797|ref|XP_002886780.1|
Mannopyranose	c40971_g1_i2	4	0.945167	pos		molecular_function : heme binding ( GO:0020037 )			CYP89A5 [Arabidopsis lyrata subsp. lyrata]	gi|297837797|ref|XP_002886780.1|
Adenine	c40971_g1_i2	4	0.938707	pos		molecular_function : heme binding ( GO:0020037 )			CYP89A5 [Arabidopsis lyrata subsp. lyrata]	gi|297837797|ref|XP_002886780.1|
Aspartic acid	c42449_g1_i4	4	-0.965483	neg		biological_process : protein folding ( GO:0006457 )			chaperone DnaJ-domain containing protein [Arabidopsis thaliana]	gi|15231803|ref|NP_188036.1|
Tryptophan	c42449_g1_i4	4	-0.927479	neg		biological_process : protein folding ( GO:0006457 )			chaperone DnaJ-domain containing protein [Arabidopsis thaliana]	gi|15231803|ref|NP_188036.1|
Tyrosine	c42449_g1_i4	4	-0.917759	neg		biological_process : protein folding ( GO:0006457 )			chaperone DnaJ-domain containing protein [Arabidopsis thaliana]	gi|15231803|ref|NP_188036.1|
Tryptophan	c42527_g1_i1	4	-0.988661	neg		molecular_function : sequence-specific DNA binding transcription factor activity ( GO:0003700 )			transcription factor bHLH96 [Arabidopsis thaliana]	gi|15218391|ref|NP_177366.1|
Aspartic acid	c42527_g1_i1	4	-0.966477	neg		molecular_function : sequence-specific DNA binding transcription factor activity ( GO:0003700 )			transcription factor bHLH96 [Arabidopsis thaliana]	gi|15218391|ref|NP_177366.1|
Adenine	c42527_g1_i1	4	-0.929687	neg		molecular_function : sequence-specific DNA binding transcription factor activity ( GO:0003700 )			transcription factor bHLH96 [Arabidopsis thaliana]	gi|15218391|ref|NP_177366.1|
Tyrosine	c42527_g1_i1	4	-0.92656	neg		molecular_function : sequence-specific DNA binding transcription factor activity ( GO:0003700 )			transcription factor bHLH96 [Arabidopsis thaliana]	gi|15218391|ref|NP_177366.1|
Aspartic acid	c42815_g1_i2	4	-0.905396	neg		biological_process : protein phosphorylation ( GO:0006468 )			kinase family protein [Arabidopsis lyrata subsp. lyrata]	gi|297836744|ref|XP_002886254.1|
Tryptophan	c42815_g1_i2	4	-0.904919	neg		biological_process : protein phosphorylation ( GO:0006468 )			kinase family protein [Arabidopsis lyrata subsp. lyrata]	gi|297836744|ref|XP_002886254.1|
Glucopyranose	c43023_g1_i2	4	0.910918	pos		biological_process : nitrate transport ( GO:0015706 )			zinc finger protein 6 [Arabidopsis thaliana]	gi|15219811|ref|NP_176873.1|
Mannopyranose	c43023_g1_i2	4	0.902874	pos		biological_process : nitrate transport ( GO:0015706 )			zinc finger protein 6 [Arabidopsis thaliana]	gi|15219811|ref|NP_176873.1|
Tryptophan	c43794_g1_i2	4	0.996779	pos		biological_process : vernalization response ( GO:0010048 )			agamous-like MADS-box protein AGL14 [Arabidopsis thaliana]	gi|15234342|ref|NP_192925.1|
Adenine	c43794_g1_i2	4	0.956232	pos		biological_process : vernalization response ( GO:0010048 )			agamous-like MADS-box protein AGL14 [Arabidopsis thaliana]	gi|15234342|ref|NP_192925.1|
Aspartic acid	c43794_g1_i2	4	0.928049	pos		biological_process : vernalization response ( GO:0010048 )			agamous-like MADS-box protein AGL14 [Arabidopsis thaliana]	gi|15234342|ref|NP_192925.1|
Mannopyranose	c43794_g1_i2	4	0.91807	pos		biological_process : vernalization response ( GO:0010048 )			agamous-like MADS-box protein AGL14 [Arabidopsis thaliana]	gi|15234342|ref|NP_192925.1|
Mannopyranose	c44340_g2_i6	4	0.966633	pos		biological_process : negative regulation of defense response ( GO:0031348 )			kinase family protein [Arabidopsis lyrata subsp. lyrata]	gi|297809625|ref|XP_002872696.1|
Myo-Inositol	c44340_g2_i6	4	0.955144	pos		biological_process : negative regulation of defense response ( GO:0031348 )			kinase family protein [Arabidopsis lyrata subsp. lyrata]	gi|297809625|ref|XP_002872696.1|
Glucopyranose	c44340_g2_i6	4	0.919373	pos		biological_process : negative regulation of defense response ( GO:0031348 )			kinase family protein [Arabidopsis lyrata subsp. lyrata]	gi|297809625|ref|XP_002872696.1|
Tryptophan	c44695_g2_i1	4	0.983947	pos	Transcription	biological_process : regulation of salicylic acid mediated signaling pathway ( GO:2000031 )	K09422 | MYBP myb proto-oncogene protein, plant		AtMYB44/AtMYBr1 [Arabidopsis lyrata subsp. lyrata]	gi|297797651|ref|XP_002866710.1|
Adenine	c44695_g2_i1	4	0.969405	pos	Transcription	biological_process : regulation of salicylic acid mediated signaling pathway ( GO:2000031 )	K09422 | MYBP myb proto-oncogene protein, plant		AtMYB44/AtMYBr1 [Arabidopsis lyrata subsp. lyrata]	gi|297797651|ref|XP_002866710.1|
Mannopyranose	c44695_g2_i1	4	0.935815	pos	Transcription	biological_process : regulation of salicylic acid mediated signaling pathway ( GO:2000031 )	K09422 | MYBP myb proto-oncogene protein, plant		AtMYB44/AtMYBr1 [Arabidopsis lyrata subsp. lyrata]	gi|297797651|ref|XP_002866710.1|
Tyrosine	c45442_g1_i1	4	-0.984633	neg		biological_process : response to jasmonic acid ( GO:0009753 )			myb family transcription factor [Arabidopsis thaliana]	gi|42567912|ref|NP_568344.2|
Aspartic acid	c45442_g1_i1	4	-0.948262	neg		biological_process : response to jasmonic acid ( GO:0009753 )			myb family transcription factor [Arabidopsis thaliana]	gi|42567912|ref|NP_568344.2|
Tryptophan	c45442_g1_i1	4	-0.940589	neg		biological_process : response to jasmonic acid ( GO:0009753 )			myb family transcription factor [Arabidopsis thaliana]	gi|42567912|ref|NP_568344.2|
Adenine	c45442_g1_i1	4	-0.939032	neg		biological_process : response to jasmonic acid ( GO:0009753 )			myb family transcription factor [Arabidopsis thaliana]	gi|42567912|ref|NP_568344.2|
Mannopyranose	c45910_g1_i15	4	0.953578	pos		molecular_function : sequence-specific DNA binding transcription factor activity ( GO:0003700 )			NAC domain-containing protein 69 [Arabidopsis thaliana]	gi|145332957|ref|NP_001078344.1|
Glucopyranose	c45910_g1_i15	4	0.917167	pos		molecular_function : sequence-specific DNA binding transcription factor activity ( GO:0003700 )			NAC domain-containing protein 69 [Arabidopsis thaliana]	gi|145332957|ref|NP_001078344.1|
Myo-Inositol	c45910_g1_i15	4	0.909327	pos		molecular_function : sequence-specific DNA binding transcription factor activity ( GO:0003700 )			NAC domain-containing protein 69 [Arabidopsis thaliana]	gi|145332957|ref|NP_001078344.1|
Valine	c45910_g1_i15	4	0.901011	pos		molecular_function : sequence-specific DNA binding transcription factor activity ( GO:0003700 )			NAC domain-containing protein 69 [Arabidopsis thaliana]	gi|145332957|ref|NP_001078344.1|
Tyrosine	c47150_g2_i5	4	-0.917305	neg	RNA processing and modification	molecular_function : zinc ion binding ( GO:0008270 )			zinc finger family protein [Arabidopsis lyrata subsp. lyrata]	gi|297833742|ref|XP_002884753.1|
Aspartic acid	c47150_g2_i5	4	-0.90821	neg	RNA processing and modification	molecular_function : zinc ion binding ( GO:0008270 )			zinc finger family protein [Arabidopsis lyrata subsp. lyrata]	gi|297833742|ref|XP_002884753.1|
Adenine	c47150_g2_i5	4	-0.903499	neg	RNA processing and modification	molecular_function : zinc ion binding ( GO:0008270 )			zinc finger family protein [Arabidopsis lyrata subsp. lyrata]	gi|297833742|ref|XP_002884753.1|
Myo-Inositol	c47817_g1_i1	4	-0.971288	neg		cellular_component : extracellular region ( GO:0005576 )			F-box family protein [Arabidopsis lyrata subsp. lyrata]	gi|297823031|ref|XP_002879398.1|
Glucopyranose	c47817_g1_i1	4	-0.952852	neg		cellular_component : extracellular region ( GO:0005576 )			F-box family protein [Arabidopsis lyrata subsp. lyrata]	gi|297823031|ref|XP_002879398.1|
Adenine	c47817_g1_i1	4	-0.906031	neg		cellular_component : extracellular region ( GO:0005576 )			F-box family protein [Arabidopsis lyrata subsp. lyrata]	gi|297823031|ref|XP_002879398.1|
Tryptophan	c47817_g1_i1	4	-0.902981	neg		cellular_component : extracellular region ( GO:0005576 )			F-box family protein [Arabidopsis lyrata subsp. lyrata]	gi|297823031|ref|XP_002879398.1|
2-Butenedioic acid	c50273_g1_i1	4	-0.978033	neg	Replication, recombination and repair	biological_process : cytokinesis by cell plate formation ( GO:0000911 )			kinase interacting KIP1-like protein [Arabidopsis thaliana]	gi|334185553|ref|NP_188918.2|
Valine	c50273_g1_i1	4	-0.970131	neg	Replication, recombination and repair	biological_process : cytokinesis by cell plate formation ( GO:0000911 )			kinase interacting KIP1-like protein [Arabidopsis thaliana]	gi|334185553|ref|NP_188918.2|
Glucopyranose	c50273_g1_i1	4	-0.958019	neg	Replication, recombination and repair	biological_process : cytokinesis by cell plate formation ( GO:0000911 )			kinase interacting KIP1-like protein [Arabidopsis thaliana]	gi|334185553|ref|NP_188918.2|
3-Amino-2-piperidone	c50273_g1_i1	4	-0.952573	neg	Replication, recombination and repair	biological_process : cytokinesis by cell plate formation ( GO:0000911 )			kinase interacting KIP1-like protein [Arabidopsis thaliana]	gi|334185553|ref|NP_188918.2|
Parabanic acid	c50273_g1_i1	4	-0.931662	neg	Replication, recombination and repair	biological_process : cytokinesis by cell plate formation ( GO:0000911 )			kinase interacting KIP1-like protein [Arabidopsis thaliana]	gi|334185553|ref|NP_188918.2|
Glycylglutamic acid	c50273_g1_i1	4	-0.910753	neg	Replication, recombination and repair	biological_process : cytokinesis by cell plate formation ( GO:0000911 )			kinase interacting KIP1-like protein [Arabidopsis thaliana]	gi|334185553|ref|NP_188918.2|
Myo-Inositol	c50273_g1_i1	4	-0.908935	neg	Replication, recombination and repair	biological_process : cytokinesis by cell plate formation ( GO:0000911 )			kinase interacting KIP1-like protein [Arabidopsis thaliana]	gi|334185553|ref|NP_188918.2|
Tryptophan	c51144_g1_i1	4	-0.977716	neg	Replication, recombination and repair	biological_process : cytokinesis by cell plate formation ( GO:0000911 )			kinase interacting-like protein [Arabidopsis thaliana]	gi|240255831|ref|NP_193212.4|
Aspartic acid	c51144_g1_i1	4	-0.97124	neg	Replication, recombination and repair	biological_process : cytokinesis by cell plate formation ( GO:0000911 )			kinase interacting-like protein [Arabidopsis thaliana]	gi|240255831|ref|NP_193212.4|
Tyrosine	c51144_g1_i1	4	-0.968276	neg	Replication, recombination and repair	biological_process : cytokinesis by cell plate formation ( GO:0000911 )			kinase interacting-like protein [Arabidopsis thaliana]	gi|240255831|ref|NP_193212.4|
Adenine	c51144_g1_i1	4	-0.9528	neg	Replication, recombination and repair	biological_process : cytokinesis by cell plate formation ( GO:0000911 )			kinase interacting-like protein [Arabidopsis thaliana]	gi|240255831|ref|NP_193212.4|
Tryptophan	c61611_g1_i1	4	-0.996198	neg		biological_process : cellular response to hypoxia ( GO:0071456 )			ethylene-responsive transcription factor ERF073 [Arabidopsis thaliana]	gi|186494812|ref|NP_001117587.1|
Adenine	c61611_g1_i1	4	-0.955706	neg		biological_process : cellular response to hypoxia ( GO:0071456 )			ethylene-responsive transcription factor ERF073 [Arabidopsis thaliana]	gi|186494812|ref|NP_001117587.1|
Aspartic acid	c61611_g1_i1	4	-0.92093	neg		biological_process : cellular response to hypoxia ( GO:0071456 )			ethylene-responsive transcription factor ERF073 [Arabidopsis thaliana]	gi|186494812|ref|NP_001117587.1|
Mannopyranose	c61611_g1_i1	4	-0.902814	neg		biological_process : cellular response to hypoxia ( GO:0071456 )			ethylene-responsive transcription factor ERF073 [Arabidopsis thaliana]	gi|186494812|ref|NP_001117587.1|
Tryptophan	c79656_g1_i1	4	-0.968085	neg		cellular_component : extracellular region ( GO:0005576 )			cytochrome P450, family 82, subfamily F, polypeptide 1 [Arabidopsis thaliana]	gi|15224686|ref|NP_180088.1|
Adenine	c79656_g1_i1	4	-0.943258	neg		cellular_component : extracellular region ( GO:0005576 )			cytochrome P450, family 82, subfamily F, polypeptide 1 [Arabidopsis thaliana]	gi|15224686|ref|NP_180088.1|
Glycylglutamic acid	c28643_g1_i1	5	-0.989315	neg					lectin receptor kinase [Arabidopsis thaliana]	gi|1769897|emb|CAA69271.1|
Histidine	c28643_g1_i1	5	-0.973728	neg					lectin receptor kinase [Arabidopsis thaliana]	gi|1769897|emb|CAA69271.1|
Parabanic acid	c28643_g1_i1	5	-0.968311	neg					lectin receptor kinase [Arabidopsis thaliana]	gi|1769897|emb|CAA69271.1|
Allofuranose	c28643_g1_i1	5	0.965127	pos					lectin receptor kinase [Arabidopsis thaliana]	gi|1769897|emb|CAA69271.1|
Pipecolic acid	c28643_g1_i1	5	0.947862	pos					lectin receptor kinase [Arabidopsis thaliana]	gi|1769897|emb|CAA69271.1|
Ribofurance	c28643_g1_i1	5	0.924638	pos					lectin receptor kinase [Arabidopsis thaliana]	gi|1769897|emb|CAA69271.1|
2-Butenedioic acid	c28643_g1_i1	5	-0.919958	neg					lectin receptor kinase [Arabidopsis thaliana]	gi|1769897|emb|CAA69271.1|
Turanose	c28643_g1_i1	5	0.919257	pos					lectin receptor kinase [Arabidopsis thaliana]	gi|1769897|emb|CAA69271.1|
2-Pyrrolidinone	c28643_g1_i1	5	0.901202	pos					lectin receptor kinase [Arabidopsis thaliana]	gi|1769897|emb|CAA69271.1|
Histidine	c32491_g1_i2	5	-0.979062	neg		cellular_component : extracellular region ( GO:0005576 )			bifunctional inhibitor/lipid-transfer protein/seed storage 2S albumin-like protein [Arabidopsis thaliana]	gi|145334215|ref|NP_001078488.1|
Allofuranose	c32491_g1_i2	5	0.972853	pos		cellular_component : extracellular region ( GO:0005576 )			bifunctional inhibitor/lipid-transfer protein/seed storage 2S albumin-like protein [Arabidopsis thaliana]	gi|145334215|ref|NP_001078488.1|
2-Pyrrolidinone	c32491_g1_i2	5	0.946927	pos		cellular_component : extracellular region ( GO:0005576 )			bifunctional inhibitor/lipid-transfer protein/seed storage 2S albumin-like protein [Arabidopsis thaliana]	gi|145334215|ref|NP_001078488.1|
Lactic Acid	c32491_g1_i2	5	0.933718	pos		cellular_component : extracellular region ( GO:0005576 )			bifunctional inhibitor/lipid-transfer protein/seed storage 2S albumin-like protein [Arabidopsis thaliana]	gi|145334215|ref|NP_001078488.1|
Pipecolic acid	c32491_g1_i2	5	0.919514	pos		cellular_component : extracellular region ( GO:0005576 )			bifunctional inhibitor/lipid-transfer protein/seed storage 2S albumin-like protein [Arabidopsis thaliana]	gi|145334215|ref|NP_001078488.1|
Butanoic acid	c33703_g1_i1	5	-0.965876	neg		biological_process : glucuronoxylan metabolic process ( GO:0010413 )			putative transcription factor, partial [Arabidopsis thaliana]	gi|3941488|gb|AAC83620.1|
Allofuranose	c33703_g1_i1	5	0.962081	pos		biological_process : glucuronoxylan metabolic process ( GO:0010413 )			putative transcription factor, partial [Arabidopsis thaliana]	gi|3941488|gb|AAC83620.1|
Histidine	c33703_g1_i1	5	-0.961347	neg		biological_process : glucuronoxylan metabolic process ( GO:0010413 )			putative transcription factor, partial [Arabidopsis thaliana]	gi|3941488|gb|AAC83620.1|
Threonine	c33703_g1_i1	5	-0.95676	neg		biological_process : glucuronoxylan metabolic process ( GO:0010413 )			putative transcription factor, partial [Arabidopsis thaliana]	gi|3941488|gb|AAC83620.1|
Stearic acid	c33703_g1_i1	5	0.934001	pos		biological_process : glucuronoxylan metabolic process ( GO:0010413 )			putative transcription factor, partial [Arabidopsis thaliana]	gi|3941488|gb|AAC83620.1|
Lactic Acid	c33703_g1_i1	5	0.929233	pos		biological_process : glucuronoxylan metabolic process ( GO:0010413 )			putative transcription factor, partial [Arabidopsis thaliana]	gi|3941488|gb|AAC83620.1|
Turanose	c33703_g1_i1	5	0.918476	pos		biological_process : glucuronoxylan metabolic process ( GO:0010413 )			putative transcription factor, partial [Arabidopsis thaliana]	gi|3941488|gb|AAC83620.1|
Pipecolic acid	c33703_g1_i1	5	0.91263	pos		biological_process : glucuronoxylan metabolic process ( GO:0010413 )			putative transcription factor, partial [Arabidopsis thaliana]	gi|3941488|gb|AAC83620.1|
9,12-Octadecadienoic acid	c33703_g1_i1	5	0.903016	pos		biological_process : glucuronoxylan metabolic process ( GO:0010413 )			putative transcription factor, partial [Arabidopsis thaliana]	gi|3941488|gb|AAC83620.1|
Palmitic Acid	c33703_g1_i1	5	0.900113	pos		biological_process : glucuronoxylan metabolic process ( GO:0010413 )			putative transcription factor, partial [Arabidopsis thaliana]	gi|3941488|gb|AAC83620.1|
2-Pyrrolidinone	c37155_g1_i6	5	0.978088	pos	Posttranslational modification, protein turnover, chaperones	molecular_function : ATPase activity ( GO:0016887 )			cytochrome BC1 synthesis-like protein [Arabidopsis thaliana]	gi|30693380|ref|NP_190663.2|
Histidine	c37155_g1_i6	5	-0.955634	neg	Posttranslational modification, protein turnover, chaperones	molecular_function : ATPase activity ( GO:0016887 )			cytochrome BC1 synthesis-like protein [Arabidopsis thaliana]	gi|30693380|ref|NP_190663.2|
Glycylglutamic acid	c37155_g1_i6	5	-0.951988	neg	Posttranslational modification, protein turnover, chaperones	molecular_function : ATPase activity ( GO:0016887 )			cytochrome BC1 synthesis-like protein [Arabidopsis thaliana]	gi|30693380|ref|NP_190663.2|
Allofuranose	c37155_g1_i6	5	0.937661	pos	Posttranslational modification, protein turnover, chaperones	molecular_function : ATPase activity ( GO:0016887 )			cytochrome BC1 synthesis-like protein [Arabidopsis thaliana]	gi|30693380|ref|NP_190663.2|
Histidine	c41322_g1_i2	5	-0.971879	neg		biological_process : endoplasmic reticulum organization ( GO:0007029 )			putative bHLH transcription factor (bHLH020) [Arabidopsis thaliana]	gi|51970638|dbj|BAD44011.1|
Lactic Acid	c41322_g1_i2	5	0.967521	pos		biological_process : endoplasmic reticulum organization ( GO:0007029 )			putative bHLH transcription factor (bHLH020) [Arabidopsis thaliana]	gi|51970638|dbj|BAD44011.1|
Allofuranose	c41322_g1_i2	5	0.962067	pos		biological_process : endoplasmic reticulum organization ( GO:0007029 )			putative bHLH transcription factor (bHLH020) [Arabidopsis thaliana]	gi|51970638|dbj|BAD44011.1|
Pipecolic acid	c41322_g1_i2	5	0.938665	pos		biological_process : endoplasmic reticulum organization ( GO:0007029 )			putative bHLH transcription factor (bHLH020) [Arabidopsis thaliana]	gi|51970638|dbj|BAD44011.1|
Turanose	c41322_g1_i2	5	0.927801	pos		biological_process : endoplasmic reticulum organization ( GO:0007029 )			putative bHLH transcription factor (bHLH020) [Arabidopsis thaliana]	gi|51970638|dbj|BAD44011.1|
Butanoic acid	c41322_g1_i2	5	-0.919171	neg		biological_process : endoplasmic reticulum organization ( GO:0007029 )			putative bHLH transcription factor (bHLH020) [Arabidopsis thaliana]	gi|51970638|dbj|BAD44011.1|
Stearic acid	c41322_g1_i2	5	0.919045	pos		biological_process : endoplasmic reticulum organization ( GO:0007029 )			putative bHLH transcription factor (bHLH020) [Arabidopsis thaliana]	gi|51970638|dbj|BAD44011.1|
Threonine	c41322_g1_i2	5	-0.906903	neg		biological_process : endoplasmic reticulum organization ( GO:0007029 )			putative bHLH transcription factor (bHLH020) [Arabidopsis thaliana]	gi|51970638|dbj|BAD44011.1|
Glucose	c41322_g1_i2	5	0.906718	pos		biological_process : endoplasmic reticulum organization ( GO:0007029 )			putative bHLH transcription factor (bHLH020) [Arabidopsis thaliana]	gi|51970638|dbj|BAD44011.1|
Talofuranose	c41322_g1_i2	5	0.905995	pos		biological_process : endoplasmic reticulum organization ( GO:0007029 )			putative bHLH transcription factor (bHLH020) [Arabidopsis thaliana]	gi|51970638|dbj|BAD44011.1|
2-Pyrrolidinone	c41322_g1_i2	5	0.900343	pos		biological_process : endoplasmic reticulum organization ( GO:0007029 )			putative bHLH transcription factor (bHLH020) [Arabidopsis thaliana]	gi|51970638|dbj|BAD44011.1|
Histidine	c42447_g1_i2	5	-0.996018	neg		cellular_component : anchored component of membrane ( GO:0031225 )			bifunctional inhibitor/lipid-transfer protein/seed storage 2S albumin-like protein [Arabidopsis thaliana]	gi|18403453|ref|NP_566712.1|
Allofuranose	c42447_g1_i2	5	0.988611	pos		cellular_component : anchored component of membrane ( GO:0031225 )			bifunctional inhibitor/lipid-transfer protein/seed storage 2S albumin-like protein [Arabidopsis thaliana]	gi|18403453|ref|NP_566712.1|
Pipecolic acid	c42447_g1_i2	5	0.975675	pos		cellular_component : anchored component of membrane ( GO:0031225 )			bifunctional inhibitor/lipid-transfer protein/seed storage 2S albumin-like protein [Arabidopsis thaliana]	gi|18403453|ref|NP_566712.1|
Turanose	c42447_g1_i2	5	0.965608	pos		cellular_component : anchored component of membrane ( GO:0031225 )			bifunctional inhibitor/lipid-transfer protein/seed storage 2S albumin-like protein [Arabidopsis thaliana]	gi|18403453|ref|NP_566712.1|
Parabanic acid	c42447_g1_i2	5	-0.928898	neg		cellular_component : anchored component of membrane ( GO:0031225 )			bifunctional inhibitor/lipid-transfer protein/seed storage 2S albumin-like protein [Arabidopsis thaliana]	gi|18403453|ref|NP_566712.1|
Glycylglutamic acid	c42447_g1_i2	5	-0.92614	neg		cellular_component : anchored component of membrane ( GO:0031225 )			bifunctional inhibitor/lipid-transfer protein/seed storage 2S albumin-like protein [Arabidopsis thaliana]	gi|18403453|ref|NP_566712.1|
Lactic Acid	c42447_g1_i2	5	0.915051	pos		cellular_component : anchored component of membrane ( GO:0031225 )			bifunctional inhibitor/lipid-transfer protein/seed storage 2S albumin-like protein [Arabidopsis thaliana]	gi|18403453|ref|NP_566712.1|
Ribofurance	c42447_g1_i2	5	0.901723	pos		cellular_component : anchored component of membrane ( GO:0031225 )			bifunctional inhibitor/lipid-transfer protein/seed storage 2S albumin-like protein [Arabidopsis thaliana]	gi|18403453|ref|NP_566712.1|
Lactic Acid	c42524_g1_i3	5	0.983808	pos		biological_process : root development ( GO:0048364 )	K09285 | OVM, ANT AP2-like factor, ANT lineage		AP2/EREBP transcription factor [Arabidopsis thaliana]	gi|46451395|gb|AAS97942.1|
Glucose	c42524_g1_i3	5	0.946489	pos		biological_process : root development ( GO:0048364 )	K09285 | OVM, ANT AP2-like factor, ANT lineage		AP2/EREBP transcription factor [Arabidopsis thaliana]	gi|46451395|gb|AAS97942.1|
Stearic acid	c42524_g1_i3	5	0.916376	pos		biological_process : root development ( GO:0048364 )	K09285 | OVM, ANT AP2-like factor, ANT lineage		AP2/EREBP transcription factor [Arabidopsis thaliana]	gi|46451395|gb|AAS97942.1|
Histidine	c42524_g1_i3	5	-0.909115	neg		biological_process : root development ( GO:0048364 )	K09285 | OVM, ANT AP2-like factor, ANT lineage		AP2/EREBP transcription factor [Arabidopsis thaliana]	gi|46451395|gb|AAS97942.1|
Allofuranose	c44749_g1_i3	5	0.989773	pos		molecular_function : heat shock protein binding ( GO:0031072 )			chaperone DnaJ-domain containing protein [Arabidopsis thaliana]	gi|240256182|ref|NP_195370.5|
Histidine	c44749_g1_i3	5	-0.981918	neg		molecular_function : heat shock protein binding ( GO:0031072 )			chaperone DnaJ-domain containing protein [Arabidopsis thaliana]	gi|240256182|ref|NP_195370.5|
Parabanic acid	c44749_g1_i3	5	-0.980722	neg		molecular_function : heat shock protein binding ( GO:0031072 )			chaperone DnaJ-domain containing protein [Arabidopsis thaliana]	gi|240256182|ref|NP_195370.5|
Glycylglutamic acid	c44749_g1_i3	5	-0.942194	neg		molecular_function : heat shock protein binding ( GO:0031072 )			chaperone DnaJ-domain containing protein [Arabidopsis thaliana]	gi|240256182|ref|NP_195370.5|
Pipecolic acid	c44749_g1_i3	5	0.937174	pos		molecular_function : heat shock protein binding ( GO:0031072 )			chaperone DnaJ-domain containing protein [Arabidopsis thaliana]	gi|240256182|ref|NP_195370.5|
Turanose	c44749_g1_i3	5	0.922184	pos		molecular_function : heat shock protein binding ( GO:0031072 )			chaperone DnaJ-domain containing protein [Arabidopsis thaliana]	gi|240256182|ref|NP_195370.5|
2-Butenedioic acid	c44749_g1_i3	5	-0.918308	neg		molecular_function : heat shock protein binding ( GO:0031072 )			chaperone DnaJ-domain containing protein [Arabidopsis thaliana]	gi|240256182|ref|NP_195370.5|
2-Pyrrolidinone	c44749_g1_i3	5	0.903531	pos		molecular_function : heat shock protein binding ( GO:0031072 )			chaperone DnaJ-domain containing protein [Arabidopsis thaliana]	gi|240256182|ref|NP_195370.5|
Turanose	c45683_g3_i10	5	0.986222	pos					putative zinc finger protein [Arabidopsis thaliana]	gi|20197303|gb|AAM15016.1|
Pipecolic acid	c45683_g3_i10	5	0.983421	pos					putative zinc finger protein [Arabidopsis thaliana]	gi|20197303|gb|AAM15016.1|
Talofuranose	c45683_g3_i10	5	0.95434	pos					putative zinc finger protein [Arabidopsis thaliana]	gi|20197303|gb|AAM15016.1|
Allofuranose	c45683_g3_i10	5	0.949342	pos					putative zinc finger protein [Arabidopsis thaliana]	gi|20197303|gb|AAM15016.1|
Histidine	c45683_g3_i10	5	-0.948483	neg					putative zinc finger protein [Arabidopsis thaliana]	gi|20197303|gb|AAM15016.1|
Ribofurance	c45683_g3_i10	5	0.902057	pos					putative zinc finger protein [Arabidopsis thaliana]	gi|20197303|gb|AAM15016.1|
Glycylglutamic acid	c45686_g1_i2	5	-0.947691	neg		biological_process : indole glucosinolate metabolic process ( GO:0042343 )	K10720 | PHM CYP306A1; ecdysteroid 25-hydroxylase		CYP81F4 [Arabidopsis lyrata subsp. lyrata]	gi|297802212|ref|XP_002868990.1|
2-Pyrrolidinone	c45686_g1_i2	5	0.944643	pos		biological_process : indole glucosinolate metabolic process ( GO:0042343 )	K10720 | PHM CYP306A1; ecdysteroid 25-hydroxylase		CYP81F4 [Arabidopsis lyrata subsp. lyrata]	gi|297802212|ref|XP_002868990.1|
Ribofurance	c46026_g1_i1	5	0.989337	pos		cellular_component : plasma membrane ( GO:0005886 )	K04733 | IRAK4 interleukin-1 receptor-associated kinase 4		protein kinase APK1B [Arabidopsis thaliana]	gi|42569425|ref|NP_180459.2|
Parabanic acid	c46026_g1_i1	5	-0.952681	neg		cellular_component : plasma membrane ( GO:0005886 )	K04733 | IRAK4 interleukin-1 receptor-associated kinase 4		protein kinase APK1B [Arabidopsis thaliana]	gi|42569425|ref|NP_180459.2|
3-α-Mannobiose	c46026_g1_i1	5	0.939987	pos		cellular_component : plasma membrane ( GO:0005886 )	K04733 | IRAK4 interleukin-1 receptor-associated kinase 4		protein kinase APK1B [Arabidopsis thaliana]	gi|42569425|ref|NP_180459.2|
Glycylglutamic acid	c46026_g1_i1	5	-0.939156	neg		cellular_component : plasma membrane ( GO:0005886 )	K04733 | IRAK4 interleukin-1 receptor-associated kinase 4		protein kinase APK1B [Arabidopsis thaliana]	gi|42569425|ref|NP_180459.2|
Turanose	c46026_g1_i1	5	0.926367	pos		cellular_component : plasma membrane ( GO:0005886 )	K04733 | IRAK4 interleukin-1 receptor-associated kinase 4		protein kinase APK1B [Arabidopsis thaliana]	gi|42569425|ref|NP_180459.2|
2-Butenedioic acid	c46026_g1_i1	5	-0.925272	neg		cellular_component : plasma membrane ( GO:0005886 )	K04733 | IRAK4 interleukin-1 receptor-associated kinase 4		protein kinase APK1B [Arabidopsis thaliana]	gi|42569425|ref|NP_180459.2|
Pipecolic acid	c46026_g1_i1	5	0.921957	pos		cellular_component : plasma membrane ( GO:0005886 )	K04733 | IRAK4 interleukin-1 receptor-associated kinase 4		protein kinase APK1B [Arabidopsis thaliana]	gi|42569425|ref|NP_180459.2|
Valine	c46026_g1_i1	5	-0.907579	neg		cellular_component : plasma membrane ( GO:0005886 )	K04733 | IRAK4 interleukin-1 receptor-associated kinase 4		protein kinase APK1B [Arabidopsis thaliana]	gi|42569425|ref|NP_180459.2|
Allofuranose	c46026_g1_i1	5	0.905265	pos		cellular_component : plasma membrane ( GO:0005886 )	K04733 | IRAK4 interleukin-1 receptor-associated kinase 4		protein kinase APK1B [Arabidopsis thaliana]	gi|42569425|ref|NP_180459.2|
Histidine	c46026_g1_i1	5	-0.900045	neg		cellular_component : plasma membrane ( GO:0005886 )	K04733 | IRAK4 interleukin-1 receptor-associated kinase 4		protein kinase APK1B [Arabidopsis thaliana]	gi|42569425|ref|NP_180459.2|
Mannopyranose	c17247_g1_i1	6	0.966754	pos		biological_process : oxidation-reduction process ( GO:0055114 )			cysteine/histidine-rich C1 domain-containing protein [Arabidopsis thaliana]	gi|15224871|ref|NP_181966.1|
Glucopyranose	c17247_g1_i1	6	0.955611	pos		biological_process : oxidation-reduction process ( GO:0055114 )			cysteine/histidine-rich C1 domain-containing protein [Arabidopsis thaliana]	gi|15224871|ref|NP_181966.1|
Myo-Inositol	c17247_g1_i1	6	0.934044	pos		biological_process : oxidation-reduction process ( GO:0055114 )			cysteine/histidine-rich C1 domain-containing protein [Arabidopsis thaliana]	gi|15224871|ref|NP_181966.1|
4-Hydroxybutanoic acid	c17247_g1_i1	6	-0.924386	neg		biological_process : oxidation-reduction process ( GO:0055114 )			cysteine/histidine-rich C1 domain-containing protein [Arabidopsis thaliana]	gi|15224871|ref|NP_181966.1|
Glucopyranose	c26664_g1_i1	6	0.961292	pos		cellular_component : integral component of membrane ( GO:0016021 )			Cytochrome b561/ferric reductase transmembrane with DOMON related domain [Arabidopsis thaliana]	gi|15233202|ref|NP_191734.1|
Mannopyranose	c26664_g1_i1	6	0.955489	pos		cellular_component : integral component of membrane ( GO:0016021 )			Cytochrome b561/ferric reductase transmembrane with DOMON related domain [Arabidopsis thaliana]	gi|15233202|ref|NP_191734.1|
Valine	c26664_g1_i1	6	0.940977	pos		cellular_component : integral component of membrane ( GO:0016021 )			Cytochrome b561/ferric reductase transmembrane with DOMON related domain [Arabidopsis thaliana]	gi|15233202|ref|NP_191734.1|
2-Butenedioic acid	c26664_g1_i1	6	0.92639	pos		cellular_component : integral component of membrane ( GO:0016021 )			Cytochrome b561/ferric reductase transmembrane with DOMON related domain [Arabidopsis thaliana]	gi|15233202|ref|NP_191734.1|
Myo-Inositol	c26664_g1_i1	6	0.922066	pos		cellular_component : integral component of membrane ( GO:0016021 )			Cytochrome b561/ferric reductase transmembrane with DOMON related domain [Arabidopsis thaliana]	gi|15233202|ref|NP_191734.1|
4-Hydroxybutanoic acid	c26664_g1_i1	6	-0.916198	neg		cellular_component : integral component of membrane ( GO:0016021 )			Cytochrome b561/ferric reductase transmembrane with DOMON related domain [Arabidopsis thaliana]	gi|15233202|ref|NP_191734.1|
3-α-Mannobiose	c30172_g1_i1	6	-0.919365	neg		biological_process : nitrate transport ( GO:0015706 )	K09287 | RAV RAV-like factor		AP2 domain-containing protein RAP2.8 [Arabidopsis lyrata subsp. lyrata]	gi|297838653|ref|XP_002887208.1|
Glycylglutamic acid	c30172_g1_i1	6	0.914727	pos		biological_process : nitrate transport ( GO:0015706 )	K09287 | RAV RAV-like factor		AP2 domain-containing protein RAP2.8 [Arabidopsis lyrata subsp. lyrata]	gi|297838653|ref|XP_002887208.1|
3-α-Mannobiose	c33727_g1_i1	6	-0.974108	neg		biological_process : regulation of DNA-templated transcription in response to stress ( GO:0043620 )			WRKY DNA-binding protein 75 [Arabidopsis lyrata subsp. lyrata]	gi|297811427|ref|XP_002873597.1|
Histidine	c33727_g1_i1	6	0.941352	pos		biological_process : regulation of DNA-templated transcription in response to stress ( GO:0043620 )			WRKY DNA-binding protein 75 [Arabidopsis lyrata subsp. lyrata]	gi|297811427|ref|XP_002873597.1|
Glycylglutamic acid	c33727_g1_i1	6	0.941171	pos		biological_process : regulation of DNA-templated transcription in response to stress ( GO:0043620 )			WRKY DNA-binding protein 75 [Arabidopsis lyrata subsp. lyrata]	gi|297811427|ref|XP_002873597.1|
Allofuranose	c33727_g1_i1	6	-0.939556	neg		biological_process : regulation of DNA-templated transcription in response to stress ( GO:0043620 )			WRKY DNA-binding protein 75 [Arabidopsis lyrata subsp. lyrata]	gi|297811427|ref|XP_002873597.1|
Ribofurance	c33727_g1_i1	6	-0.930415	neg		biological_process : regulation of DNA-templated transcription in response to stress ( GO:0043620 )			WRKY DNA-binding protein 75 [Arabidopsis lyrata subsp. lyrata]	gi|297811427|ref|XP_002873597.1|
Turanose	c33727_g1_i1	6	-0.926827	neg		biological_process : regulation of DNA-templated transcription in response to stress ( GO:0043620 )			WRKY DNA-binding protein 75 [Arabidopsis lyrata subsp. lyrata]	gi|297811427|ref|XP_002873597.1|
Pipecolic acid	c33727_g1_i1	6	-0.919686	neg		biological_process : regulation of DNA-templated transcription in response to stress ( GO:0043620 )			WRKY DNA-binding protein 75 [Arabidopsis lyrata subsp. lyrata]	gi|297811427|ref|XP_002873597.1|
Palmitic Acid	c33727_g1_i1	6	-0.918839	neg		biological_process : regulation of DNA-templated transcription in response to stress ( GO:0043620 )			WRKY DNA-binding protein 75 [Arabidopsis lyrata subsp. lyrata]	gi|297811427|ref|XP_002873597.1|
Parabanic acid	c33727_g1_i1	6	0.91674	pos		biological_process : regulation of DNA-templated transcription in response to stress ( GO:0043620 )			WRKY DNA-binding protein 75 [Arabidopsis lyrata subsp. lyrata]	gi|297811427|ref|XP_002873597.1|
Glycylglutamic acid	c36542_g1_i1	6	0.961764	pos		biological_process : protein phosphorylation ( GO:0006468 )			protein kinase family protein [Arabidopsis thaliana]	gi|15238960|ref|NP_199059.1|
Valine	c36542_g1_i1	6	0.954928	pos		biological_process : protein phosphorylation ( GO:0006468 )			protein kinase family protein [Arabidopsis thaliana]	gi|15238960|ref|NP_199059.1|
Parabanic acid	c36542_g1_i1	6	0.948447	pos		biological_process : protein phosphorylation ( GO:0006468 )			protein kinase family protein [Arabidopsis thaliana]	gi|15238960|ref|NP_199059.1|
2-Butenedioic acid	c36542_g1_i1	6	0.945411	pos		biological_process : protein phosphorylation ( GO:0006468 )			protein kinase family protein [Arabidopsis thaliana]	gi|15238960|ref|NP_199059.1|
Ribofurance	c36542_g1_i1	6	-0.941208	neg		biological_process : protein phosphorylation ( GO:0006468 )			protein kinase family protein [Arabidopsis thaliana]	gi|15238960|ref|NP_199059.1|
3-α-Mannobiose	c36542_g1_i1	6	-0.940985	neg		biological_process : protein phosphorylation ( GO:0006468 )			protein kinase family protein [Arabidopsis thaliana]	gi|15238960|ref|NP_199059.1|
Glucopyranose	c36542_g1_i1	6	0.92018	pos		biological_process : protein phosphorylation ( GO:0006468 )			protein kinase family protein [Arabidopsis thaliana]	gi|15238960|ref|NP_199059.1|
4-Hydroxybutanoic acid	c36870_g1_i1	6	-0.925485	neg		molecular_function : peptidase activity ( GO:0008233 )			aspartyl protease family protein [Arabidopsis lyrata subsp. lyrata]	gi|297823357|ref|XP_002879561.1|
Mannopyranose	c36870_g1_i1	6	0.92371	pos		molecular_function : peptidase activity ( GO:0008233 )			aspartyl protease family protein [Arabidopsis lyrata subsp. lyrata]	gi|297823357|ref|XP_002879561.1|
Glucopyranose	c36870_g1_i1	6	0.901507	pos		molecular_function : peptidase activity ( GO:0008233 )			aspartyl protease family protein [Arabidopsis lyrata subsp. lyrata]	gi|297823357|ref|XP_002879561.1|
Mannopyranose	c36872_g1_i1	6	0.975452	pos	Transcription	biological_process : regulation of transcription, DNA-templated ( GO:0006355 )	K09422 | MYBP myb proto-oncogene protein, plant		MYB121 [Arabidopsis lyrata subsp. lyrata]	gi|297815292|ref|XP_002875529.1|
Tryptophan	c36872_g1_i1	6	0.951066	pos	Transcription	biological_process : regulation of transcription, DNA-templated ( GO:0006355 )	K09422 | MYBP myb proto-oncogene protein, plant		MYB121 [Arabidopsis lyrata subsp. lyrata]	gi|297815292|ref|XP_002875529.1|
Myo-Inositol	c36872_g1_i1	6	0.928013	pos	Transcription	biological_process : regulation of transcription, DNA-templated ( GO:0006355 )	K09422 | MYBP myb proto-oncogene protein, plant		MYB121 [Arabidopsis lyrata subsp. lyrata]	gi|297815292|ref|XP_002875529.1|
Adenine	c36872_g1_i1	6	0.923501	pos	Transcription	biological_process : regulation of transcription, DNA-templated ( GO:0006355 )	K09422 | MYBP myb proto-oncogene protein, plant		MYB121 [Arabidopsis lyrata subsp. lyrata]	gi|297815292|ref|XP_002875529.1|
Glucopyranose	c36872_g1_i1	6	0.915929	pos	Transcription	biological_process : regulation of transcription, DNA-templated ( GO:0006355 )	K09422 | MYBP myb proto-oncogene protein, plant		MYB121 [Arabidopsis lyrata subsp. lyrata]	gi|297815292|ref|XP_002875529.1|
4-Hydroxybutanoic acid	c36872_g1_i1	6	-0.90526	neg	Transcription	biological_process : regulation of transcription, DNA-templated ( GO:0006355 )	K09422 | MYBP myb proto-oncogene protein, plant		MYB121 [Arabidopsis lyrata subsp. lyrata]	gi|297815292|ref|XP_002875529.1|
Glycylglutamic acid	c37776_g2_i1	6	0.983601	pos		biological_process : negative regulation of defense response ( GO:0031348 )			WRKY transcription factor 54 [Arabidopsis thaliana]	gi|16798364|gb|AAL29430.1|AF426253_1
2-Butenedioic acid	c37776_g2_i1	6	0.925484	pos		biological_process : negative regulation of defense response ( GO:0031348 )			WRKY transcription factor 54 [Arabidopsis thaliana]	gi|16798364|gb|AAL29430.1|AF426253_1
Parabanic acid	c37776_g2_i1	6	0.921582	pos		biological_process : negative regulation of defense response ( GO:0031348 )			WRKY transcription factor 54 [Arabidopsis thaliana]	gi|16798364|gb|AAL29430.1|AF426253_1
Valine	c37776_g2_i1	6	0.909923	pos		biological_process : negative regulation of defense response ( GO:0031348 )			WRKY transcription factor 54 [Arabidopsis thaliana]	gi|16798364|gb|AAL29430.1|AF426253_1
Ribofurance	c37776_g2_i1	6	-0.907997	neg		biological_process : negative regulation of defense response ( GO:0031348 )			WRKY transcription factor 54 [Arabidopsis thaliana]	gi|16798364|gb|AAL29430.1|AF426253_1
3-α-Mannobiose	c37776_g2_i1	6	-0.907448	neg		biological_process : negative regulation of defense response ( GO:0031348 )			WRKY transcription factor 54 [Arabidopsis thaliana]	gi|16798364|gb|AAL29430.1|AF426253_1
Lactic Acid	c38416_g2_i1	6	-0.988949	neg		biological_process : protein phosphorylation ( GO:0006468 )			protein kinase domain-containing protein [Arabidopsis thaliana]	gi|15232987|ref|NP_186930.1|
Glucose	c38416_g2_i1	6	-0.963041	neg		biological_process : protein phosphorylation ( GO:0006468 )			protein kinase domain-containing protein [Arabidopsis thaliana]	gi|15232987|ref|NP_186930.1|
Stearic acid	c38416_g2_i1	6	-0.927328	neg		biological_process : protein phosphorylation ( GO:0006468 )			protein kinase domain-containing protein [Arabidopsis thaliana]	gi|15232987|ref|NP_186930.1|
Histidine	c38416_g2_i1	6	0.919943	pos		biological_process : protein phosphorylation ( GO:0006468 )			protein kinase domain-containing protein [Arabidopsis thaliana]	gi|15232987|ref|NP_186930.1|
Talofuranose	c38416_g2_i1	6	-0.917624	neg		biological_process : protein phosphorylation ( GO:0006468 )			protein kinase domain-containing protein [Arabidopsis thaliana]	gi|15232987|ref|NP_186930.1|
Allofuranose	c38416_g2_i1	6	-0.90329	neg		biological_process : protein phosphorylation ( GO:0006468 )			protein kinase domain-containing protein [Arabidopsis thaliana]	gi|15232987|ref|NP_186930.1|
Lactic Acid	c38517_g1_i5	6	-0.996762	neg		biological_process : regulation of transcription, DNA-templated ( GO:0006355 )			NAC domain containing protein 41 [Arabidopsis thaliana]	gi|15226119|ref|NP_180906.1|
Glucose	c38517_g1_i5	6	-0.962607	neg		biological_process : regulation of transcription, DNA-templated ( GO:0006355 )			NAC domain containing protein 41 [Arabidopsis thaliana]	gi|15226119|ref|NP_180906.1|
Histidine	c38517_g1_i5	6	0.921409	pos		biological_process : regulation of transcription, DNA-templated ( GO:0006355 )			NAC domain containing protein 41 [Arabidopsis thaliana]	gi|15226119|ref|NP_180906.1|
Stearic acid	c38517_g1_i5	6	-0.917841	neg		biological_process : regulation of transcription, DNA-templated ( GO:0006355 )			NAC domain containing protein 41 [Arabidopsis thaliana]	gi|15226119|ref|NP_180906.1|
Mannopyranose	c38785_g1_i2	6	0.981124	pos		molecular_function : protein-disulfide reductase activity ( GO:0047134 )			cysteine/histidine-rich C1 domain-containing protein [Arabidopsis thaliana]	gi|15224373|ref|NP_181318.1|
Glucopyranose	c38785_g1_i2	6	0.949207	pos		molecular_function : protein-disulfide reductase activity ( GO:0047134 )			cysteine/histidine-rich C1 domain-containing protein [Arabidopsis thaliana]	gi|15224373|ref|NP_181318.1|
4-Hydroxybutanoic acid	c38785_g1_i2	6	-0.930045	neg		molecular_function : protein-disulfide reductase activity ( GO:0047134 )			cysteine/histidine-rich C1 domain-containing protein [Arabidopsis thaliana]	gi|15224373|ref|NP_181318.1|
Myo-Inositol	c38785_g1_i2	6	0.927448	pos		molecular_function : protein-disulfide reductase activity ( GO:0047134 )			cysteine/histidine-rich C1 domain-containing protein [Arabidopsis thaliana]	gi|15224373|ref|NP_181318.1|
Valine	c38785_g1_i2	6	0.913065	pos		molecular_function : protein-disulfide reductase activity ( GO:0047134 )			cysteine/histidine-rich C1 domain-containing protein [Arabidopsis thaliana]	gi|15224373|ref|NP_181318.1|
Mannopyranose	c38836_g1_i4	6	0.967644	pos		cellular_component : nucleus ( GO:0005634 )			F-box protein [Arabidopsis thaliana]	gi|18423442|ref|NP_568779.1|
Glucopyranose	c38836_g1_i4	6	0.934477	pos		cellular_component : nucleus ( GO:0005634 )			F-box protein [Arabidopsis thaliana]	gi|18423442|ref|NP_568779.1|
Myo-Inositol	c38836_g1_i4	6	0.931705	pos		cellular_component : nucleus ( GO:0005634 )			F-box protein [Arabidopsis thaliana]	gi|18423442|ref|NP_568779.1|
4-Hydroxybutanoic acid	c38836_g1_i4	6	-0.918155	neg		cellular_component : nucleus ( GO:0005634 )			F-box protein [Arabidopsis thaliana]	gi|18423442|ref|NP_568779.1|
Glycylglutamic acid	c39187_g1_i4	6	0.982695	pos		biological_process : defense response to bacterium ( GO:0042742 )			WRKY transcription factor 18 [Arabidopsis thaliana]	gi|79326041|ref|NP_001031766.1|
3-α-Mannobiose	c39187_g1_i4	6	-0.961096	neg		biological_process : defense response to bacterium ( GO:0042742 )			WRKY transcription factor 18 [Arabidopsis thaliana]	gi|79326041|ref|NP_001031766.1|
Ribofurance	c39187_g1_i4	6	-0.941893	neg		biological_process : defense response to bacterium ( GO:0042742 )			WRKY transcription factor 18 [Arabidopsis thaliana]	gi|79326041|ref|NP_001031766.1|
Parabanic acid	c39187_g1_i4	6	0.931689	pos		biological_process : defense response to bacterium ( GO:0042742 )			WRKY transcription factor 18 [Arabidopsis thaliana]	gi|79326041|ref|NP_001031766.1|
Histidine	c39187_g1_i4	6	0.928073	pos		biological_process : defense response to bacterium ( GO:0042742 )			WRKY transcription factor 18 [Arabidopsis thaliana]	gi|79326041|ref|NP_001031766.1|
Allofuranose	c39187_g1_i4	6	-0.919631	neg		biological_process : defense response to bacterium ( GO:0042742 )			WRKY transcription factor 18 [Arabidopsis thaliana]	gi|79326041|ref|NP_001031766.1|
Pipecolic acid	c39187_g1_i4	6	-0.908396	neg		biological_process : defense response to bacterium ( GO:0042742 )			WRKY transcription factor 18 [Arabidopsis thaliana]	gi|79326041|ref|NP_001031766.1|
3-α-Mannobiose	c39772_g2_i2	6	-0.989842	neg		biological_process : protein phosphorylation ( GO:0006468 )			protein kinase family protein [Arabidopsis thaliana]	gi|15238960|ref|NP_199059.1|
Ribofurance	c39772_g2_i2	6	-0.946259	neg		biological_process : protein phosphorylation ( GO:0006468 )			protein kinase family protein [Arabidopsis thaliana]	gi|15238960|ref|NP_199059.1|
Glycylglutamic acid	c39772_g2_i2	6	0.944158	pos		biological_process : protein phosphorylation ( GO:0006468 )			protein kinase family protein [Arabidopsis thaliana]	gi|15238960|ref|NP_199059.1|
Campesterol	c39772_g2_i2	6	-0.926852	neg		biological_process : protein phosphorylation ( GO:0006468 )			protein kinase family protein [Arabidopsis thaliana]	gi|15238960|ref|NP_199059.1|
Parabanic acid	c39772_g2_i2	6	0.911648	pos		biological_process : protein phosphorylation ( GO:0006468 )			protein kinase family protein [Arabidopsis thaliana]	gi|15238960|ref|NP_199059.1|
Valine	c39772_g2_i2	6	0.907152	pos		biological_process : protein phosphorylation ( GO:0006468 )			protein kinase family protein [Arabidopsis thaliana]	gi|15238960|ref|NP_199059.1|
Valine	c40064_g1_i3	6	0.966972	pos	Posttranslational modification, protein turnover, chaperones	cellular_component : cytoplasm ( GO:0005737 )			chaperone DnaJ-domain containing protein [Arabidopsis thaliana]	gi|240254348|ref|NP_177256.4|
Glycylglutamic acid	c40064_g1_i3	6	0.948684	pos	Posttranslational modification, protein turnover, chaperones	cellular_component : cytoplasm ( GO:0005737 )			chaperone DnaJ-domain containing protein [Arabidopsis thaliana]	gi|240254348|ref|NP_177256.4|
Glucopyranose	c40064_g1_i3	6	0.932361	pos	Posttranslational modification, protein turnover, chaperones	cellular_component : cytoplasm ( GO:0005737 )			chaperone DnaJ-domain containing protein [Arabidopsis thaliana]	gi|240254348|ref|NP_177256.4|
2-Butenedioic acid	c40064_g1_i3	6	0.929969	pos	Posttranslational modification, protein turnover, chaperones	cellular_component : cytoplasm ( GO:0005737 )			chaperone DnaJ-domain containing protein [Arabidopsis thaliana]	gi|240254348|ref|NP_177256.4|
3-α-Mannobiose	c40064_g1_i3	6	-0.927788	neg	Posttranslational modification, protein turnover, chaperones	cellular_component : cytoplasm ( GO:0005737 )			chaperone DnaJ-domain containing protein [Arabidopsis thaliana]	gi|240254348|ref|NP_177256.4|
Parabanic acid	c40064_g1_i3	6	0.91681	pos	Posttranslational modification, protein turnover, chaperones	cellular_component : cytoplasm ( GO:0005737 )			chaperone DnaJ-domain containing protein [Arabidopsis thaliana]	gi|240254348|ref|NP_177256.4|
Glycylglutamic acid	c40305_g1_i2	6	0.965972	pos		biological_process : jasmonic acid mediated signaling pathway ( GO:0009867 )			putative WRKY transcription factor 50 [Arabidopsis thaliana]	gi|22327079|ref|NP_197989.2|
3-α-Mannobiose	c40305_g1_i2	6	-0.959902	neg		biological_process : jasmonic acid mediated signaling pathway ( GO:0009867 )			putative WRKY transcription factor 50 [Arabidopsis thaliana]	gi|22327079|ref|NP_197989.2|
Histidine	c40305_g1_i2	6	0.957934	pos		biological_process : jasmonic acid mediated signaling pathway ( GO:0009867 )			putative WRKY transcription factor 50 [Arabidopsis thaliana]	gi|22327079|ref|NP_197989.2|
Allofuranose	c40305_g1_i2	6	-0.954863	neg		biological_process : jasmonic acid mediated signaling pathway ( GO:0009867 )			putative WRKY transcription factor 50 [Arabidopsis thaliana]	gi|22327079|ref|NP_197989.2|
Ribofurance	c40305_g1_i2	6	-0.945607	neg		biological_process : jasmonic acid mediated signaling pathway ( GO:0009867 )			putative WRKY transcription factor 50 [Arabidopsis thaliana]	gi|22327079|ref|NP_197989.2|
Parabanic acid	c40305_g1_i2	6	0.944417	pos		biological_process : jasmonic acid mediated signaling pathway ( GO:0009867 )			putative WRKY transcription factor 50 [Arabidopsis thaliana]	gi|22327079|ref|NP_197989.2|
Pipecolic acid	c40305_g1_i2	6	-0.938213	neg		biological_process : jasmonic acid mediated signaling pathway ( GO:0009867 )			putative WRKY transcription factor 50 [Arabidopsis thaliana]	gi|22327079|ref|NP_197989.2|
Turanose	c40305_g1_i2	6	-0.935994	neg		biological_process : jasmonic acid mediated signaling pathway ( GO:0009867 )			putative WRKY transcription factor 50 [Arabidopsis thaliana]	gi|22327079|ref|NP_197989.2|
4-Hydroxybutanoic acid	c40600_g1_i1	6	-0.912362	neg		biological_process : response to abscisic acid ( GO:0009737 )			mediator of aba-regulated dormancy 1 [Arabidopsis lyrata subsp. lyrata]	gi|297821240|ref|XP_002878503.1|
Adenine	c40600_g1_i1	6	0.901997	pos		biological_process : response to abscisic acid ( GO:0009737 )			mediator of aba-regulated dormancy 1 [Arabidopsis lyrata subsp. lyrata]	gi|297821240|ref|XP_002878503.1|
Butanoic acid	c40697_g3_i7	6	0.971757	pos		molecular_function : sequence-specific DNA binding transcription factor activity ( GO:0003700 )			transcription factor bHLH129 [Arabidopsis thaliana]	gi|334184893|ref|NP_001189738.1|
Threonine	c40697_g3_i7	6	0.964828	pos		molecular_function : sequence-specific DNA binding transcription factor activity ( GO:0003700 )			transcription factor bHLH129 [Arabidopsis thaliana]	gi|334184893|ref|NP_001189738.1|
Stearic acid	c40697_g3_i7	6	-0.954508	neg		molecular_function : sequence-specific DNA binding transcription factor activity ( GO:0003700 )			transcription factor bHLH129 [Arabidopsis thaliana]	gi|334184893|ref|NP_001189738.1|
Lactic Acid	c40697_g3_i7	6	-0.932669	neg		molecular_function : sequence-specific DNA binding transcription factor activity ( GO:0003700 )			transcription factor bHLH129 [Arabidopsis thaliana]	gi|334184893|ref|NP_001189738.1|
Talofuranose	c40697_g3_i7	6	-0.916108	neg		molecular_function : sequence-specific DNA binding transcription factor activity ( GO:0003700 )			transcription factor bHLH129 [Arabidopsis thaliana]	gi|334184893|ref|NP_001189738.1|
Glucose	c40697_g3_i7	6	-0.911586	neg		molecular_function : sequence-specific DNA binding transcription factor activity ( GO:0003700 )			transcription factor bHLH129 [Arabidopsis thaliana]	gi|334184893|ref|NP_001189738.1|
Allofuranose	c40697_g3_i7	6	-0.906388	neg		molecular_function : sequence-specific DNA binding transcription factor activity ( GO:0003700 )			transcription factor bHLH129 [Arabidopsis thaliana]	gi|334184893|ref|NP_001189738.1|
Histidine	c40697_g3_i7	6	0.90156	pos		molecular_function : sequence-specific DNA binding transcription factor activity ( GO:0003700 )			transcription factor bHLH129 [Arabidopsis thaliana]	gi|334184893|ref|NP_001189738.1|
Glycylglutamic acid	c41078_g1_i2	6	0.983396	pos		biological_process : photosynthesis, light reaction ( GO:0019684 )			putative WRKY transcription factor 70 [Arabidopsis thaliana]	gi|15228907|ref|NP_191199.1|
3-α-Mannobiose	c41078_g1_i2	6	-0.945602	neg		biological_process : photosynthesis, light reaction ( GO:0019684 )			putative WRKY transcription factor 70 [Arabidopsis thaliana]	gi|15228907|ref|NP_191199.1|
Ribofurance	c41078_g1_i2	6	-0.937849	neg		biological_process : photosynthesis, light reaction ( GO:0019684 )			putative WRKY transcription factor 70 [Arabidopsis thaliana]	gi|15228907|ref|NP_191199.1|
Parabanic acid	c41078_g1_i2	6	0.931227	pos		biological_process : photosynthesis, light reaction ( GO:0019684 )			putative WRKY transcription factor 70 [Arabidopsis thaliana]	gi|15228907|ref|NP_191199.1|
2-Butenedioic acid	c41078_g1_i2	6	0.913954	pos		biological_process : photosynthesis, light reaction ( GO:0019684 )			putative WRKY transcription factor 70 [Arabidopsis thaliana]	gi|15228907|ref|NP_191199.1|
Valine	c41078_g1_i2	6	0.910967	pos		biological_process : photosynthesis, light reaction ( GO:0019684 )			putative WRKY transcription factor 70 [Arabidopsis thaliana]	gi|15228907|ref|NP_191199.1|
Glycylglutamic acid	c41512_g1_i1	6	0.922769	pos	Transcription	biological_process : cellular response to phosphate starvation ( GO:0016036 )	K09422 | MYBP myb proto-oncogene protein, plant		myb domain protein 2 [Arabidopsis thaliana]	gi|15226524|ref|NP_182241.1|
Glucopyranose	c41512_g1_i1	6	0.908872	pos	Transcription	biological_process : cellular response to phosphate starvation ( GO:0016036 )	K09422 | MYBP myb proto-oncogene protein, plant		myb domain protein 2 [Arabidopsis thaliana]	gi|15226524|ref|NP_182241.1|
3-α-Mannobiose	c41512_g1_i1	6	-0.90601	neg	Transcription	biological_process : cellular response to phosphate starvation ( GO:0016036 )	K09422 | MYBP myb proto-oncogene protein, plant		myb domain protein 2 [Arabidopsis thaliana]	gi|15226524|ref|NP_182241.1|
Ribofurance	c41512_g1_i1	6	-0.903042	neg	Transcription	biological_process : cellular response to phosphate starvation ( GO:0016036 )	K09422 | MYBP myb proto-oncogene protein, plant		myb domain protein 2 [Arabidopsis thaliana]	gi|15226524|ref|NP_182241.1|
4-Hydroxybutanoic acid	c41655_g1_i1	6	-0.951625	neg		biological_process : negative regulation of defense response ( GO:0031348 )			receptor lectin kinase [Arabidopsis thaliana]	gi|15224347|ref|NP_181307.1|
Mannopyranose	c41655_g1_i1	6	0.936577	pos		biological_process : negative regulation of defense response ( GO:0031348 )			receptor lectin kinase [Arabidopsis thaliana]	gi|15224347|ref|NP_181307.1|
Citrulline	c41655_g1_i1	6	0.915141	pos		biological_process : negative regulation of defense response ( GO:0031348 )			receptor lectin kinase [Arabidopsis thaliana]	gi|15224347|ref|NP_181307.1|
Glucopyranose	c41655_g1_i1	6	0.905929	pos		biological_process : negative regulation of defense response ( GO:0031348 )			receptor lectin kinase [Arabidopsis thaliana]	gi|15224347|ref|NP_181307.1|
Citrulline	c41859_g1_i7	6	0.946644	pos		cellular_component : anchored component of membrane ( GO:0031225 )			aspartyl protease family protein [Arabidopsis thaliana]	gi|186510920|ref|NP_190702.2|
4-Hydroxybutanoic acid	c41859_g1_i7	6	-0.94537	neg		cellular_component : anchored component of membrane ( GO:0031225 )			aspartyl protease family protein [Arabidopsis thaliana]	gi|186510920|ref|NP_190702.2|
Ribofurance	c41979_g1_i6	6	-0.940054	neg		biological_process : oxidation-reduction process ( GO:0055114 )			cytochrome P450, family 76, subfamily C, polypeptide 6 [Arabidopsis thaliana]	gi|15217636|ref|NP_174633.1|
Glycylglutamic acid	c41979_g1_i6	6	0.93958	pos		biological_process : oxidation-reduction process ( GO:0055114 )			cytochrome P450, family 76, subfamily C, polypeptide 6 [Arabidopsis thaliana]	gi|15217636|ref|NP_174633.1|
Glucopyranose	c41979_g1_i6	6	0.93413	pos		biological_process : oxidation-reduction process ( GO:0055114 )			cytochrome P450, family 76, subfamily C, polypeptide 6 [Arabidopsis thaliana]	gi|15217636|ref|NP_174633.1|
Valine	c41979_g1_i6	6	0.931502	pos		biological_process : oxidation-reduction process ( GO:0055114 )			cytochrome P450, family 76, subfamily C, polypeptide 6 [Arabidopsis thaliana]	gi|15217636|ref|NP_174633.1|
2-Butenedioic acid	c41979_g1_i6	6	0.920308	pos		biological_process : oxidation-reduction process ( GO:0055114 )			cytochrome P450, family 76, subfamily C, polypeptide 6 [Arabidopsis thaliana]	gi|15217636|ref|NP_174633.1|
3-α-Mannobiose	c41979_g1_i6	6	-0.915009	neg		biological_process : oxidation-reduction process ( GO:0055114 )			cytochrome P450, family 76, subfamily C, polypeptide 6 [Arabidopsis thaliana]	gi|15217636|ref|NP_174633.1|
Parabanic acid	c41979_g1_i6	6	0.901176	pos		biological_process : oxidation-reduction process ( GO:0055114 )			cytochrome P450, family 76, subfamily C, polypeptide 6 [Arabidopsis thaliana]	gi|15217636|ref|NP_174633.1|
Allofuranose	c42075_g1_i1	6	-0.986435	neg		molecular_function : protein tyrosine kinase activity ( GO:0004713 )	K04368 | MAP2K1, MEK1 mitogen-activated protein kinase kinase 1		mitogen-activated protein kinase kinase 1 [Arabidopsis thaliana]	gi|15236108|ref|NP_194337.1|
Histidine	c42075_g1_i1	6	0.978712	pos		molecular_function : protein tyrosine kinase activity ( GO:0004713 )	K04368 | MAP2K1, MEK1 mitogen-activated protein kinase kinase 1		mitogen-activated protein kinase kinase 1 [Arabidopsis thaliana]	gi|15236108|ref|NP_194337.1|
Parabanic acid	c42075_g1_i1	6	0.947071	pos		molecular_function : protein tyrosine kinase activity ( GO:0004713 )	K04368 | MAP2K1, MEK1 mitogen-activated protein kinase kinase 1		mitogen-activated protein kinase kinase 1 [Arabidopsis thaliana]	gi|15236108|ref|NP_194337.1|
Pipecolic acid	c42075_g1_i1	6	-0.920977	neg		molecular_function : protein tyrosine kinase activity ( GO:0004713 )	K04368 | MAP2K1, MEK1 mitogen-activated protein kinase kinase 1		mitogen-activated protein kinase kinase 1 [Arabidopsis thaliana]	gi|15236108|ref|NP_194337.1|
Glycylglutamic acid	c42075_g1_i1	6	0.920528	pos		molecular_function : protein tyrosine kinase activity ( GO:0004713 )	K04368 | MAP2K1, MEK1 mitogen-activated protein kinase kinase 1		mitogen-activated protein kinase kinase 1 [Arabidopsis thaliana]	gi|15236108|ref|NP_194337.1|
Turanose	c42075_g1_i1	6	-0.916985	neg		molecular_function : protein tyrosine kinase activity ( GO:0004713 )	K04368 | MAP2K1, MEK1 mitogen-activated protein kinase kinase 1		mitogen-activated protein kinase kinase 1 [Arabidopsis thaliana]	gi|15236108|ref|NP_194337.1|
Butanoic acid	c42075_g1_i1	6	0.913378	pos		molecular_function : protein tyrosine kinase activity ( GO:0004713 )	K04368 | MAP2K1, MEK1 mitogen-activated protein kinase kinase 1		mitogen-activated protein kinase kinase 1 [Arabidopsis thaliana]	gi|15236108|ref|NP_194337.1|
Threonine	c42075_g1_i1	6	0.904958	pos		molecular_function : protein tyrosine kinase activity ( GO:0004713 )	K04368 | MAP2K1, MEK1 mitogen-activated protein kinase kinase 1		mitogen-activated protein kinase kinase 1 [Arabidopsis thaliana]	gi|15236108|ref|NP_194337.1|
Glycylglutamic acid	c42380_g1_i1	6	0.973556	pos		biological_process : defense response ( GO:0006952 )			protein kinase domain-containing protein [Arabidopsis thaliana]	gi|42563002|ref|NP_176863.2|
3-α-Mannobiose	c42380_g1_i1	6	-0.921741	neg		biological_process : defense response ( GO:0006952 )			protein kinase domain-containing protein [Arabidopsis thaliana]	gi|42563002|ref|NP_176863.2|
Ribofurance	c42380_g1_i1	6	-0.915443	neg		biological_process : defense response ( GO:0006952 )			protein kinase domain-containing protein [Arabidopsis thaliana]	gi|42563002|ref|NP_176863.2|
Tryptophan	c42731_g1_i4	6	0.943094	pos	General function prediction only	cellular_component : nucleus ( GO:0005634 )			zinc finger family protein [Arabidopsis lyrata subsp. lyrata]	gi|297838467|ref|XP_002887115.1|
Adenine	c42731_g1_i4	6	0.939937	pos	General function prediction only	cellular_component : nucleus ( GO:0005634 )			zinc finger family protein [Arabidopsis lyrata subsp. lyrata]	gi|297838467|ref|XP_002887115.1|
4-Hydroxybutanoic acid	c42731_g1_i4	6	-0.937964	neg	General function prediction only	cellular_component : nucleus ( GO:0005634 )			zinc finger family protein [Arabidopsis lyrata subsp. lyrata]	gi|297838467|ref|XP_002887115.1|
Citrulline	c42731_g1_i4	6	0.925038	pos	General function prediction only	cellular_component : nucleus ( GO:0005634 )			zinc finger family protein [Arabidopsis lyrata subsp. lyrata]	gi|297838467|ref|XP_002887115.1|
Mannopyranose	c42731_g1_i4	6	0.909864	pos	General function prediction only	cellular_component : nucleus ( GO:0005634 )			zinc finger family protein [Arabidopsis lyrata subsp. lyrata]	gi|297838467|ref|XP_002887115.1|
Tryptophan	c43384_g1_i3	6	0.955447	pos		cellular_component : plasma membrane ( GO:0005886 )			protein kinase-like protein [Arabidopsis thaliana]	gi|145337237|ref|NP_176871.2|
Mannopyranose	c43384_g1_i3	6	0.952829	pos		cellular_component : plasma membrane ( GO:0005886 )			protein kinase-like protein [Arabidopsis thaliana]	gi|145337237|ref|NP_176871.2|
4-Hydroxybutanoic acid	c43384_g1_i3	6	-0.933534	neg		cellular_component : plasma membrane ( GO:0005886 )			protein kinase-like protein [Arabidopsis thaliana]	gi|145337237|ref|NP_176871.2|
Valine	c43438_g1_i11	6	0.995564	pos		biological_process : respiratory chain complex IV assembly ( GO:0008535 )			cytochrome c biogenesis orf382 [Arabidopsis thaliana]	gi|26556998|ref|NP_085539.2|
Glucopyranose	c43438_g1_i11	6	0.971021	pos		biological_process : respiratory chain complex IV assembly ( GO:0008535 )			cytochrome c biogenesis orf382 [Arabidopsis thaliana]	gi|26556998|ref|NP_085539.2|
Myo-Inositol	c43438_g1_i11	6	0.929172	pos		biological_process : respiratory chain complex IV assembly ( GO:0008535 )			cytochrome c biogenesis orf382 [Arabidopsis thaliana]	gi|26556998|ref|NP_085539.2|
Campesterol	c43438_g1_i11	6	-0.909367	neg		biological_process : respiratory chain complex IV assembly ( GO:0008535 )			cytochrome c biogenesis orf382 [Arabidopsis thaliana]	gi|26556998|ref|NP_085539.2|
Mannopyranose	c43438_g1_i11	6	0.908781	pos		biological_process : respiratory chain complex IV assembly ( GO:0008535 )			cytochrome c biogenesis orf382 [Arabidopsis thaliana]	gi|26556998|ref|NP_085539.2|
2-Butenedioic acid	c43438_g1_i11	6	0.900309	pos		biological_process : respiratory chain complex IV assembly ( GO:0008535 )			cytochrome c biogenesis orf382 [Arabidopsis thaliana]	gi|26556998|ref|NP_085539.2|
Histidine	c43501_g1_i4	6	0.992566	pos		biological_process : negative regulation of defense response ( GO:0031348 )			WRKY DNA-binding protein 41 [Arabidopsis lyrata subsp. lyrata]	gi|297809323|ref|XP_002872545.1|
Allofuranose	c43501_g1_i4	6	-0.987118	neg		biological_process : negative regulation of defense response ( GO:0031348 )			WRKY DNA-binding protein 41 [Arabidopsis lyrata subsp. lyrata]	gi|297809323|ref|XP_002872545.1|
Pipecolic acid	c43501_g1_i4	6	-0.944442	neg		biological_process : negative regulation of defense response ( GO:0031348 )			WRKY DNA-binding protein 41 [Arabidopsis lyrata subsp. lyrata]	gi|297809323|ref|XP_002872545.1|
2-Pyrrolidinone	c43501_g1_i4	6	-0.930484	neg		biological_process : negative regulation of defense response ( GO:0031348 )			WRKY DNA-binding protein 41 [Arabidopsis lyrata subsp. lyrata]	gi|297809323|ref|XP_002872545.1|
Turanose	c43501_g1_i4	6	-0.927661	neg		biological_process : negative regulation of defense response ( GO:0031348 )			WRKY DNA-binding protein 41 [Arabidopsis lyrata subsp. lyrata]	gi|297809323|ref|XP_002872545.1|
Parabanic acid	c43501_g1_i4	6	0.925001	pos		biological_process : negative regulation of defense response ( GO:0031348 )			WRKY DNA-binding protein 41 [Arabidopsis lyrata subsp. lyrata]	gi|297809323|ref|XP_002872545.1|
Glycylglutamic acid	c43501_g1_i4	6	0.924692	pos		biological_process : negative regulation of defense response ( GO:0031348 )			WRKY DNA-binding protein 41 [Arabidopsis lyrata subsp. lyrata]	gi|297809323|ref|XP_002872545.1|
Lactic Acid	c43501_g1_i4	6	-0.914072	neg		biological_process : negative regulation of defense response ( GO:0031348 )			WRKY DNA-binding protein 41 [Arabidopsis lyrata subsp. lyrata]	gi|297809323|ref|XP_002872545.1|
Glycylglutamic acid	c43562_g1_i7	6	0.979211	pos	Secondary metabolites biosynthesis, transport and catabolism	biological_process : circadian rhythm ( GO:0007623 )			cytochrome P450, family 72, subfamily A, polypeptide 8 [Arabidopsis thaliana]	gi|15231895|ref|NP_188080.1|
Parabanic acid	c43562_g1_i7	6	0.951778	pos	Secondary metabolites biosynthesis, transport and catabolism	biological_process : circadian rhythm ( GO:0007623 )			cytochrome P450, family 72, subfamily A, polypeptide 8 [Arabidopsis thaliana]	gi|15231895|ref|NP_188080.1|
2-Butenedioic acid	c43562_g1_i7	6	0.939297	pos	Secondary metabolites biosynthesis, transport and catabolism	biological_process : circadian rhythm ( GO:0007623 )			cytochrome P450, family 72, subfamily A, polypeptide 8 [Arabidopsis thaliana]	gi|15231895|ref|NP_188080.1|
Valine	c43562_g1_i7	6	0.937401	pos	Secondary metabolites biosynthesis, transport and catabolism	biological_process : circadian rhythm ( GO:0007623 )			cytochrome P450, family 72, subfamily A, polypeptide 8 [Arabidopsis thaliana]	gi|15231895|ref|NP_188080.1|
3-α-Mannobiose	c43562_g1_i7	6	-0.930838	neg	Secondary metabolites biosynthesis, transport and catabolism	biological_process : circadian rhythm ( GO:0007623 )			cytochrome P450, family 72, subfamily A, polypeptide 8 [Arabidopsis thaliana]	gi|15231895|ref|NP_188080.1|
Ribofurance	c43562_g1_i7	6	-0.909652	neg	Secondary metabolites biosynthesis, transport and catabolism	biological_process : circadian rhythm ( GO:0007623 )			cytochrome P450, family 72, subfamily A, polypeptide 8 [Arabidopsis thaliana]	gi|15231895|ref|NP_188080.1|
Allofuranose	c43562_g1_i7	6	-0.900068	neg	Secondary metabolites biosynthesis, transport and catabolism	biological_process : circadian rhythm ( GO:0007623 )			cytochrome P450, family 72, subfamily A, polypeptide 8 [Arabidopsis thaliana]	gi|15231895|ref|NP_188080.1|
Glycylglutamic acid	c44518_g2_i1	6	0.992579	pos		biological_process : water transport ( GO:0006833 )	K04371 | MAPK1_3 mitogen-activated protein kinase 1/3		mitogen-activated protein kinase 11 [Arabidopsis thaliana]	gi|186478029|ref|NP_001117210.1|
Parabanic acid	c44518_g2_i1	6	0.944301	pos		biological_process : water transport ( GO:0006833 )	K04371 | MAPK1_3 mitogen-activated protein kinase 1/3		mitogen-activated protein kinase 11 [Arabidopsis thaliana]	gi|186478029|ref|NP_001117210.1|
3-α-Mannobiose	c44518_g2_i1	6	-0.937257	neg		biological_process : water transport ( GO:0006833 )	K04371 | MAPK1_3 mitogen-activated protein kinase 1/3		mitogen-activated protein kinase 11 [Arabidopsis thaliana]	gi|186478029|ref|NP_001117210.1|
Ribofurance	c44518_g2_i1	6	-0.928829	neg		biological_process : water transport ( GO:0006833 )	K04371 | MAPK1_3 mitogen-activated protein kinase 1/3		mitogen-activated protein kinase 11 [Arabidopsis thaliana]	gi|186478029|ref|NP_001117210.1|
Histidine	c44518_g2_i1	6	0.917772	pos		biological_process : water transport ( GO:0006833 )	K04371 | MAPK1_3 mitogen-activated protein kinase 1/3		mitogen-activated protein kinase 11 [Arabidopsis thaliana]	gi|186478029|ref|NP_001117210.1|
2-Butenedioic acid	c44518_g2_i1	6	0.917537	pos		biological_process : water transport ( GO:0006833 )	K04371 | MAPK1_3 mitogen-activated protein kinase 1/3		mitogen-activated protein kinase 11 [Arabidopsis thaliana]	gi|186478029|ref|NP_001117210.1|
Allofuranose	c44518_g2_i1	6	-0.911165	neg		biological_process : water transport ( GO:0006833 )	K04371 | MAPK1_3 mitogen-activated protein kinase 1/3		mitogen-activated protein kinase 11 [Arabidopsis thaliana]	gi|186478029|ref|NP_001117210.1|
Glycylglutamic acid	c44812_g2_i4	6	0.997306	pos		molecular_function : electron carrier activity ( GO:0009055 )	K10437 | PHACA phenylacetate 2-hydroxylase		cytochrome P450, family 706, subfamily A, polypeptide 6 [Arabidopsis thaliana]	gi|240255793|ref|NP_192969.4|
Parabanic acid	c44812_g2_i4	6	0.937119	pos		molecular_function : electron carrier activity ( GO:0009055 )	K10437 | PHACA phenylacetate 2-hydroxylase		cytochrome P450, family 706, subfamily A, polypeptide 6 [Arabidopsis thaliana]	gi|240255793|ref|NP_192969.4|
Histidine	c44812_g2_i4	6	0.926355	pos		molecular_function : electron carrier activity ( GO:0009055 )	K10437 | PHACA phenylacetate 2-hydroxylase		cytochrome P450, family 706, subfamily A, polypeptide 6 [Arabidopsis thaliana]	gi|240255793|ref|NP_192969.4|
Allofuranose	c44812_g2_i4	6	-0.915293	neg		molecular_function : electron carrier activity ( GO:0009055 )	K10437 | PHACA phenylacetate 2-hydroxylase		cytochrome P450, family 706, subfamily A, polypeptide 6 [Arabidopsis thaliana]	gi|240255793|ref|NP_192969.4|
2-Butenedioic acid	c44812_g2_i4	6	0.907782	pos		molecular_function : electron carrier activity ( GO:0009055 )	K10437 | PHACA phenylacetate 2-hydroxylase		cytochrome P450, family 706, subfamily A, polypeptide 6 [Arabidopsis thaliana]	gi|240255793|ref|NP_192969.4|
Mannopyranose	c46822_g1_i3	6	0.969192	pos		biological_process : negative regulation of defense response ( GO:0031348 )			C3HC4-type RING finger-containing protein [Arabidopsis thaliana]	gi|15223093|ref|NP_172283.1|
Glucopyranose	c46822_g1_i3	6	0.954981	pos		biological_process : negative regulation of defense response ( GO:0031348 )			C3HC4-type RING finger-containing protein [Arabidopsis thaliana]	gi|15223093|ref|NP_172283.1|
Myo-Inositol	c46822_g1_i3	6	0.933734	pos		biological_process : negative regulation of defense response ( GO:0031348 )			C3HC4-type RING finger-containing protein [Arabidopsis thaliana]	gi|15223093|ref|NP_172283.1|
4-Hydroxybutanoic acid	c46822_g1_i3	6	-0.922731	neg		biological_process : negative regulation of defense response ( GO:0031348 )			C3HC4-type RING finger-containing protein [Arabidopsis thaliana]	gi|15223093|ref|NP_172283.1|
Valine	c46822_g1_i3	6	0.907122	pos		biological_process : negative regulation of defense response ( GO:0031348 )			C3HC4-type RING finger-containing protein [Arabidopsis thaliana]	gi|15223093|ref|NP_172283.1|
Palmitic Acid	c46868_g4_i1	6	-0.949269	neg		biological_process : negative regulation of defense response ( GO:0031348 )			protein NIM1-interacting 1 [Arabidopsis thaliana]	gi|30678304|ref|NP_563653.2|
Histidine	c46868_g4_i1	6	0.948757	pos		biological_process : negative regulation of defense response ( GO:0031348 )			protein NIM1-interacting 1 [Arabidopsis thaliana]	gi|30678304|ref|NP_563653.2|
3-α-Mannobiose	c46868_g4_i1	6	-0.94754	neg		biological_process : negative regulation of defense response ( GO:0031348 )			protein NIM1-interacting 1 [Arabidopsis thaliana]	gi|30678304|ref|NP_563653.2|
Allofuranose	c46868_g4_i1	6	-0.945881	neg		biological_process : negative regulation of defense response ( GO:0031348 )			protein NIM1-interacting 1 [Arabidopsis thaliana]	gi|30678304|ref|NP_563653.2|
Turanose	c46868_g4_i1	6	-0.940331	neg		biological_process : negative regulation of defense response ( GO:0031348 )			protein NIM1-interacting 1 [Arabidopsis thaliana]	gi|30678304|ref|NP_563653.2|
Pipecolic acid	c46868_g4_i1	6	-0.927773	neg		biological_process : negative regulation of defense response ( GO:0031348 )			protein NIM1-interacting 1 [Arabidopsis thaliana]	gi|30678304|ref|NP_563653.2|
Butanoic acid	c46868_g4_i1	6	0.920594	pos		biological_process : negative regulation of defense response ( GO:0031348 )			protein NIM1-interacting 1 [Arabidopsis thaliana]	gi|30678304|ref|NP_563653.2|
9,12-Octadecadienoic acid	c46868_g4_i1	6	-0.919957	neg		biological_process : negative regulation of defense response ( GO:0031348 )			protein NIM1-interacting 1 [Arabidopsis thaliana]	gi|30678304|ref|NP_563653.2|
Threonine	c46868_g4_i1	6	0.912939	pos		biological_process : negative regulation of defense response ( GO:0031348 )			protein NIM1-interacting 1 [Arabidopsis thaliana]	gi|30678304|ref|NP_563653.2|
Ribofurance	c46868_g4_i1	6	-0.903971	neg		biological_process : negative regulation of defense response ( GO:0031348 )			protein NIM1-interacting 1 [Arabidopsis thaliana]	gi|30678304|ref|NP_563653.2|
Glycylglutamic acid	c46868_g4_i1	6	0.903079	pos		biological_process : negative regulation of defense response ( GO:0031348 )			protein NIM1-interacting 1 [Arabidopsis thaliana]	gi|30678304|ref|NP_563653.2|
Stearic acid	c46868_g4_i1	6	-0.900296	neg		biological_process : negative regulation of defense response ( GO:0031348 )			protein NIM1-interacting 1 [Arabidopsis thaliana]	gi|30678304|ref|NP_563653.2|
Glycylglutamic acid	c47081_g2_i2	6	0.988647	pos		biological_process : jasmonic acid mediated signaling pathway ( GO:0009867 )			WRKY DNA-binding protein 51 [Arabidopsis lyrata subsp. lyrata]	gi|297794077|ref|XP_002864923.1|
Histidine	c47081_g2_i2	6	0.955771	pos		biological_process : jasmonic acid mediated signaling pathway ( GO:0009867 )			WRKY DNA-binding protein 51 [Arabidopsis lyrata subsp. lyrata]	gi|297794077|ref|XP_002864923.1|
Allofuranose	c47081_g2_i2	6	-0.944129	neg		biological_process : jasmonic acid mediated signaling pathway ( GO:0009867 )			WRKY DNA-binding protein 51 [Arabidopsis lyrata subsp. lyrata]	gi|297794077|ref|XP_002864923.1|
Parabanic acid	c47081_g2_i2	6	0.940795	pos		biological_process : jasmonic acid mediated signaling pathway ( GO:0009867 )			WRKY DNA-binding protein 51 [Arabidopsis lyrata subsp. lyrata]	gi|297794077|ref|XP_002864923.1|
Ribofurance	c47081_g2_i2	6	-0.938148	neg		biological_process : jasmonic acid mediated signaling pathway ( GO:0009867 )			WRKY DNA-binding protein 51 [Arabidopsis lyrata subsp. lyrata]	gi|297794077|ref|XP_002864923.1|
3-α-Mannobiose	c47081_g2_i2	6	-0.936192	neg		biological_process : jasmonic acid mediated signaling pathway ( GO:0009867 )			WRKY DNA-binding protein 51 [Arabidopsis lyrata subsp. lyrata]	gi|297794077|ref|XP_002864923.1|
Pipecolic acid	c47081_g2_i2	6	-0.934377	neg		biological_process : jasmonic acid mediated signaling pathway ( GO:0009867 )			WRKY DNA-binding protein 51 [Arabidopsis lyrata subsp. lyrata]	gi|297794077|ref|XP_002864923.1|
Turanose	c47081_g2_i2	6	-0.915914	neg		biological_process : jasmonic acid mediated signaling pathway ( GO:0009867 )			WRKY DNA-binding protein 51 [Arabidopsis lyrata subsp. lyrata]	gi|297794077|ref|XP_002864923.1|
Glycylglutamic acid	c47109_g1_i1	6	0.981218	pos		biological_process : negative regulation of defense response ( GO:0031348 )	K13423 | WRKY25 WRKY transcription factor 25		putative WRKY transcription factor 25 [Arabidopsis thaliana]	gi|15227728|ref|NP_180584.1|
Ribofurance	c47109_g1_i1	6	-0.956142	neg		biological_process : negative regulation of defense response ( GO:0031348 )	K13423 | WRKY25 WRKY transcription factor 25		putative WRKY transcription factor 25 [Arabidopsis thaliana]	gi|15227728|ref|NP_180584.1|
Parabanic acid	c47109_g1_i1	6	0.951067	pos		biological_process : negative regulation of defense response ( GO:0031348 )	K13423 | WRKY25 WRKY transcription factor 25		putative WRKY transcription factor 25 [Arabidopsis thaliana]	gi|15227728|ref|NP_180584.1|
3-α-Mannobiose	c47109_g1_i1	6	-0.948884	neg		biological_process : negative regulation of defense response ( GO:0031348 )	K13423 | WRKY25 WRKY transcription factor 25		putative WRKY transcription factor 25 [Arabidopsis thaliana]	gi|15227728|ref|NP_180584.1|
2-Butenedioic acid	c47109_g1_i1	6	0.926853	pos		biological_process : negative regulation of defense response ( GO:0031348 )	K13423 | WRKY25 WRKY transcription factor 25		putative WRKY transcription factor 25 [Arabidopsis thaliana]	gi|15227728|ref|NP_180584.1|
Valine	c47109_g1_i1	6	0.914391	pos		biological_process : negative regulation of defense response ( GO:0031348 )	K13423 | WRKY25 WRKY transcription factor 25		putative WRKY transcription factor 25 [Arabidopsis thaliana]	gi|15227728|ref|NP_180584.1|
Histidine	c47109_g1_i1	6	0.911585	pos		biological_process : negative regulation of defense response ( GO:0031348 )	K13423 | WRKY25 WRKY transcription factor 25		putative WRKY transcription factor 25 [Arabidopsis thaliana]	gi|15227728|ref|NP_180584.1|
Allofuranose	c47109_g1_i1	6	-0.909083	neg		biological_process : negative regulation of defense response ( GO:0031348 )	K13423 | WRKY25 WRKY transcription factor 25		putative WRKY transcription factor 25 [Arabidopsis thaliana]	gi|15227728|ref|NP_180584.1|
Pipecolic acid	c47109_g1_i1	6	-0.900836	neg		biological_process : negative regulation of defense response ( GO:0031348 )	K13423 | WRKY25 WRKY transcription factor 25		putative WRKY transcription factor 25 [Arabidopsis thaliana]	gi|15227728|ref|NP_180584.1|
Glycylglutamic acid	c47714_g1_i2	6	0.986379	pos		biological_process : salicylic acid biosynthetic process ( GO:0009697 )			mitogen-activated protein kinase 3 [Chorispora bungeana]	gi|55978182|gb|AAV68711.1|
Parabanic acid	c47714_g1_i2	6	0.963948	pos		biological_process : salicylic acid biosynthetic process ( GO:0009697 )			mitogen-activated protein kinase 3 [Chorispora bungeana]	gi|55978182|gb|AAV68711.1|
2-Butenedioic acid	c47714_g1_i2	6	0.946253	pos		biological_process : salicylic acid biosynthetic process ( GO:0009697 )			mitogen-activated protein kinase 3 [Chorispora bungeana]	gi|55978182|gb|AAV68711.1|
Histidine	c47714_g1_i2	6	0.940304	pos		biological_process : salicylic acid biosynthetic process ( GO:0009697 )			mitogen-activated protein kinase 3 [Chorispora bungeana]	gi|55978182|gb|AAV68711.1|
Allofuranose	c47714_g1_i2	6	-0.930811	neg		biological_process : salicylic acid biosynthetic process ( GO:0009697 )			mitogen-activated protein kinase 3 [Chorispora bungeana]	gi|55978182|gb|AAV68711.1|
Pipecolic acid	c47714_g1_i2	6	-0.918779	neg		biological_process : salicylic acid biosynthetic process ( GO:0009697 )			mitogen-activated protein kinase 3 [Chorispora bungeana]	gi|55978182|gb|AAV68711.1|
Ribofurance	c47714_g1_i2	6	-0.910187	neg		biological_process : salicylic acid biosynthetic process ( GO:0009697 )			mitogen-activated protein kinase 3 [Chorispora bungeana]	gi|55978182|gb|AAV68711.1|
Lactic Acid	c48054_g2_i1	6	-0.957957	neg		biological_process : response to chitin ( GO:0010200 )			protein kinase-like protein [Arabidopsis thaliana]	gi|7801685|emb|CAB91605.1|
Butanoic acid	c48054_g2_i1	6	0.954977	pos		biological_process : response to chitin ( GO:0010200 )			protein kinase-like protein [Arabidopsis thaliana]	gi|7801685|emb|CAB91605.1|
Histidine	c48054_g2_i1	6	0.951099	pos		biological_process : response to chitin ( GO:0010200 )			protein kinase-like protein [Arabidopsis thaliana]	gi|7801685|emb|CAB91605.1|
Allofuranose	c48054_g2_i1	6	-0.947915	neg		biological_process : response to chitin ( GO:0010200 )			protein kinase-like protein [Arabidopsis thaliana]	gi|7801685|emb|CAB91605.1|
Threonine	c48054_g2_i1	6	0.944966	pos		biological_process : response to chitin ( GO:0010200 )			protein kinase-like protein [Arabidopsis thaliana]	gi|7801685|emb|CAB91605.1|
Stearic acid	c48054_g2_i1	6	-0.943881	neg		biological_process : response to chitin ( GO:0010200 )			protein kinase-like protein [Arabidopsis thaliana]	gi|7801685|emb|CAB91605.1|
Glucose	c48054_g2_i1	6	-0.911272	neg		biological_process : response to chitin ( GO:0010200 )			protein kinase-like protein [Arabidopsis thaliana]	gi|7801685|emb|CAB91605.1|
Talofuranose	c48054_g2_i1	6	-0.911151	neg		biological_process : response to chitin ( GO:0010200 )			protein kinase-like protein [Arabidopsis thaliana]	gi|7801685|emb|CAB91605.1|
Turanose	c48054_g2_i1	6	-0.909883	neg		biological_process : response to chitin ( GO:0010200 )			protein kinase-like protein [Arabidopsis thaliana]	gi|7801685|emb|CAB91605.1|
Pipecolic acid	c48054_g2_i1	6	-0.908655	neg		biological_process : response to chitin ( GO:0010200 )			protein kinase-like protein [Arabidopsis thaliana]	gi|7801685|emb|CAB91605.1|
Tyrosine	c48295_g1_i4	6	-0.945505	neg		biological_process : intracellular signal transduction ( GO:0035556 )			WRKY DNA-binding protein 6 [Arabidopsis lyrata subsp. lyrata]	gi|297837197|ref|XP_002886480.1|
Methyl glucofuranoside	c48295_g1_i4	6	-0.931572	neg		biological_process : intracellular signal transduction ( GO:0035556 )			WRKY DNA-binding protein 6 [Arabidopsis lyrata subsp. lyrata]	gi|297837197|ref|XP_002886480.1|
Allofuranose	c49697_g1_i8	6	-0.972705	neg		biological_process : negative regulation of defense response ( GO:0031348 )			wall-associated kinase like protein [Arabidopsis thaliana]	gi|110741352|dbj|BAF02226.1|
Histidine	c49697_g1_i8	6	0.965524	pos		biological_process : negative regulation of defense response ( GO:0031348 )			wall-associated kinase like protein [Arabidopsis thaliana]	gi|110741352|dbj|BAF02226.1|
Turanose	c49697_g1_i8	6	-0.952953	neg		biological_process : negative regulation of defense response ( GO:0031348 )			wall-associated kinase like protein [Arabidopsis thaliana]	gi|110741352|dbj|BAF02226.1|
Pipecolic acid	c49697_g1_i8	6	-0.940246	neg		biological_process : negative regulation of defense response ( GO:0031348 )			wall-associated kinase like protein [Arabidopsis thaliana]	gi|110741352|dbj|BAF02226.1|
Parabanic acid	c49697_g1_i8	6	0.938317	pos		biological_process : negative regulation of defense response ( GO:0031348 )			wall-associated kinase like protein [Arabidopsis thaliana]	gi|110741352|dbj|BAF02226.1|
3-α-Mannobiose	c49697_g1_i8	6	-0.938173	neg		biological_process : negative regulation of defense response ( GO:0031348 )			wall-associated kinase like protein [Arabidopsis thaliana]	gi|110741352|dbj|BAF02226.1|
Palmitic Acid	c49697_g1_i8	6	-0.931917	neg		biological_process : negative regulation of defense response ( GO:0031348 )			wall-associated kinase like protein [Arabidopsis thaliana]	gi|110741352|dbj|BAF02226.1|
Butanoic acid	c49697_g1_i8	6	0.92285	pos		biological_process : negative regulation of defense response ( GO:0031348 )			wall-associated kinase like protein [Arabidopsis thaliana]	gi|110741352|dbj|BAF02226.1|
Ribofurance	c49697_g1_i8	6	-0.918973	neg		biological_process : negative regulation of defense response ( GO:0031348 )			wall-associated kinase like protein [Arabidopsis thaliana]	gi|110741352|dbj|BAF02226.1|
Threonine	c49697_g1_i8	6	0.917973	pos		biological_process : negative regulation of defense response ( GO:0031348 )			wall-associated kinase like protein [Arabidopsis thaliana]	gi|110741352|dbj|BAF02226.1|
Glycylglutamic acid	c49697_g1_i8	6	0.916649	pos		biological_process : negative regulation of defense response ( GO:0031348 )			wall-associated kinase like protein [Arabidopsis thaliana]	gi|110741352|dbj|BAF02226.1|
9,12-Octadecadienoic acid	c49697_g1_i8	6	-0.905461	neg		biological_process : negative regulation of defense response ( GO:0031348 )			wall-associated kinase like protein [Arabidopsis thaliana]	gi|110741352|dbj|BAF02226.1|
Glycylglutamic acid	c51329_g1_i1	6	0.976741	pos					bifunctional inhibitor/lipid-transfer protein/seed storage 2S albumin-like protein [Arabidopsis thaliana]	gi|18423748|ref|NP_568824.1|
3-α-Mannobiose	c51329_g1_i1	6	-0.967029	neg					bifunctional inhibitor/lipid-transfer protein/seed storage 2S albumin-like protein [Arabidopsis thaliana]	gi|18423748|ref|NP_568824.1|
Ribofurance	c51329_g1_i1	6	-0.945009	neg					bifunctional inhibitor/lipid-transfer protein/seed storage 2S albumin-like protein [Arabidopsis thaliana]	gi|18423748|ref|NP_568824.1|
Parabanic acid	c51329_g1_i1	6	0.924672	pos					bifunctional inhibitor/lipid-transfer protein/seed storage 2S albumin-like protein [Arabidopsis thaliana]	gi|18423748|ref|NP_568824.1|
Histidine	c51329_g1_i1	6	0.904107	pos					bifunctional inhibitor/lipid-transfer protein/seed storage 2S albumin-like protein [Arabidopsis thaliana]	gi|18423748|ref|NP_568824.1|
Glycylglutamic acid	c51871_g1_i1	6	0.992635	pos		biological_process : response to sucrose ( GO:0009744 )			B-box type zinc finger-containing protein [Arabidopsis thaliana]	gi|15233187|ref|NP_188827.1|
Histidine	c51871_g1_i1	6	0.914815	pos		biological_process : response to sucrose ( GO:0009744 )			B-box type zinc finger-containing protein [Arabidopsis thaliana]	gi|15233187|ref|NP_188827.1|
Ribofurance	c51871_g1_i1	6	-0.910853	neg		biological_process : response to sucrose ( GO:0009744 )			B-box type zinc finger-containing protein [Arabidopsis thaliana]	gi|15233187|ref|NP_188827.1|
3-α-Mannobiose	c51871_g1_i1	6	-0.904092	neg		biological_process : response to sucrose ( GO:0009744 )			B-box type zinc finger-containing protein [Arabidopsis thaliana]	gi|15233187|ref|NP_188827.1|
Parabanic acid	c51871_g1_i1	6	0.903813	pos		biological_process : response to sucrose ( GO:0009744 )			B-box type zinc finger-containing protein [Arabidopsis thaliana]	gi|15233187|ref|NP_188827.1|
Glycylglutamic acid	c56075_g1_i1	6	0.991193	pos		biological_process : defense response to bacterium ( GO:0042742 )			WRKY DNA-binding protein 62 [Arabidopsis thaliana]	gi|13506735|gb|AAK28310.1|AF224700_1
Parabanic acid	c56075_g1_i1	6	0.949487	pos		biological_process : defense response to bacterium ( GO:0042742 )			WRKY DNA-binding protein 62 [Arabidopsis thaliana]	gi|13506735|gb|AAK28310.1|AF224700_1
3-α-Mannobiose	c56075_g1_i1	6	-0.941388	neg		biological_process : defense response to bacterium ( GO:0042742 )			WRKY DNA-binding protein 62 [Arabidopsis thaliana]	gi|13506735|gb|AAK28310.1|AF224700_1
Ribofurance	c56075_g1_i1	6	-0.935184	neg		biological_process : defense response to bacterium ( GO:0042742 )			WRKY DNA-binding protein 62 [Arabidopsis thaliana]	gi|13506735|gb|AAK28310.1|AF224700_1
Histidine	c56075_g1_i1	6	0.923488	pos		biological_process : defense response to bacterium ( GO:0042742 )			WRKY DNA-binding protein 62 [Arabidopsis thaliana]	gi|13506735|gb|AAK28310.1|AF224700_1
2-Butenedioic acid	c56075_g1_i1	6	0.919688	pos		biological_process : defense response to bacterium ( GO:0042742 )			WRKY DNA-binding protein 62 [Arabidopsis thaliana]	gi|13506735|gb|AAK28310.1|AF224700_1
Allofuranose	c56075_g1_i1	6	-0.918269	neg		biological_process : defense response to bacterium ( GO:0042742 )			WRKY DNA-binding protein 62 [Arabidopsis thaliana]	gi|13506735|gb|AAK28310.1|AF224700_1
Valine	c56075_g1_i1	6	0.900356	pos		biological_process : defense response to bacterium ( GO:0042742 )			WRKY DNA-binding protein 62 [Arabidopsis thaliana]	gi|13506735|gb|AAK28310.1|AF224700_1
Ribofurance	c35425_g2_i1	7	-0.907465	neg		biological_process : negative regulation of defense response ( GO:0031348 )	K06826 | NID nidogen (entactin)		wall-associated receptor kinase 5 [Arabidopsis thaliana]	gi|15218170|ref|NP_173546.1|
3-α-Mannobiose	c46608_g1_i3	7	-0.929211	neg	Posttranslational modification, protein turnover, chaperones	biological_process : response to chitin ( GO:0010200 )	K11982 | RNF115_126 E3 ubiquitin-protein ligase RNF115/126		zinc finger family protein [Arabidopsis lyrata subsp. lyrata]	gi|297830662|ref|XP_002883213.1|
Campesterol	c46608_g1_i3	7	-0.92601	neg	Posttranslational modification, protein turnover, chaperones	biological_process : response to chitin ( GO:0010200 )	K11982 | RNF115_126 E3 ubiquitin-protein ligase RNF115/126		zinc finger family protein [Arabidopsis lyrata subsp. lyrata]	gi|297830662|ref|XP_002883213.1|
Glucose	c47140_g1_i7	7	0.964798	pos		biological_process : protein autophosphorylation ( GO:0046777 )			kinase family protein [Arabidopsis lyrata subsp. lyrata]	gi|297814043|ref|XP_002874905.1|
Lactic Acid	c47140_g1_i7	7	0.949174	pos		biological_process : protein autophosphorylation ( GO:0046777 )			kinase family protein [Arabidopsis lyrata subsp. lyrata]	gi|297814043|ref|XP_002874905.1|
Turanose	c47289_g1_i2	7	0.947657	pos					ethylene-responsive transcription factor WRI1 [Arabidopsis thaliana]	gi|79314948|ref|NP_001030857.1|
Talofuranose	c47289_g1_i2	7	0.942304	pos					ethylene-responsive transcription factor WRI1 [Arabidopsis thaliana]	gi|79314948|ref|NP_001030857.1|
Pipecolic acid	c47289_g1_i2	7	0.940547	pos					ethylene-responsive transcription factor WRI1 [Arabidopsis thaliana]	gi|79314948|ref|NP_001030857.1|
Butanoic acid	c39728_g1_i1	8	-0.966218	neg		biological_process : oxidation-reduction process ( GO:0055114 )	K09843 | E1.14.13.93 (+)-abscisic acid 8'-hydroxylase		CYP707A4 [Arabidopsis lyrata subsp. lyrata]	gi|297834844|ref|XP_002885304.1|
Threonine	c39728_g1_i1	8	-0.958598	neg		biological_process : oxidation-reduction process ( GO:0055114 )	K09843 | E1.14.13.93 (+)-abscisic acid 8'-hydroxylase		CYP707A4 [Arabidopsis lyrata subsp. lyrata]	gi|297834844|ref|XP_002885304.1|
Stearic acid	c39728_g1_i1	8	0.94963	pos		biological_process : oxidation-reduction process ( GO:0055114 )	K09843 | E1.14.13.93 (+)-abscisic acid 8'-hydroxylase		CYP707A4 [Arabidopsis lyrata subsp. lyrata]	gi|297834844|ref|XP_002885304.1|
Lactic Acid	c39728_g1_i1	8	0.935899	pos		biological_process : oxidation-reduction process ( GO:0055114 )	K09843 | E1.14.13.93 (+)-abscisic acid 8'-hydroxylase		CYP707A4 [Arabidopsis lyrata subsp. lyrata]	gi|297834844|ref|XP_002885304.1|
Glucose	c39728_g1_i1	8	0.917218	pos		biological_process : oxidation-reduction process ( GO:0055114 )	K09843 | E1.14.13.93 (+)-abscisic acid 8'-hydroxylase		CYP707A4 [Arabidopsis lyrata subsp. lyrata]	gi|297834844|ref|XP_002885304.1|
Talofuranose	c39728_g1_i1	8	0.910478	pos		biological_process : oxidation-reduction process ( GO:0055114 )	K09843 | E1.14.13.93 (+)-abscisic acid 8'-hydroxylase		CYP707A4 [Arabidopsis lyrata subsp. lyrata]	gi|297834844|ref|XP_002885304.1|
1-Monolinolein	c39728_g1_i1	8	0.905669	pos		biological_process : oxidation-reduction process ( GO:0055114 )	K09843 | E1.14.13.93 (+)-abscisic acid 8'-hydroxylase		CYP707A4 [Arabidopsis lyrata subsp. lyrata]	gi|297834844|ref|XP_002885304.1|
Glutamine	c39728_g1_i1	8	-0.9037	neg		biological_process : oxidation-reduction process ( GO:0055114 )	K09843 | E1.14.13.93 (+)-abscisic acid 8'-hydroxylase		CYP707A4 [Arabidopsis lyrata subsp. lyrata]	gi|297834844|ref|XP_002885304.1|
Tyrosine	c40934_g1_i6	8	0.981622	pos		cellular_component : cytoplasm ( GO:0005737 )			F-box family protein [Arabidopsis lyrata subsp. lyrata]	gi|297830282|ref|XP_002883023.1|
Methyl glucofuranoside	c40934_g1_i6	8	0.963851	pos		cellular_component : cytoplasm ( GO:0005737 )			F-box family protein [Arabidopsis lyrata subsp. lyrata]	gi|297830282|ref|XP_002883023.1|
Malic acid	c40934_g1_i6	8	-0.961551	neg		cellular_component : cytoplasm ( GO:0005737 )			F-box family protein [Arabidopsis lyrata subsp. lyrata]	gi|297830282|ref|XP_002883023.1|
1-Monolinolein	c40934_g1_i6	8	0.930464	pos		cellular_component : cytoplasm ( GO:0005737 )			F-box family protein [Arabidopsis lyrata subsp. lyrata]	gi|297830282|ref|XP_002883023.1|
Glycerol	c40934_g1_i6	8	-0.919484	neg		cellular_component : cytoplasm ( GO:0005737 )			F-box family protein [Arabidopsis lyrata subsp. lyrata]	gi|297830282|ref|XP_002883023.1|
Citric acid	c40934_g1_i6	8	0.915828	pos		cellular_component : cytoplasm ( GO:0005737 )			F-box family protein [Arabidopsis lyrata subsp. lyrata]	gi|297830282|ref|XP_002883023.1|
Aspartic acid	c40934_g1_i6	8	0.913886	pos		cellular_component : cytoplasm ( GO:0005737 )			F-box family protein [Arabidopsis lyrata subsp. lyrata]	gi|297830282|ref|XP_002883023.1|
Glycine	c40934_g1_i6	8	-0.908086	neg		cellular_component : cytoplasm ( GO:0005737 )			F-box family protein [Arabidopsis lyrata subsp. lyrata]	gi|297830282|ref|XP_002883023.1|
Glutamine	c42840_g2_i1	8	-0.965819	neg		biological_process : response to L-ascorbic acid ( GO:0033591 )			aspartyl protease family protein [Arabidopsis thaliana]	gi|18421660|ref|NP_568551.1|
1-Monolinolein	c42840_g2_i1	8	0.959287	pos		biological_process : response to L-ascorbic acid ( GO:0033591 )			aspartyl protease family protein [Arabidopsis thaliana]	gi|18421660|ref|NP_568551.1|
Glycine	c42840_g2_i1	8	-0.9554	neg		biological_process : response to L-ascorbic acid ( GO:0033591 )			aspartyl protease family protein [Arabidopsis thaliana]	gi|18421660|ref|NP_568551.1|
Butanoic acid	c42840_g2_i1	8	-0.938216	neg		biological_process : response to L-ascorbic acid ( GO:0033591 )			aspartyl protease family protein [Arabidopsis thaliana]	gi|18421660|ref|NP_568551.1|
Threonine	c42840_g2_i1	8	-0.93186	neg		biological_process : response to L-ascorbic acid ( GO:0033591 )			aspartyl protease family protein [Arabidopsis thaliana]	gi|18421660|ref|NP_568551.1|
Stearic acid	c42840_g2_i1	8	0.928403	pos		biological_process : response to L-ascorbic acid ( GO:0033591 )			aspartyl protease family protein [Arabidopsis thaliana]	gi|18421660|ref|NP_568551.1|
Citric acid	c42840_g2_i1	8	0.928099	pos		biological_process : response to L-ascorbic acid ( GO:0033591 )			aspartyl protease family protein [Arabidopsis thaliana]	gi|18421660|ref|NP_568551.1|
Glucose	c42840_g2_i1	8	0.914888	pos		biological_process : response to L-ascorbic acid ( GO:0033591 )			aspartyl protease family protein [Arabidopsis thaliana]	gi|18421660|ref|NP_568551.1|
Methyl glucofuranoside	c42840_g2_i1	8	0.913575	pos		biological_process : response to L-ascorbic acid ( GO:0033591 )			aspartyl protease family protein [Arabidopsis thaliana]	gi|18421660|ref|NP_568551.1|
Malic acid	c42840_g2_i1	8	-0.900776	neg		biological_process : response to L-ascorbic acid ( GO:0033591 )			aspartyl protease family protein [Arabidopsis thaliana]	gi|18421660|ref|NP_568551.1|
Allofuranose	c43875_g1_i2	8	0.986603	pos	Carbohydrate transport and metabolism	molecular_function : cation binding ( GO:0043169 )			myrosinase [Armoracia rusticana]	gi|56112345|gb|AAV71147.1|
Histidine	c43875_g1_i2	8	-0.98427	neg	Carbohydrate transport and metabolism	molecular_function : cation binding ( GO:0043169 )			myrosinase [Armoracia rusticana]	gi|56112345|gb|AAV71147.1|
Turanose	c43875_g1_i2	8	0.980973	pos	Carbohydrate transport and metabolism	molecular_function : cation binding ( GO:0043169 )			myrosinase [Armoracia rusticana]	gi|56112345|gb|AAV71147.1|
Pipecolic acid	c43875_g1_i2	8	0.974391	pos	Carbohydrate transport and metabolism	molecular_function : cation binding ( GO:0043169 )			myrosinase [Armoracia rusticana]	gi|56112345|gb|AAV71147.1|
Butanoic acid	c43875_g1_i2	8	-0.931452	neg	Carbohydrate transport and metabolism	molecular_function : cation binding ( GO:0043169 )			myrosinase [Armoracia rusticana]	gi|56112345|gb|AAV71147.1|
Threonine	c43875_g1_i2	8	-0.925894	neg	Carbohydrate transport and metabolism	molecular_function : cation binding ( GO:0043169 )			myrosinase [Armoracia rusticana]	gi|56112345|gb|AAV71147.1|
Stearic acid	c43875_g1_i2	8	0.925293	pos	Carbohydrate transport and metabolism	molecular_function : cation binding ( GO:0043169 )			myrosinase [Armoracia rusticana]	gi|56112345|gb|AAV71147.1|
Parabanic acid	c43875_g1_i2	8	-0.923875	neg	Carbohydrate transport and metabolism	molecular_function : cation binding ( GO:0043169 )			myrosinase [Armoracia rusticana]	gi|56112345|gb|AAV71147.1|
Palmitic Acid	c43875_g1_i2	8	0.92315	pos	Carbohydrate transport and metabolism	molecular_function : cation binding ( GO:0043169 )			myrosinase [Armoracia rusticana]	gi|56112345|gb|AAV71147.1|
Talofuranose	c43875_g1_i2	8	0.911315	pos	Carbohydrate transport and metabolism	molecular_function : cation binding ( GO:0043169 )			myrosinase [Armoracia rusticana]	gi|56112345|gb|AAV71147.1|
Ribofurance	c43875_g1_i2	8	0.903556	pos	Carbohydrate transport and metabolism	molecular_function : cation binding ( GO:0043169 )			myrosinase [Armoracia rusticana]	gi|56112345|gb|AAV71147.1|
Lactic Acid	c45053_g1_i1	8	0.974032	pos		biological_process : protein ubiquitination ( GO:0016567 )			U-box domain-containing protein 62 [Arabidopsis thaliana]	gi|42567657|ref|NP_196142.3|
Stearic acid	c45053_g1_i1	8	0.950455	pos		biological_process : protein ubiquitination ( GO:0016567 )			U-box domain-containing protein 62 [Arabidopsis thaliana]	gi|42567657|ref|NP_196142.3|
Butanoic acid	c45053_g1_i1	8	-0.943962	neg		biological_process : protein ubiquitination ( GO:0016567 )			U-box domain-containing protein 62 [Arabidopsis thaliana]	gi|42567657|ref|NP_196142.3|
Glucose	c45053_g1_i1	8	0.941987	pos		biological_process : protein ubiquitination ( GO:0016567 )			U-box domain-containing protein 62 [Arabidopsis thaliana]	gi|42567657|ref|NP_196142.3|
Threonine	c45053_g1_i1	8	-0.932837	neg		biological_process : protein ubiquitination ( GO:0016567 )			U-box domain-containing protein 62 [Arabidopsis thaliana]	gi|42567657|ref|NP_196142.3|
Histidine	c45053_g1_i1	8	-0.932171	neg		biological_process : protein ubiquitination ( GO:0016567 )			U-box domain-containing protein 62 [Arabidopsis thaliana]	gi|42567657|ref|NP_196142.3|
Allofuranose	c45053_g1_i1	8	0.923847	pos		biological_process : protein ubiquitination ( GO:0016567 )			U-box domain-containing protein 62 [Arabidopsis thaliana]	gi|42567657|ref|NP_196142.3|
Talofuranose	c45053_g1_i1	8	0.915374	pos		biological_process : protein ubiquitination ( GO:0016567 )			U-box domain-containing protein 62 [Arabidopsis thaliana]	gi|42567657|ref|NP_196142.3|
